# Supplementary material for: Sequencing and characterization of the transcriptome of half-smooth tongue sole (Cynoglossus semilaevis)
Source: BMC Genomics. 2014 Jun 13;15(1):470. doi: 10.1186/1471-2164-15-470 (PMC4072885; doi:10.1186/1471-2164-15-470)
Supplement: Supplementary file 1 — Additional file 1: Table BLASTTX annotation of assembled sequences. The assembled sequences were compared against the public protein databases using BLASTX. (XLS 7 MB) [file 12864_2013_6158_MOESM1_ESM.xls]

## Sheet: all_unigene.fna_nr
Query Seq_id	Query sequence length	Subject id	Sequence title	Subject sequence length	Alignment length	Query alignmentstart	Query alignment end	Query alignment percentage	Subject sequence start	Subject sequence end	Subject alignment percentage	evalue	Score	Percentage of identical matches	Scientific name
all_isotig00001	460	gi|348526896|ref|XP_003450955.1|	PREDICTED: 60S ribosomal protein L18 [Oreochromis niloticus]	188	83	46	294	0.541304	1	83	0.441489	4e-60	156	91.57	Oreochromis niloticus
all_isotig04507	547	gi|343459013|gb|AEM37665.1|	cellular retinol-binding protein type II [Epinephelus bruneus]	135	56	193	336	0.263254	29	84	0.414815	1e-06	57	58.93	Epinephelus bruneus
all_isotig24146	292	gi|348504514|ref|XP_003439806.1|	PREDICTED: acyl-CoA synthetase family member 4-like [Oreochromis niloticus]	1105	78	285	52	0.80137	845	922	0.0705882	3e-32	130	74.36	Oreochromis niloticus
all_isotig00017	596	gi|348540714|ref|XP_003457832.1|	PREDICTED: coagulation factor VII-like [Oreochromis niloticus]	431	74	357	136	0.372483	1	73	0.169374	3e-11	72.8	60.81	Oreochromis niloticus
all_isotig00027	681	gi|221132654|ref|XP_002158440.1|	PREDICTED: similar to rRNA-processing protein FCF1 homolog [Hydra magnipapillata]	196	62	191	6	0.273128	116	177	0.316327	1e-43	116	80.65	Hydra magnipapillata
all_isotig02319	496	gi|317418842|emb|CBN80880.1|	Uncharacterized [Dicentrarchus labrax]	201	122	387	22	0.737903	1	122	0.606965	4e-53	211	82.79	Dicentrarchus labrax
all_isotig00039	357	gi|297662927|ref|XP_002809936.1|	PREDICTED: NADH dehydrogenase [ubiquinone] iron-sulfur protein 2, mitochondrial-like [Pongo abelii]	463	69	2	208	0.579832	395	463	0.149028	2e-29	132	94.2	Pongo abelii
all_GWL0GYR02HLMJW	303	gi|47214568|emb|CAG13290.1|	unnamed protein product [Tetraodon nigroviridis]	10495	62	113	295	0.60396	9122	9183	0.00590758	8e-20	100	80.65	Tetraodon nigroviridis
all_isotig00055	984	gi|222138147|gb|ACM45576.1|	immunoglobulin light chain [Scophthalmus maximus]	245	247	76	813	0.75	1	245	1	7e-85	318	74.49	Psetta maxima
all_isotig00063	1290	gi|348544103|ref|XP_003459521.1|	PREDICTED: eukaryotic translation initiation factor 5A-1-like [Oreochromis niloticus]	156	153	53	508	0.353488	1	153	0.980769	5e-71	273	84.31	Oreochromis niloticus
all_isotig04092	341	gi|325111381|gb|ADY80028.1|	glutathione S-transferase zeta 1 isoform 2 [Oplegnathus fasciatus]	220	54	170	331	0.475073	1	54	0.245455	2e-19	99.4	87.04	Oplegnathus fasciatus
all_isotig36455	229	gi|348523353|ref|XP_003449188.1|	PREDICTED: intermediate filament protein ON3-like [Oreochromis niloticus]	520	76	228	1	0.995633	227	302	0.146154	3e-33	145	97.37	Oreochromis niloticus
all_isotig01139	396	gi|348516539|ref|XP_003445796.1|	PREDICTED: haptoglobin-like [Oreochromis niloticus]	313	108	84	395	0.787879	1	107	0.341853	5e-22	107	73.15	Oreochromis niloticus
all_isotig00083	323	gi|348508603|ref|XP_003441843.1|	PREDICTED: NADH dehydrogenase [ubiquinone] 1 beta subcomplex subunit 8, mitochondrial-like [Oreochromis niloticus]	188	96	284	3	0.873065	1	96	0.510638	4e-28	128	68.75	Oreochromis niloticus
all_isotig00095	303	gi|229366504|gb|ACQ58232.1|	Microsomal glutathione S-transferase 3 [Anoplopoma fimbria]	153	53	182	24	0.524752	100	152	0.346405	3e-13	79	64.15	Anoplopoma fimbria
all_isotig38547	219	gi|348518556|ref|XP_003446797.1|	PREDICTED: complement factor B-like [Oreochromis niloticus]	742	72	2	217	0.986301	163	234	0.097035	8e-25	117	72.22	Oreochromis niloticus
all_isotig00103	619	gi|348512012|ref|XP_003443537.1|	PREDICTED: NADH dehydrogenase [ubiquinone] 1 beta subcomplex subunit 4-like [Oreochromis niloticus]	127	123	566	198	0.596123	1	123	0.968504	3e-38	162	64.23	Oreochromis niloticus
all_isotig00107	560	gi|47228575|emb|CAG05395.1|	unnamed protein product [Tetraodon nigroviridis]	583	84	309	560	0.45	41	124	0.144082	8e-42	174	94.05	Tetraodon nigroviridis
all_isotig00111	495	gi|158296406|ref|XP_316821.4|	AGAP000851-PA [Anopheles gambiae str. PEST]	110	51	491	339	0.309091	58	108	0.463636	5e-17	91.3	76.47	Anopheles gambiae str. PEST
all_isotig04070	294	gi|348542316|ref|XP_003458631.1|	PREDICTED: NADH dehydrogenase [ubiquinone] 1 beta subcomplex subunit 9-like [Oreochromis niloticus]	175	64	10	201	0.653061	111	174	0.365714	8e-26	120	78.12	Oreochromis niloticus
all_isotig20365	326	gi|348515437|ref|XP_003445246.1|	PREDICTED: NADH dehydrogenase [ubiquinone] 1 alpha subcomplex subunit 1-like isoform 1 [Oreochromis niloticus]	70	59	177	1	0.542945	1	59	0.842857	4e-24	114	86.44	Oreochromis niloticus
all_isotig43425	198	gi|348521358|ref|XP_003448193.1|	PREDICTED: differentially expressed in FDCP 6 homolog [Oreochromis niloticus]	618	65	2	196	0.984848	34	98	0.105178	2e-31	139	96.92	Oreochromis niloticus
all_isotig00131	461	gi|317575835|ref|NP_001187070.1|	40S ribosomal protein S5 [Ictalurus punctatus]	203	132	403	8	0.859002	1	132	0.650246	4e-70	267	99.24	Ictalurus punctatus
all_isotig00135	500	gi|348518968|ref|XP_003447003.1|	PREDICTED: interleukin-12 subunit beta-like [Oreochromis niloticus]	318	83	53	298	0.492	211	291	0.254717	9e-25	112	60.24	Oreochromis niloticus
all_isotig00139	431	gi|124300789|dbj|BAF45890.1|	ribosomal protein S3 [Solea senegalensis]	245	65	250	56	0.452436	181	245	0.265306	4e-30	134	96.92	Solea senegalensis
all_GWL0GYR01CDMCJ	231	gi|209863449|gb|ACI88824.1|	MHC class I alpha antigen [Cynoglossus semilaevis]	353	73	1	219	0.948052	113	185	0.206799	2e-31	139	83.56	Cynoglossus semilaevis
all_isotig00147	409	gi|225706210|gb|ACO08951.1|	Developmentally-regulated GTP-binding protein 2 [Osmerus mordax]	364	74	402	181	0.542787	38	111	0.203297	1e-30	136	91.89	Osmerus mordax
all_contig00177	708	gi|209154138|gb|ACI33301.1|	Integral membrane protein 2B [Salmo salar]	258	188	112	672	0.792373	1	180	0.697674	4e-54	215	63.83	Salmo salar
all_isotig00167	745	gi|348511677|ref|XP_003443370.1|	PREDICTED: ubiquitin-conjugating enzyme E2 G2-like [Oreochromis niloticus]	165	150	526	77	0.604027	16	165	0.909091	4e-81	305	96.67	Oreochromis niloticus
all_isotig00170	821	gi|348511918|ref|XP_003443490.1|	PREDICTED: alcohol dehydrogenase class-3-like [Oreochromis niloticus]	376	231	814	122	0.844093	146	376	0.614362	6e-118	428	96.1	Oreochromis niloticus
all_GWL0GYR02JXVTV	87	gi|157278387|ref|NP_001098295.1|	annexin max3 [Oryzias latipes]	337	28	85	2	0.965517	202	229	0.0830861	0.0004	48.5	82.14	Oryzias latipes
all_isotig52314	158	gi|317419054|emb|CBN81092.1|	THO complex subunit 7 homolog [Dicentrarchus labrax]	203	52	3	158	0.987342	52	103	0.256158	3e-20	102	92.31	Dicentrarchus labrax
all_isotig00179	660	gi|254763704|gb|ACT80235.1|	ATP synthase F0 subunit 6 [Cynoglossus semilaevis]	227	159	174	650	0.722727	1	159	0.700441	1e-52	210	95.6	Cynoglossus semilaevis
all_isotig23628	304	gi|47217933|emb|CAG02216.1|	unnamed protein product [Tetraodon nigroviridis]	553	61	186	4	0.601974	1	61	0.110307	6e-29	130	93.44	Tetraodon nigroviridis
all_isotig00185	1593	gi|336171137|gb|AEI25985.1|	thioredoxin [Penaeus monodon]	105	64	299	490	0.120527	1	64	0.609524	7e-17	94	67.19	Penaeus monodon
all_GWL0GYR02HSUJU	131	gi|47226310|emb|CAG09278.1|	unnamed protein product [Tetraodon nigroviridis]	3392	40	123	4	0.916031	1009	1048	0.0117925	1e-05	53.5	60	Tetraodon nigroviridis
all_isotig00194	684	gi|348529824|ref|XP_003452412.1|	PREDICTED: cytochrome b5-like [Oreochromis niloticus]	135	136	568	161	0.596491	1	135	1	3e-49	199	68.38	Oreochromis niloticus
all_isotig00197	752	gi|116563690|gb|ABJ99858.1|	cathepsin L [Hippoglossus hippoglossus]	336	135	588	184	0.538564	21	155	0.401786	9e-100	271	88.15	Hippoglossus hippoglossus
all_isotig00203	831	gi|229365976|gb|ACQ57968.1|	Pleiotrophin precursor [Anoplopoma fimbria]	161	88	683	420	0.31769	7	94	0.546584	2e-36	157	89.77	Anoplopoma fimbria
all_isotig23480	302	gi|348503420|ref|XP_003439262.1|	PREDICTED: U2 snRNP-associated SURP motif-containing protein [Oreochromis niloticus]	972	56	75	242	0.556291	17	72	0.0576132	3e-20	73.9	96.43	Oreochromis niloticus
all_isotig00209	558	gi|317418743|emb|CBN80781.1|	Glycerol-3-phosphate dehydrogenase [Dicentrarchus labrax]	351	107	558	238	0.575269	245	351	0.304843	1e-52	209	90.65	Dicentrarchus labrax
all_GWL0GYR02I1143	193	gi|348526351|ref|XP_003450683.1|	PREDICTED: LOW QUALITY PROTEIN: glyceraldehyde-3-phosphate dehydrogenase-like [Oreochromis niloticus]	405	62	2	187	0.963731	52	113	0.153086	4e-20	101	80.65	Oreochromis niloticus
all_GWL0GYR01B2YI8	92	gi|348523043|ref|XP_003449033.1|	PREDICTED: transmembrane protein 87A-like [Oreochromis niloticus]	583	30	91	2	0.978261	234	262	0.0497427	4e-05	51.6	73.33	Oreochromis niloticus
all_isotig37897	223	gi|348529856|ref|XP_003452428.1|	PREDICTED: hypothetical protein LOC100701665 [Oreochromis niloticus]	497	71	10	222	0.955157	78	147	0.140845	1e-08	63.2	63.38	Oreochromis niloticus
all_isotig00221	718	gi|321469860|gb|EFX80839.1|	hypothetical protein DAPPUDRAFT_50916 [Daphnia pulex]	1714	132	718	323	0.551532	114	245	0.0770128	5e-88	209	79.55	Daphnia pulex
all_isotig00230	725	gi|348538096|ref|XP_003456528.1|	PREDICTED: high mobility group protein B2-like [Oreochromis niloticus]	196	140	215	634	0.57931	1	140	0.714286	3e-57	226	91.43	Oreochromis niloticus
all_GWL0GYR01CQ0FK	393	gi|348537780|ref|XP_003456371.1|	PREDICTED: tapasin-like [Oreochromis niloticus]	433	75	318	94	0.572519	1	74	0.170901	7e-22	107	74.67	Oreochromis niloticus
all_isotig00239	710	gi|47204593|emb|CAF92849.1|	unnamed protein product [Tetraodon nigroviridis]	642	127	710	330	0.53662	516	642	0.197819	2e-55	219	88.19	Tetraodon nigroviridis
all_isotig00242	912	gi|348501186|ref|XP_003438151.1|	PREDICTED: ubiquitin-conjugating enzyme E2 variant 2-like isoform 1 [Oreochromis niloticus]	145	145	857	423	0.476974	1	145	1	1e-68	265	86.9	Oreochromis niloticus
all_isotig00248	495	gi|348541455|ref|XP_003458202.1|	PREDICTED: cytochrome c oxidase subunit 8A, mitochondrial-like [Oreochromis niloticus]	70	70	83	292	0.424242	1	70	1	8e-15	84	55.71	Oreochromis niloticus
all_isotig00251	826	gi|47228477|emb|CAG05297.1|	unnamed protein product [Tetraodon nigroviridis]	199	155	10	474	0.562954	45	199	0.778894	9e-58	228	92.26	Tetraodon nigroviridis
all_isotig22077	313	gi|348507121|ref|XP_003441105.1|	PREDICTED: nucleolysin TIAR [Oreochromis niloticus]	382	53	1	159	0.507987	330	382	0.138743	2e-17	92.8	77.36	Oreochromis niloticus
all_isotig00263	474	gi|229367628|gb|ACQ58794.1|	Small nuclear ribonucleoprotein G [Anoplopoma fimbria]	76	76	92	319	0.481013	1	76	1	1e-34	149	96.05	Anoplopoma fimbria
all_isotig00266	651	gi|348534791|ref|XP_003454885.1|	PREDICTED: uncharacterized protein C19orf47 homolog [Oreochromis niloticus]	390	253	623	9	0.9447	1	253	0.648718	6e-81	304	68.38	Oreochromis niloticus
all_isotig00272	478	gi|268308331|gb|ACY79410.1|	muscle-type creatine kinase CKM1 [Pagrus major]	381	152	465	10	0.953975	21	172	0.39895	6e-79	296	93.42	Pagrus major
all_isotig00275	869	gi|47215694|emb|CAG04778.1|	unnamed protein product [Tetraodon nigroviridis]	238	99	305	9	0.341772	66	164	0.415966	6e-67	204	96.97	Tetraodon nigroviridis
all_isotig00278	1284	gi|169807830|emb|CAL59578.1|	warm temperature acclimation related-like 65kDa protein [Harpagifer antarcticus]	431	406	1217	9	0.941589	1	396	0.918794	3e-179	632	73.15	Harpagifer antarcticus
all_GWL0GYR02HXBY9	423	gi|348503904|ref|XP_003439502.1|	PREDICTED: nuclear factor interleukin-3-regulated protein-like [Oreochromis niloticus]	454	101	112	414	0.716312	252	352	0.222467	5e-26	117	60.4	Oreochromis niloticus
all_isotig00284	472	gi|335955236|gb|AEH76624.1|	type I keratin S8 [Epinephelus bruneus]	272	117	120	464	0.730932	5	115	0.408088	3e-22	108	71.79	Epinephelus bruneus
all_GWL0GYR01D7B18	144	gi|47086949|ref|NP_998476.1|	purine nucleoside phosphorylase 5a [Danio rerio]	293	39	10	126	0.8125	53	91	0.133106	1e-14	83.6	92.31	Danio rerio
all_GWL0GYR02HOP4C	143	gi|348543776|ref|XP_003459358.1|	PREDICTED: regulator of G-protein signaling 3-like [Oreochromis niloticus]	338	44	2	130	0.902098	170	213	0.130178	4e-08	61.6	70.45	Oreochromis niloticus
all_isotig03940	302	gi|31873372|emb|CAD97677.1|	hypothetical protein [Homo sapiens]	205	90	22	291	0.89404	3	92	0.439024	1e-40	169	92.22	Homo sapiens
all_isotig06550	768	gi|348529017|ref|XP_003452011.1|	PREDICTED: catechol O-methyltransferase domain-containing protein 1-like [Oreochromis niloticus]	246	146	3	440	0.570312	96	241	0.593496	8e-66	254	82.88	Oreochromis niloticus
all_GWL0GYR01BOFNT	82	gi|348503964|ref|XP_003439532.1|	PREDICTED: nudC domain-containing protein 3-like [Oreochromis niloticus]	360	24	1	72	0.878049	41	64	0.0666667	0.0003	48.9	91.67	Oreochromis niloticus
all_isotig00314	613	gi|317777987|ref|NP_001187211.1|	60S ribosomal protein L10a [Ictalurus punctatus]	216	180	68	607	0.880914	1	180	0.833333	3e-77	291	91.67	Ictalurus punctatus
all_isotig00317	630	gi|156124928|gb|ABU50778.1|	heat shock protein 90 [Scophthalmus maximus]	729	81	250	471	0.352381	102	182	0.111111	2e-21	107	72.84	Psetta maxima
all_isotig29061	268	gi|348500548|ref|XP_003437835.1|	PREDICTED: transcription initiation factor IIB-like [Oreochromis niloticus]	318	72	260	45	0.80597	247	318	0.226415	1e-22	109	98.61	Oreochromis niloticus
all_isotig00326	620	gi|308323395|gb|ADO28834.1|	40S ribosomal protein s3 [Ictalurus punctatus]	245	181	564	22	0.875806	1	181	0.738776	2e-95	352	100	Ictalurus punctatus
all_isotig00329	441	gi|164691015|dbj|BAF98690.1|	ribosomal protein L37a [Solea senegalensis]	92	92	49	324	0.62585	1	92	1	4e-47	191	100	Solea senegalensis
all_isotig00332	661	gi|55775525|gb|AAV65043.1|	virus-induced protein 5 [Siniperca chuatsi]	158	115	352	8	0.521936	42	156	0.727848	3e-52	209	82.61	Siniperca chuatsi
all_isotig34046	236	gi|213512617|ref|NP_001133957.1|	Transmembrane protein 39B [Salmo salar]	488	74	3	224	0.940678	202	275	0.151639	4e-35	151	94.59	Salmo salar
all_isotig00341	435	gi|344252165|gb|EGW08269.1|	Protein transport protein Sec61 subunit gamma [Cricetulus griseus]	68	68	87	290	0.468966	1	68	1	2e-20	102	98.53	Cricetulus griseus
all_isotig00347	432	gi|348501228|ref|XP_003438172.1|	PREDICTED: proteasome subunit alpha type-7-like isoform 1 [Oreochromis niloticus]	251	113	344	6	0.784722	1	113	0.450199	1e-56	222	99.12	Oreochromis niloticus
all_isotig18842	341	gi|348511978|ref|XP_003443520.1|	PREDICTED: transcription elongation factor B polypeptide 1-like [Oreochromis niloticus]	112	75	235	11	0.659824	1	75	0.669643	7e-37	157	100	Oreochromis niloticus
all_isotig00359	918	gi|229366034|gb|ACQ57997.1|	Ependymin-1 precursor [Anoplopoma fimbria]	214	212	916	302	0.669935	3	214	0.990654	3e-72	276	63.21	Anoplopoma fimbria
all_GWL0GYR02G5WNY	149	gi|317419737|emb|CBN81773.1|	Leukocyte elastase inhibitor [Dicentrarchus labrax]	384	47	143	3	0.946309	285	331	0.122396	4e-13	78.2	74.47	Dicentrarchus labrax
all_isotig00371	733	gi|47213154|emb|CAF93844.1|	unnamed protein product [Tetraodon nigroviridis]	251	84	258	7	0.343793	1	84	0.334661	9e-32	141	84.52	Tetraodon nigroviridis
all_isotig00374	768	gi|148685168|gb|EDL17115.1|	ribosomal protein S15a, isoform CRA_b [Mus musculus]	151	137	441	31	0.535156	14	150	0.907285	4e-68	262	94.16	Mus musculus
all_isotig00380	420	gi|164690951|dbj|BAF98658.1|	ribosomal protein L11 [Solea senegalensis]	178	118	372	19	0.842857	1	118	0.662921	3e-61	238	100	Solea senegalensis
all_isotig08129	556	gi|348538914|ref|XP_003456935.1|	PREDICTED: NADH dehydrogenase [ubiquinone] iron-sulfur protein 3, mitochondrial-like [Oreochromis niloticus]	261	136	536	129	0.733813	126	261	0.521073	3e-68	261	88.24	Oreochromis niloticus
all_isotig58884	126	gi|47224654|emb|CAG03638.1|	unnamed protein product [Tetraodon nigroviridis]	278	41	2	124	0.97619	142	182	0.147482	3e-14	82	95.12	Tetraodon nigroviridis
all_isotig13713	401	gi|348544127|ref|XP_003459533.1|	PREDICTED: neuroguidin-like [Oreochromis niloticus]	318	83	5	253	0.620948	216	298	0.261006	5e-30	134	78.31	Oreochromis niloticus
all_GWL0GYR01DL30Z	198	gi|289187462|gb|ADC92292.1|	C-reactive protein [Epinephelus coioides]	224	60	19	198	0.909091	53	112	0.267857	3e-18	95.5	68.33	Epinephelus coioides
all_GWL0GYR02G2T8V	346	gi|348521570|ref|XP_003448299.1|	PREDICTED: low-density lipoprotein receptor-related protein 1-like [Oreochromis niloticus]	4622	112	328	2	0.945087	3072	3180	0.0235829	5e-44	181	79.46	Oreochromis niloticus
all_isotig00413	412	gi|348509101|ref|XP_003442090.1|	PREDICTED: hemolytic toxin Avt-1-like isoform 1 [Oreochromis niloticus]	177	103	318	10	0.75	1	103	0.581921	5e-46	187	86.41	Oreochromis niloticus
all_isotig00416	554	gi|116488020|gb|ABJ98592.1|	NADH dehydrogenase 1 alpha [Scophthalmus maximus]	82	65	83	277	0.351986	1	65	0.792683	8e-29	130	90.77	Psetta maxima
all_isotig00419	409	gi|343459129|gb|AEM37723.1|	ribulose-5-phosphate-3-epimerase [Epinephelus bruneus]	228	107	8	328	0.784841	122	228	0.469298	2e-51	205	96.26	Epinephelus bruneus
all_isotig60789	115	gi|348531806|ref|XP_003453399.1|	PREDICTED: ETS-related transcription factor Elf-1-like [Oreochromis niloticus]	433	37	112	2	0.965217	234	270	0.0854503	8e-10	67.4	83.78	Oreochromis niloticus
all_isotig00434	449	gi|47216712|emb|CAG00986.1|	unnamed protein product [Tetraodon nigroviridis]	153	108	334	11	0.721604	1	108	0.705882	1e-45	186	94.44	Tetraodon nigroviridis
all_isotig00437	402	gi|62638170|gb|AAX92670.1|	hepcidin precursor [Scophthalmus maximus]	90	67	201	1	0.5	1	61	0.677778	1e-10	70.1	58.21	Psetta maxima
all_isotig10711	458	gi|47220653|emb|CAG06575.1|	unnamed protein product [Tetraodon nigroviridis]	1545	66	195	392	0.432314	1480	1545	0.0427184	6e-57	135	95.45	Tetraodon nigroviridis
all_isotig63242	100	gi|348512382|ref|XP_003443722.1|	PREDICTED: malate dehydrogenase, mitochondrial-like [Oreochromis niloticus]	337	31	3	95	0.93	161	191	0.0919881	2e-08	62.4	96.77	Oreochromis niloticus
all_isotig00449	416	gi|34740123|dbj|BAC87713.1|	C-C chemokine receptor-3 [Paralichthys olivaceus]	360	126	19	396	0.908654	102	227	0.35	3e-50	201	87.3	Paralichthys olivaceus
all_GWL0GYR01ASKA3	325	gi|348506485|ref|XP_003440789.1|	PREDICTED: transmembrane protein 63A-like [Oreochromis niloticus]	808	75	223	2	0.683077	65	137	0.0903465	8e-15	84	53.33	Oreochromis niloticus
all_isotig28241	273	gi|348541215|ref|XP_003458082.1|	PREDICTED: ATP synthase subunit g, mitochondrial-like [Oreochromis niloticus]	103	71	260	48	0.78022	33	103	0.68932	8e-31	137	91.55	Oreochromis niloticus
all_isotig00467	694	gi|261363562|gb|ACX71856.1|	brain lipid binding protein [Trachinotus blochii]	132	128	617	234	0.553314	1	128	0.969697	8e-66	254	96.09	Trachinotus blochii
all_isotig00473	544	gi|300795797|ref|NP_001170810.2|	UDP glucuronosyltransferase 1 family, polypeptide A6 precursor [Danio rerio]	520	174	533	12	0.959559	339	508	0.326923	2e-62	242	64.37	Danio rerio
all_isotig00476	389	gi|229365808|gb|ACQ57884.1|	Glycine cleavage system H protein, mitochondrial precursor [Anoplopoma fimbria]	174	115	359	18	0.879177	1	114	0.655172	5e-41	171	80.87	Anoplopoma fimbria
all_isotig03740	319	gi|348526858|ref|XP_003450936.1|	PREDICTED: keratinocyte-associated protein 2-like [Oreochromis niloticus]	136	89	272	6	0.836991	20	108	0.654412	1e-41	172	94.38	Oreochromis niloticus
all_isotig04952	342	gi|348538008|ref|XP_003456484.1|	PREDICTED: proteasome subunit beta type-6-like [Oreochromis niloticus]	233	89	334	68	0.780702	145	233	0.381974	5e-31	137	88.76	Oreochromis niloticus
all_isotig00488	388	gi|348504840|ref|XP_003439969.1|	PREDICTED: inhibitor of growth protein 5-like isoform 3 [Oreochromis niloticus]	252	50	234	383	0.386598	1	50	0.198413	1e-20	103	98	Oreochromis niloticus
all_GWL0GYR02HQF09	265	gi|325296921|ref|NP_001019609.2|	elongation of very long chain fatty acids protein 4-like [Danio rerio]	264	66	3	200	0.74717	198	263	0.25	2e-24	115	74.24	Danio rerio
all_isotig00494	384	gi|348546019|ref|XP_003460476.1|	PREDICTED: cathepsin L-like [Oreochromis niloticus]	334	71	10	222	0.554688	264	334	0.212575	3e-31	138	84.51	Oreochromis niloticus
all_isotig00503	1128	gi|197725770|gb|ACH73079.1|	mitochondrial cytochrome C oxidase subunit Vb precursor [Epinephelus coioides]	137	104	380	691	0.276596	32	135	0.759124	4e-41	173	75	Epinephelus coioides
all_isotig54652	146	gi|348515263|ref|XP_003445159.1|	PREDICTED: tetratricopeptide repeat protein 4-like [Oreochromis niloticus]	394	46	9	146	0.945205	111	156	0.116751	3e-14	82	84.78	Oreochromis niloticus
all_isotig32758	247	gi|348514001|ref|XP_003444529.1|	PREDICTED: fructose-1,6-bisphosphatase 1-like [Oreochromis niloticus]	338	68	204	1	0.825911	1	68	0.201183	3e-28	128	95.59	Oreochromis niloticus
all_isotig17513	353	gi|229366240|gb|ACQ58100.1|	TGF-beta-inducible nuclear protein 1 [Anoplopoma fimbria]	260	53	347	189	0.450425	208	260	0.203846	2e-22	109	100	Anoplopoma fimbria
all_isotig00521	380	gi|85720025|gb|ABC75581.1|	guanine nucleotide binding protein beta 2 [Ictalurus punctatus]	240	95	92	376	0.75	5	99	0.395833	6e-44	180	90.53	Ictalurus punctatus
all_isotig18834	342	gi|124020702|gb|ABM88796.1|	asparaginyl endopeptidase [Paralichthys olivaceus]	442	107	333	13	0.938596	78	184	0.242081	1e-39	166	85.98	Paralichthys olivaceus
all_isotig00530	381	gi|348513691|ref|XP_003444375.1|	PREDICTED: ATP synthase subunit e, mitochondrial-like [Oreochromis niloticus]	71	71	47	259	0.559055	1	71	1	4e-16	88.2	85.92	Oreochromis niloticus
all_isotig00533	860	gi|348526444|ref|XP_003450729.1|	PREDICTED: 40S ribosomal protein S9-like [Oreochromis niloticus]	194	137	787	377	0.477907	1	137	0.706186	6e-71	272	100	Oreochromis niloticus
all_isotig50728	164	gi|348537240|ref|XP_003456103.1|	PREDICTED: protein kish-A-like [Oreochromis niloticus]	72	52	162	7	0.95122	21	72	0.722222	4e-23	111	94.23	Oreochromis niloticus
all_isotig00551	521	gi|46849383|dbj|BAD17901.1|	triose phosphate isomerase B [Oryzias latipes]	210	138	2	415	0.794626	63	200	0.657143	9e-70	266	93.48	Oryzias latipes
all_isotig02183	534	gi|348513257|ref|XP_003444159.1|	PREDICTED: 60S acidic ribosomal protein P1-like [Oreochromis niloticus]	114	114	157	498	0.640449	1	114	1	1e-26	123	91.23	Oreochromis niloticus
all_GWL0GYR02HFKSC	407	gi|47214571|emb|CAG13293.1|	unnamed protein product [Tetraodon nigroviridis]	8402	87	1	261	0.641278	5480	5566	0.0103547	9e-43	139	75.86	Tetraodon nigroviridis
all_isotig44155	193	gi|348533359|ref|XP_003454173.1|	PREDICTED: 39S ribosomal protein L45, mitochondrial-like [Oreochromis niloticus]	315	61	11	193	0.948187	251	311	0.193651	1e-21	106	78.69	Oreochromis niloticus
all_isotig00566	371	gi|348542894|ref|XP_003458919.1|	PREDICTED: placenta-specific gene 8 protein-like [Oreochromis niloticus]	116	90	63	329	0.719677	27	116	0.775862	3e-40	168	77.78	Oreochromis niloticus
all_isotig21675	318	gi|348537716|ref|XP_003456339.1|	PREDICTED: mps one binder kinase activator-like 3-like [Oreochromis niloticus]	298	98	305	12	0.924528	115	212	0.328859	5e-54	214	100	Oreochromis niloticus
all_isotig00578	514	gi|126211573|gb|ABN80453.1|	aldolase B [Poecilia reticulata]	364	138	93	506	0.805447	1	138	0.379121	1e-68	263	93.48	Poecilia reticulata
all_isotig28048	274	gi|348540692|ref|XP_003457821.1|	PREDICTED: PCI domain-containing protein 2 [Oreochromis niloticus]	399	69	265	59	0.755474	331	399	0.172932	1e-30	136	97.1	Oreochromis niloticus
all_isotig00593	503	gi|332854163|ref|XP_003316257.1|	PREDICTED: hypothetical protein LOC735674 [Pan troglodytes]	175	137	472	62	0.817097	39	175	0.782857	9e-70	266	94.89	Pan troglodytes
all_isotig00596	362	gi|47224039|emb|CAG12868.1|	unnamed protein product [Tetraodon nigroviridis]	696	113	351	13	0.936464	560	672	0.162356	5e-57	224	92.92	Tetraodon nigroviridis
all_isotig00599	362	gi|348523153|ref|XP_003449088.1|	PREDICTED: receptor-transporting protein 3-like [Oreochromis niloticus]	159	114	353	12	0.944751	43	156	0.716981	3e-37	158	62.28	Oreochromis niloticus
all_GWL0GYR01C6SPK	298	gi|348514450|ref|XP_003444753.1|	PREDICTED: lysine-specific demethylase 2A-like [Oreochromis niloticus]	1301	95	3	287	0.956376	1188	1282	0.0730208	3e-45	184	95.79	Oreochromis niloticus
all_isotig00605	361	gi|348544857|ref|XP_003459897.1|	PREDICTED: leukocyte elastase inhibitor-like [Oreochromis niloticus]	382	106	14	331	0.880886	94	199	0.277487	2e-39	165	73.58	Oreochromis niloticus
all_GWL0GYR01BAMYO	316	gi|348526434|ref|XP_003450724.1|	PREDICTED: isochorismatase domain-containing protein 2, mitochondrial-like [Oreochromis niloticus]	197	56	137	304	0.531646	1	56	0.284264	2e-19	99	85.71	Oreochromis niloticus
all_isotig00614	493	gi|348514023|ref|XP_003444540.1|	PREDICTED: histone H2A.V-like [Oreochromis niloticus]	232	84	252	1	0.511156	77	160	0.362069	5e-14	81.3	77.38	Oreochromis niloticus
all_GWL0GYR01DSZ27	223	gi|229366966|gb|ACQ58463.1|	Transmembrane 4 L6 family member 4 [Anoplopoma fimbria]	190	73	219	1	0.982063	96	168	0.384211	8e-26	120	82.19	Anoplopoma fimbria
all_isotig00620	695	gi|348520366|ref|XP_003447699.1|	PREDICTED: 14-3-3 protein beta/alpha-A-like [Oreochromis niloticus]	244	123	671	303	0.530935	98	220	0.504098	3e-52	209	83.74	Oreochromis niloticus
all_GWL0GYR01EUB4X	356	gi|47221276|emb|CAG13212.1|	unnamed protein product [Tetraodon nigroviridis]	2141	78	3	236	0.657303	375	452	0.0364316	3e-30	135	79.49	Tetraodon nigroviridis
all_isotig00635	630	gi|47216140|emb|CAG10014.1|	unnamed protein product [Tetraodon nigroviridis]	241	50	538	389	0.238095	1	50	0.207469	2e-17	93.2	88	Tetraodon nigroviridis
all_GWL0GYR02HBX63	280	gi|348538354|ref|XP_003456657.1|	PREDICTED: hypothetical protein LOC100697292 [Oreochromis niloticus]	872	92	3	278	0.985714	23	114	0.105505	6e-29	130	85.87	Oreochromis niloticus
all_isotig00644	350	gi|157278477|ref|NP_001098340.1|	ribosomal protein L7 [Oryzias latipes]	245	58	53	226	0.497143	6	63	0.236735	3e-17	92	81.03	Oryzias latipes
all_isotig00650	675	gi|11095781|gb|AAG30019.1|AF281344_1	fatty acid binding protein [Oncorhynchus mykiss]	122	79	13	249	0.351111	1	79	0.647541	1e-21	107	83.54	Oncorhynchus mykiss
all_isotig01139	396	gi|348516539|ref|XP_003445796.1|	PREDICTED: haptoglobin-like [Oreochromis niloticus]	313	108	84	395	0.787879	1	107	0.341853	5e-22	107	73.15	Oreochromis niloticus
all_GWL0GYR01B7CAD	80	gi|348540605|ref|XP_003457778.1|	PREDICTED: 40S ribosomal protein S4-like [Oreochromis niloticus]	263	22	3	68	0.825	99	120	0.0836502	0.0006	47.8	100	Oreochromis niloticus
all_isotig00659	347	gi|354483597|ref|XP_003503979.1|	PREDICTED: glycyl-tRNA synthetase [Cricetulus griseus]	709	111	10	342	0.959654	584	694	0.156559	6e-50	200	84.68	Cricetulus griseus
all_isotig15120	382	gi|348537164|ref|XP_003456065.1|	PREDICTED: 26S protease regulatory subunit 10B [Oreochromis niloticus]	389	119	358	2	0.934555	1	119	0.305913	2e-59	231	99.16	Oreochromis niloticus
all_isotig17127	358	gi|348510769|ref|XP_003442917.1|	PREDICTED: beta-taxilin-like [Oreochromis niloticus]	519	113	19	357	0.946927	6	118	0.217726	2e-40	168	75.22	Oreochromis niloticus
all_isotig00671	347	gi|348544709|ref|XP_003459823.1|	PREDICTED: eukaryotic initiation factor 4A-III-like [Oreochromis niloticus]	406	109	335	9	0.942363	92	200	0.268473	1e-54	216	98.17	Oreochromis niloticus
all_isotig00680	346	gi|47224790|emb|CAG06360.1|	unnamed protein product [Tetraodon nigroviridis]	266	68	143	346	0.589595	16	83	0.255639	5e-10	68.2	60.29	Tetraodon nigroviridis
all_isotig00683	345	gi|209155200|gb|ACI33832.1|	Voltage-dependent anion-selective channel protein 1 [Salmo salar]	283	96	12	299	0.834783	188	283	0.339223	6e-47	190	98.96	Salmo salar
all_isotig00689	343	gi|348518754|ref|XP_003446896.1|	PREDICTED: ADP/ATP translocase 2-like [Oreochromis niloticus]	298	101	317	15	0.883382	134	234	0.338926	3e-45	185	91.09	Oreochromis niloticus
all_isotig30084	262	gi|348513532|ref|XP_003444296.1|	PREDICTED: aldehyde dehydrogenase family 9 member A1-like [Oreochromis niloticus]	426	84	254	3	0.961832	141	224	0.197183	1e-39	166	96.43	Oreochromis niloticus
all_isotig30098	259	gi|335955158|gb|AEH76585.1|	putative ribosomal protein L14 [Epinephelus bruneus]	137	73	2	220	0.84556	65	137	0.532847	9e-33	143	94.52	Epinephelus bruneus
all_isotig00698	343	gi|74353864|gb|AAI02193.1|	SNRPF protein [Bos taurus]	119	82	90	335	0.717201	23	104	0.689076	4e-34	147	84.15	Bos taurus
all_isotig00701	501	gi|284447347|ref|NP_001165202.1|	mitochondrial import inner membrane translocase subunit Tim9 [Xenopus laevis]	89	57	298	128	0.341317	1	57	0.640449	5e-22	107	85.96	Xenopus laevis
all_isotig00704	474	gi|348537190|ref|XP_003456078.1|	PREDICTED: phosphate carrier protein, mitochondrial-like isoform 1 [Oreochromis niloticus]	357	101	464	162	0.639241	60	160	0.282913	7e-53	210	95.05	Oreochromis niloticus
all_isotig00707	474	gi|297490465|ref|XP_002698352.1|	PREDICTED: hypothetical protein [Bos taurus]	191	99	171	464	0.620253	42	140	0.518325	6e-44	172	86.87	Bos taurus
all_isotig02945	468	gi|348527312|ref|XP_003451163.1|	PREDICTED: beta-enolase-like isoform 1 [Oreochromis niloticus]	434	72	251	466	0.461538	62	133	0.165899	3e-30	135	91.67	Oreochromis niloticus
all_GWL0GYR02JELVJ	190	gi|348525218|ref|XP_003450119.1|	PREDICTED: RING finger protein 213-like [Oreochromis niloticus]	4951	57	18	188	0.9	3292	3348	0.0115128	9e-11	70.5	77.19	Oreochromis niloticus
all_isotig06182	1058	gi|335955162|gb|AEH76587.1|	uncharacterized protein II [Epinephelus bruneus]	163	115	346	2	0.326087	11	125	0.705521	3e-42	177	68.7	Epinephelus bruneus
all_GWL0GYR01BUP0S	458	gi|348512689|ref|XP_003443875.1|	PREDICTED: hypothetical protein LOC100708071 [Oreochromis niloticus]	1305	70	237	446	0.458515	979	1048	0.0536398	7e-24	114	77.14	Oreochromis niloticus
all_isotig00734	336	gi|348523780|ref|XP_003449401.1|	PREDICTED: diamine acetyltransferase 2-like [Oreochromis niloticus]	169	93	298	20	0.830357	1	93	0.550296	1e-34	149	70.97	Oreochromis niloticus
all_isotig12546	421	gi|348525632|ref|XP_003450326.1|	PREDICTED: hypothetical protein LOC100697619 [Oreochromis niloticus]	137	57	421	254	0.39905	80	135	0.408759	1e-08	63.5	61.4	Oreochromis niloticus
all_isotig00740	332	gi|318981513|ref|NP_001187452.1|	eukaryotic translation initiation factor 3 subunit k [Ictalurus punctatus]	219	74	10	231	0.668675	105	178	0.3379	3e-36	155	97.3	Ictalurus punctatus
all_isotig48063	175	gi|323649994|gb|ADX97083.1|	eukaryotic translation initiation factor 5b [Perca flavescens]	315	56	2	169	0.96	72	127	0.177778	3e-22	108	96.43	Perca flavescens
all_isotig00755	724	gi|348506305|ref|XP_003440700.1|	PREDICTED: ubiquitin-like protein FUBI-like [Oreochromis niloticus]	133	102	246	551	0.422652	1	102	0.766917	5e-64	196	95.1	Oreochromis niloticus
all_isotig00758	597	gi|348539184|ref|XP_003457069.1|	PREDICTED: H/ACA ribonucleoprotein complex subunit 2-like protein-like [Oreochromis niloticus]	154	156	55	519	0.778894	1	154	1	3e-59	232	86.54	Oreochromis niloticus
all_isotig60028	120	gi|348516655|ref|XP_003445853.1|	PREDICTED: angiotensin-converting enzyme 2-like [Oreochromis niloticus]	791	36	118	11	0.9	677	712	0.045512	3e-05	52.4	58.33	Oreochromis niloticus
all_isotig00767	788	gi|348527964|ref|XP_003451489.1|	PREDICTED: GTP-binding protein SAR1b-like [Oreochromis niloticus]	198	182	2	547	0.692893	16	197	0.919192	8e-95	351	95.05	Oreochromis niloticus
all_isotig16864	361	gi|326934106|ref|XP_003213136.1|	PREDICTED: 60S ribosomal protein L23-like, partial [Meleagris gallopavo]	135	93	4	282	0.772853	34	126	0.688889	2e-46	189	100	Meleagris gallopavo
all_isotig56376	138	gi|229368102|gb|ACQ59031.1|	Ras association domain-containing protein 6 [Anoplopoma fimbria]	346	44	134	3	0.956522	134	177	0.127168	1e-10	70.1	77.27	Anoplopoma fimbria
all_isotig25109	293	gi|348522028|ref|XP_003448528.1|	PREDICTED: c-C motif chemokine 25-like [Oreochromis niloticus]	105	62	15	200	0.634812	45	104	0.571429	1e-12	76.6	54.84	Oreochromis niloticus
all_isotig33508	242	gi|348501502|ref|XP_003438308.1|	PREDICTED: pyridoxal kinase-like [Oreochromis niloticus]	307	80	3	242	0.991736	140	219	0.260586	4e-35	151	95	Oreochromis niloticus
all_isotig00791	378	gi|225706452|gb|ACO09072.1|	Tripartite motif-containing protein 62 [Osmerus mordax]	277	74	223	2	0.587302	1	74	0.267148	1e-39	166	100	Osmerus mordax
all_GWL0GYR01DGS9U	407	gi|348514688|ref|XP_003444872.1|	PREDICTED: hepatitis B virus X-interacting protein homolog [Oreochromis niloticus]	91	91	309	37	0.670762	1	91	1	8e-44	180	96.7	Oreochromis niloticus
all_isotig00806	637	gi|334362455|gb|AEG78426.1|	eukaryotic translation elongation factor 2 [Epinephelus coioides]	204	82	633	388	0.386185	123	204	0.401961	1e-35	154	85.37	Epinephelus coioides
all_isotig00812	449	gi|229366472|gb|ACQ58216.1|	Vacuolar proton pump subunit E 1 [Anoplopoma fimbria]	226	116	446	99	0.775056	111	226	0.513274	5e-49	197	83.62	Anoplopoma fimbria
all_isotig00815	746	gi|313118398|gb|ADR32209.1|	ubiquitin-like protein FUBI [Siniperca chuatsi]	133	123	691	323	0.494638	1	121	0.909774	3e-43	179	90.24	Siniperca chuatsi
all_isotig23482	304	gi|348530632|ref|XP_003452814.1|	PREDICTED: teneurin-3-like [Oreochromis niloticus]	2716	76	295	68	0.75	61	136	0.0279823	2e-28	129	75	Oreochromis niloticus
all_isotig00830	444	gi|162424903|gb|ABX90099.1|	receptor for activated C kinase 1 [Sander vitreus]	317	143	4	432	0.966216	85	227	0.451104	9e-80	299	97.2	Sander vitreus
all_GWL0GYR01D68LY	215	gi|348509647|ref|XP_003442359.1|	PREDICTED: elongator complex protein 4-like [Oreochromis niloticus]	408	52	158	3	0.725581	286	337	0.127451	9e-19	97.1	86.54	Oreochromis niloticus
all_isotig26482	283	gi|348518788|ref|XP_003446913.1|	PREDICTED: UDP-N-acetylglucosamine--dolichyl-phosphate N-acetylglucosaminephosphotransferase-like [Oreochromis niloticus]	406	90	7	276	0.954064	60	149	0.221675	9e-38	160	94.44	Oreochromis niloticus
all_isotig29939	260	gi|348569088|ref|XP_003470330.1|	PREDICTED: protein mago nashi homolog 2-like [Cavia porcellus]	119	64	3	194	0.738462	56	119	0.537815	1e-27	126	96.88	Cavia porcellus
all_isotig00848	440	gi|33340573|gb|AAQ14863.1|AF327364_1	immunoglobulin heavy chain [Siniperca chuatsi]	560	108	428	111	0.722727	410	516	0.191071	2e-28	129	54.63	Siniperca chuatsi
all_GWL0GYR01EEVE7	292	gi|348534867|ref|XP_003454923.1|	PREDICTED: protein disulfide-isomerase A5-like [Oreochromis niloticus]	514	91	9	281	0.934932	361	451	0.177043	7e-46	187	92.31	Oreochromis niloticus
all_isotig56257	140	gi|317419847|emb|CBN81883.1|	Pyruvate dehydrogenase [Dicentrarchus labrax]	406	46	140	3	0.985714	86	131	0.1133	1e-17	93.6	97.83	Dicentrarchus labrax
all_isotig00863	452	gi|348523259|ref|XP_003449141.1|	PREDICTED: UPF0327 protein C1orf151-like [Oreochromis niloticus]	78	77	50	280	0.511062	1	77	0.987179	5e-35	150	89.61	Oreochromis niloticus
all_isotig00866	433	gi|348506307|ref|XP_003440701.1|	PREDICTED: peptidyl-prolyl cis-trans isomerase FKBP3-like [Oreochromis niloticus]	221	87	11	271	0.602771	135	221	0.393665	7e-41	170	94.25	Oreochromis niloticus
all_isotig00869	308	gi|348519415|ref|XP_003447226.1|	PREDICTED: proteasome subunit beta type-2-like [Oreochromis niloticus]	199	58	123	296	0.564935	1	58	0.291457	2e-24	115	100	Oreochromis niloticus
all_isotig04798	240	gi|348544510|ref|XP_003459724.1|	PREDICTED: nucleoside diphosphate kinase A2-like [Oreochromis niloticus]	152	76	231	4	0.95	68	143	0.5	4e-32	141	89.47	Oreochromis niloticus
all_isotig00878	307	gi|47224559|emb|CAG03543.1|	unnamed protein product [Tetraodon nigroviridis]	315	95	10	294	0.928339	39	133	0.301587	1e-35	153	97.89	Tetraodon nigroviridis
all_isotig48844	173	gi|348532215|ref|XP_003453602.1|	PREDICTED: amyloid protein-binding protein 2 [Oreochromis niloticus]	588	57	3	173	0.988439	288	344	0.0969388	3e-25	118	100	Oreochromis niloticus
all_GWL0GYR02HI4US	245	gi|47220485|emb|CAG03265.1|	unnamed protein product [Tetraodon nigroviridis]	539	79	1	237	0.967347	431	509	0.146568	2e-37	159	100	Tetraodon nigroviridis
all_isotig00899	305	gi|348530756|ref|XP_003452876.1|	PREDICTED: 40S ribosomal protein S2-like [Oreochromis niloticus]	279	93	8	283	0.904918	187	279	0.333333	2e-43	179	95.7	Oreochromis niloticus
all_GWL0GYR01BFPG0	295	gi|348512324|ref|XP_003443693.1|	PREDICTED: plectin-like [Oreochromis niloticus]	4529	98	295	2	0.99661	802	899	0.0216383	5e-47	191	90.82	Oreochromis niloticus
all_isotig09298	498	gi|229366222|gb|ACQ58091.1|	Annexin A5 [Anoplopoma fimbria]	317	116	151	498	0.698795	6	121	0.365931	2e-44	182	79.31	Anoplopoma fimbria
all_isotig31856	253	gi|348543157|ref|XP_003459050.1|	PREDICTED: 39S ribosomal protein L41, mitochondrial-like [Oreochromis niloticus]	135	62	244	59	0.735178	74	135	0.459259	4e-23	111	80.65	Oreochromis niloticus
all_isotig08129	556	gi|348538914|ref|XP_003456935.1|	PREDICTED: NADH dehydrogenase [ubiquinone] iron-sulfur protein 3, mitochondrial-like [Oreochromis niloticus]	261	136	536	129	0.733813	126	261	0.521073	3e-68	261	88.24	Oreochromis niloticus
all_isotig00923	418	gi|15072477|gb|AAK61550.1|	heart-type fatty acid-binding protein [Fundulus heteroclitus]	132	95	292	8	0.681818	1	95	0.719697	8e-39	163	81.05	Fundulus heteroclitus
all_isotig10526	461	gi|229367072|gb|ACQ58516.1|	Myosin light polypeptide 6 [Anoplopoma fimbria]	151	133	62	460	0.86551	1	133	0.880795	4e-69	264	98.5	Anoplopoma fimbria
all_isotig05536	246	gi|343459151|gb|AEM37734.1|	novel sal-like protein [Epinephelus bruneus]	110	58	145	2	0.585366	1	58	0.527273	5e-17	91.3	81.03	Epinephelus bruneus
all_isotig00932	632	gi|348504676|ref|XP_003439887.1|	PREDICTED: protein FAM32A-like [Oreochromis niloticus]	113	83	80	328	0.393987	31	113	0.734513	2e-37	149	84.34	Oreochromis niloticus
all_isotig10179	473	gi|348526043|ref|XP_003450530.1|	PREDICTED: 55 kDa erythrocyte membrane protein-like isoform 1 [Oreochromis niloticus]	467	150	451	2	0.951374	14	163	0.321199	4e-63	244	81.33	Oreochromis niloticus
all_isotig00941	418	gi|323650150|gb|ADX97161.1|	60S ribosomal protein l3 [Perca flavescens]	276	122	375	10	0.875598	1	122	0.442029	3e-64	248	97.54	Perca flavescens
all_isotig33186	243	gi|47207595|emb|CAG02336.1|	unnamed protein product [Tetraodon nigroviridis]	661	56	243	76	0.691358	583	638	0.0847201	5e-15	84.7	73.21	Tetraodon nigroviridis
all_GWL0GYR01DC3KC	124	gi|348535928|ref|XP_003455449.1|	PREDICTED: apoptosis-enhancing nuclease-like [Oreochromis niloticus]	346	37	112	2	0.895161	139	175	0.106936	1e-14	83.6	100	Oreochromis niloticus
all_isotig00962	685	gi|348518237|ref|XP_003446638.1|	PREDICTED: PI-PLC X domain-containing protein 1-like [Oreochromis niloticus]	333	171	228	668	0.643796	1	171	0.513514	6e-64	248	73.68	Oreochromis niloticus
all_isotig32513	247	gi|229366624|gb|ACQ58292.1|	Trans-1,2-dihydrobenzene-1,2-diol dehydrogenase [Anoplopoma fimbria]	334	77	17	247	0.935223	1	77	0.230539	3e-29	131	80.52	Anoplopoma fimbria
all_GWL0GYR02JUAAP	351	gi|348500695|ref|XP_003437908.1|	PREDICTED: obscurin [Oreochromis niloticus]	6025	115	350	6	0.982906	2069	2183	0.0190871	3e-46	188	78.26	Oreochromis niloticus
all_isotig00971	454	gi|348524825|ref|XP_003449923.1|	PREDICTED: hypothetical protein LOC100698497 [Oreochromis niloticus]	287	72	217	2	0.475771	208	279	0.250871	2e-32	142	84.72	Oreochromis niloticus
all_isotig00977	290	gi|348500028|ref|XP_003437575.1|	PREDICTED: frataxin, mitochondrial-like [Oreochromis niloticus]	212	91	275	3	0.941379	93	183	0.429245	9e-41	170	85.71	Oreochromis niloticus
all_isotig48034	178	gi|348510008|ref|XP_003442538.1|	PREDICTED: ectonucleotide pyrophosphatase/phosphodiesterase family member 7-like [Oreochromis niloticus]	478	53	171	13	0.893258	194	246	0.110879	1e-15	86.7	77.36	Oreochromis niloticus
all_isotig40898	208	gi|348525102|ref|XP_003450061.1|	PREDICTED: transmembrane emp24 domain-containing protein 1-like [Oreochromis niloticus]	234	69	208	2	0.995192	87	155	0.294872	5e-25	117	78.26	Oreochromis niloticus
all_isotig00992	406	gi|1709149|sp|P52721.1|MTA_THECR	RecName: Full=Metallothionein A; Short=MT-A	60	60	294	115	0.44335	1	60	1	1e-06	57	86.67	Thermarces cerberus
all_isotig00998	282	gi|348526215|ref|XP_003450616.1|	PREDICTED: glutathione S-transferase kappa 1-like [Oreochromis niloticus]	227	88	8	271	0.93617	17	104	0.387665	1e-33	146	73.86	Oreochromis niloticus
all_isotig01001	283	gi|73853856|ref|NP_001027509.1|	39S ribosomal protein L45, mitochondrial precursor [Xenopus (Silurana) tropicalis]	309	87	270	10	0.922261	41	127	0.281553	4e-27	124	68.97	Xenopus (Silurana) tropicalis
all_isotig03074	384	gi|229366302|gb|ACQ58131.1|	60S ribosomal protein L23a [Anoplopoma fimbria]	155	87	116	376	0.679688	30	116	0.56129	2e-42	176	98.85	Anoplopoma fimbria
all_isotig01013	388	gi|46811235|gb|AAT01911.1|	40S ribosomal protein S27A [Pseudopleuronectes americanus]	116	82	358	113	0.634021	8	89	0.706897	2e-36	155	96.34	Pseudopleuronectes americanus
all_isotig01019	279	gi|348510046|ref|XP_003442557.1|	PREDICTED: eukaryotic translation initiation factor 3 subunit D-like [Oreochromis niloticus]	552	86	14	271	0.924731	364	449	0.155797	1e-44	183	97.67	Oreochromis niloticus
all_isotig01022	455	gi|148669491|gb|EDL01438.1|	mCG7861, isoform CRA_c [Mus musculus]	140	59	428	252	0.389011	3	61	0.421429	2e-19	99	84.75	Mus musculus
all_isotig01028	391	gi|156454697|gb|ABU63975.1|	ribosomal protein large P0-like protein [Perca flavescens]	314	106	63	380	0.813299	1	106	0.33758	3e-52	208	95.28	Perca flavescens
all_isotig11030	452	gi|348505613|ref|XP_003440355.1|	PREDICTED: papilin-like [Oreochromis niloticus]	214	58	439	266	0.384956	108	165	0.271028	1e-16	90.1	82.76	Oreochromis niloticus
all_GWL0GYR02IZQXK	214	gi|348501860|ref|XP_003438487.1|	PREDICTED: neutral and basic amino acid transport protein rBAT [Oreochromis niloticus]	690	68	3	206	0.953271	83	150	0.0985507	6e-18	94.4	85.29	Oreochromis niloticus
all_isotig01055	278	gi|348507361|ref|XP_003441224.1|	PREDICTED: cystatin-like [Oreochromis niloticus]	108	74	52	273	0.798561	1	74	0.685185	3e-14	82	58.11	Oreochromis niloticus
all_isotig01061	385	gi|318037197|ref|NP_001187386.1|	mitochondrial carrier homolog 2 [Ictalurus punctatus]	300	61	186	368	0.475325	102	162	0.203333	6e-23	110	88.52	Ictalurus punctatus
all_isotig13667	402	gi|47211478|emb|CAG13360.1|	unnamed protein product [Tetraodon nigroviridis]	631	127	389	9	0.947761	504	630	0.201268	4e-54	214	82.68	Tetraodon nigroviridis
all_isotig01073	505	gi|161611693|gb|AAI55745.1|	Zgc:86896 [Danio rerio]	357	115	494	153	0.677228	243	357	0.322129	8e-47	190	76.52	Danio rerio
all_isotig01076	488	gi|84617654|emb|CAI59835.1|	aminopeptidase [Lates calcarifer]	182	157	10	480	0.965164	5	161	0.862637	3e-74	281	84.08	Lates calcarifer
all_GWL0GYR02FLTQQ	234	gi|348506708|ref|XP_003440900.1|	PREDICTED: rho-related GTP-binding protein RhoE-like isoform 1 [Oreochromis niloticus]	243	69	20	226	0.884615	15	83	0.283951	1e-31	140	94.2	Oreochromis niloticus
all_isotig01088	495	gi|47227938|emb|CAF97567.1|	unnamed protein product [Tetraodon nigroviridis]	142	75	161	385	0.454545	1	75	0.528169	5e-34	147	90.67	Tetraodon nigroviridis
all_isotig59224	124	gi|348544470|ref|XP_003459704.1|	PREDICTED: T-complex protein 1 subunit gamma-like isoform 2 [Oreochromis niloticus]	502	41	124	2	0.991935	118	158	0.0816733	4e-13	78.2	90.24	Oreochromis niloticus
all_isotig05013	463	gi|262409833|gb|ACY66647.1|	C-type lectin [Oplegnathus fasciatus]	234	67	444	250	0.421166	156	222	0.286325	4e-23	111	70.15	Oplegnathus fasciatus
all_GWL0GYR01DKKC2	236	gi|189523699|ref|XP_001923800.1|	PREDICTED: titin [Danio rerio]	32757	72	8	223	0.915254	20653	20724	0.002198	2e-23	112	72.22	Danio rerio
all_isotig01106	270	gi|348530716|ref|XP_003452856.1|	PREDICTED: lipopolysaccharide-induced tumor necrosis factor-alpha factor homolog [Oreochromis niloticus]	158	57	258	88	0.633333	102	158	0.360759	4e-13	78.2	66.67	Oreochromis niloticus
all_isotig01109	271	gi|348533025|ref|XP_003454006.1|	PREDICTED: hypothetical protein LOC100690401 [Oreochromis niloticus]	336	82	246	13	0.863469	213	292	0.238095	3e-14	82	51.22	Oreochromis niloticus
all_isotig41159	208	gi|348541489|ref|XP_003458219.1|	PREDICTED: grpE protein homolog 1, mitochondrial-like [Oreochromis niloticus]	214	64	5	196	0.923077	74	137	0.299065	2e-26	122	92.19	Oreochromis niloticus
all_isotig25755	289	gi|348525626|ref|XP_003450323.1|	PREDICTED: dynactin subunit 3-like [Oreochromis niloticus]	187	95	3	287	0.986159	68	162	0.508021	2e-40	169	87.37	Oreochromis niloticus
all_isotig01133	310	gi|348509512|ref|XP_003442292.1|	PREDICTED: cytochrome c oxidase subunit 4 isoform 1, mitochondrial-like [Oreochromis niloticus]	169	82	57	302	0.793548	1	82	0.485207	2e-30	135	80.49	Oreochromis niloticus
all_isotig01139	396	gi|348516539|ref|XP_003445796.1|	PREDICTED: haptoglobin-like [Oreochromis niloticus]	313	108	84	395	0.787879	1	107	0.341853	5e-22	107	73.15	Oreochromis niloticus
all_isotig09339	496	gi|348529220|ref|XP_003452112.1|	PREDICTED: G1/S-specific cyclin-D2-like [Oreochromis niloticus]	294	162	2	487	0.979839	127	288	0.55102	1e-71	272	81.48	Oreochromis niloticus
all_GWL0GYR01E0F4N	170	gi|348502491|ref|XP_003438801.1|	PREDICTED: mediator of RNA polymerase II transcription subunit 24-like isoform 2 [Oreochromis niloticus]	976	54	1	162	0.952941	19	72	0.0553279	7e-22	107	92.59	Oreochromis niloticus
all_isotig09893	480	gi|348532664|ref|XP_003453826.1|	PREDICTED: stromal membrane-associated protein 1-like [Oreochromis niloticus]	456	155	5	469	0.96875	270	424	0.339912	4e-58	227	70.97	Oreochromis niloticus
all_isotig01160	609	gi|47221578|emb|CAF97843.1|	unnamed protein product [Tetraodon nigroviridis]	386	81	265	26	0.394089	19	99	0.209845	5e-19	98.6	50.62	Tetraodon nigroviridis
all_isotig56176	140	gi|348503936|ref|XP_003439518.1|	PREDICTED: WD repeat domain phosphoinositide-interacting protein 4-like [Oreochromis niloticus]	358	46	140	3	0.985714	127	172	0.128492	2e-20	102	100	Oreochromis niloticus
all_isotig01175	260	gi|269973893|ref|NP_001161759.1|	si:ch73-199e17.1 [Danio rerio]	477	83	10	258	0.957692	347	429	0.174004	6e-40	167	95.18	Danio rerio
all_isotig01181	362	gi|164690955|dbj|BAF98660.1|	ribosomal protein L13 [Solea senegalensis]	211	56	344	177	0.464088	65	120	0.265403	1e-23	113	100	Solea senegalensis
all_isotig06912	684	gi|348504878|ref|XP_003439988.1|	PREDICTED: OCIA domain-containing protein 2-like [Oreochromis niloticus]	163	100	672	391	0.412281	58	153	0.588957	2e-35	153	75	Oreochromis niloticus
all_isotig20066	331	gi|348541857|ref|XP_003458403.1|	PREDICTED: putative mannose-1-phosphate guanyltransferase-like [Oreochromis niloticus]	274	106	6	320	0.951662	154	259	0.386861	7e-45	183	80.19	Oreochromis niloticus
all_isotig01190	525	gi|293346169|ref|XP_001073068.2|	PREDICTED: ribosomal protein L17-like [Rattus norvegicus]	184	132	473	78	0.754286	1	132	0.717391	5e-72	251	90.91	Rattus norvegicus
all_isotig56329	139	gi|348541149|ref|XP_003458049.1|	PREDICTED: proteasome subunit beta type-8-like [Oreochromis niloticus]	275	40	121	2	0.863309	184	223	0.145455	9e-16	87	100	Oreochromis niloticus
all_isotig05817	227	gi|348523117|ref|XP_003449070.1|	PREDICTED: guanidinoacetate N-methyltransferase-like [Oreochromis niloticus]	235	71	214	2	0.938326	49	119	0.302128	4e-34	148	98.59	Oreochromis niloticus
all_isotig56049	135	gi|348539043|ref|XP_003456999.1|	PREDICTED: long-chain-fatty-acid--CoA ligase 3-like [Oreochromis niloticus]	719	42	5	130	0.933333	33	74	0.0584145	0.0004	48.5	54.76	Oreochromis niloticus
all_isotig22810	309	gi|318087598|ref|NP_001188193.1|	saga-associated factor 29-like protein [Ictalurus punctatus]	293	98	13	306	0.951456	105	202	0.334471	2e-48	195	94.9	Ictalurus punctatus
all_isotig01238	376	gi|225719216|gb|ACO15454.1|	40S ribosomal protein S11 [Caligus clemensi]	167	106	41	358	0.845745	2	107	0.634731	2e-51	205	95.28	Caligus clemensi
all_isotig11617	439	gi|229366714|gb|ACQ58337.1|	60S ribosomal protein L27 [Anoplopoma fimbria]	136	121	382	20	0.826879	1	121	0.889706	6e-55	217	100	Anoplopoma fimbria
all_isotig01247	248	gi|47217233|emb|CAF96756.1|	unnamed protein product [Tetraodon nigroviridis]	314	76	235	8	0.919355	201	276	0.242038	8e-34	147	96.05	Tetraodon nigroviridis
all_isotig01256	246	gi|221222116|gb|ACM09719.1|	HIG1 domain family member 2A [Salmo salar]	114	69	38	238	0.817073	3	71	0.605263	1e-14	83.2	59.42	Salmo salar
all_isotig01262	245	gi|348537586|ref|XP_003456274.1|	PREDICTED: hypothetical protein LOC100705098 [Oreochromis niloticus]	62	61	57	233	0.722449	1	61	0.983871	2e-16	89	67.21	Oreochromis niloticus
all_isotig01277	452	gi|308322101|gb|ADO28188.1|	mitochondrial cytochrome c oxidase subunit 6a1 [Ictalurus furcatus]	109	106	29	343	0.696903	1	105	0.963303	5e-28	127	65.09	Ictalurus furcatus
all_isotig01286	438	gi|348502311|ref|XP_003438711.1|	PREDICTED: hypothetical protein LOC100690789 [Oreochromis niloticus]	80	56	189	356	0.383562	12	67	0.7	1e-11	73.6	73.21	Oreochromis niloticus
all_isotig01289	333	gi|66392200|ref|NP_001018151.1|	gamma-tubulin complex component 5 [Danio rerio]	1015	63	142	330	0.567568	952	1014	0.062069	2e-28	129	95.24	Danio rerio
all_isotig02889	460	gi|317097350|ref|YP_004123550.1|	cytochrome c oxidase subunit III [Cynoglossus abbreviatus]	261	65	24	218	0.423913	1	65	0.249042	1e-11	73.6	83.08	Cynoglossus abbreviatus
all_isotig01310	334	gi|213514684|ref|NP_001134305.1|	Galectin-3 [Salmo salar]	271	77	325	95	0.691617	138	214	0.284133	1e-27	97.8	58.44	Salmo salar
all_isotig01313	238	gi|229367272|gb|ACQ58616.1|	Dynein light chain 2, cytoplasmic [Anoplopoma fimbria]	89	61	2	184	0.768908	29	89	0.685393	2e-27	125	95.08	Anoplopoma fimbria
all_isotig19512	335	gi|229366194|gb|ACQ58077.1|	Proteasome subunit beta type-7 precursor [Anoplopoma fimbria]	277	107	3	323	0.958209	141	246	0.382671	3e-51	204	92.52	Anoplopoma fimbria
all_isotig15074	383	gi|348532369|ref|XP_003453679.1|	PREDICTED: UPF0368 protein Cxorf26-like [Oreochromis niloticus]	169	91	104	376	0.712794	32	122	0.538462	4e-43	177	89.01	Oreochromis niloticus
all_isotig01343	321	gi|348521390|ref|XP_003448209.1|	PREDICTED: translocon-associated protein subunit delta-like isoform 2 [Oreochromis niloticus]	151	80	74	313	0.747664	1	80	0.529801	6e-36	154	96.25	Oreochromis niloticus
all_GWL0GYR01C64UY	330	gi|317419883|emb|CBN81919.1|	Nuclear receptor coactivator 2 [Dicentrarchus labrax]	1550	63	31	213	0.554545	902	963	0.04	3e-20	95.5	79.37	Dicentrarchus labrax
all_isotig17786	353	gi|47221711|emb|CAG10183.1|	unnamed protein product [Tetraodon nigroviridis]	308	111	9	341	0.943343	77	187	0.36039	3e-45	185	75.68	Tetraodon nigroviridis
all_isotig01366	312	gi|83776620|ref|NP_001032968.1|	reticulon 4 [Takifugu rubripes]	193	76	66	293	0.730769	1	76	0.393782	3e-22	108	92.11	Takifugu rubripes
all_isotig25296	292	gi|348527676|ref|XP_003451345.1|	PREDICTED: AN1-type zinc finger protein 5-like [Oreochromis niloticus]	218	90	1	270	0.924658	129	218	0.412844	4e-45	184	95.56	Oreochromis niloticus
all_GWL0GYR02GRRSL	247	gi|348543109|ref|XP_003459026.1|	PREDICTED: hypothetical protein LOC100710899 [Oreochromis niloticus]	2461	78	235	2	0.947368	578	655	0.0316944	3e-38	161	97.44	Oreochromis niloticus
all_isotig01396	219	gi|225707282|gb|ACO09487.1|	UPF0240 protein C6orf66 homolog [Osmerus mordax]	180	70	200	3	0.90411	2	71	0.388889	9e-16	87	68.57	Osmerus mordax
all_isotig01399	217	gi|348503456|ref|XP_003439280.1|	PREDICTED: thymidylate synthase-like [Oreochromis niloticus]	325	70	6	215	0.967742	158	227	0.215385	1e-31	139	87.14	Oreochromis niloticus
all_isotig01417	213	gi|348505777|ref|XP_003440437.1|	PREDICTED: glycine cleavage system H protein, mitochondrial-like [Oreochromis niloticus]	174	56	175	11	0.774648	6	61	0.321839	1e-08	63.5	64.29	Oreochromis niloticus
all_isotig01426	348	gi|47217403|emb|CAG00763.1|	unnamed protein product [Tetraodon nigroviridis]	432	85	327	73	0.732759	224	308	0.196759	5e-27	124	90.59	Tetraodon nigroviridis
all_isotig01438	294	gi|209155894|gb|ACI34179.1|	Tropomyosin-1 alpha chain [Salmo salar]	284	59	292	116	0.602041	222	280	0.207746	4e-24	114	98.31	Salmo salar
all_isotig01444	622	gi|348528791|ref|XP_003451899.1|	PREDICTED: cytochrome c oxidase subunit 6C-1-like [Oreochromis niloticus]	76	76	264	491	0.366559	1	76	1	7e-28	128	78.95	Oreochromis niloticus
all_isotig18121	344	gi|116734270|gb|ABK20159.1|	aquaporin 8 [Sparus aurata]	261	114	343	2	0.994186	74	187	0.436782	5e-39	164	78.07	Sparus aurata
all_isotig01453	207	gi|348516443|ref|XP_003445748.1|	PREDICTED: trafficking protein particle complex subunit 2-like protein-like isoform 1 [Oreochromis niloticus]	143	61	188	6	0.884058	2	62	0.426573	5e-25	117	93.44	Oreochromis niloticus
all_isotig01459	399	gi|65184|emb|CAA26421.1|	unnamed protein product [Xenopus laevis]	191	55	277	113	0.413534	63	117	0.287958	1e-19	100	87.27	Xenopus laevis
all_isotig06955	672	gi|348538838|ref|XP_003456897.1|	PREDICTED: protein CWC15 homolog A-like [Oreochromis niloticus]	237	202	659	54	0.901786	44	237	0.818565	3e-34	149	89.11	Oreochromis niloticus
all_isotig03466	408	gi|50751488|ref|XP_422423.1|	PREDICTED: similar to ribosomal protein S8 [Gallus gallus]	265	64	401	213	0.463235	49	112	0.241509	1e-26	123	92.19	Gallus gallus
all_GWL0GYR02HL5AC	292	gi|348506461|ref|XP_003440777.1|	PREDICTED: neuroblastoma-amplified sequence-like [Oreochromis niloticus]	2375	81	50	292	0.832192	197	277	0.0341053	7e-40	157	88.89	Oreochromis niloticus
all_GWL0GYR02HL5AC	292	gi|348506461|ref|XP_003440777.1|	PREDICTED: neuroblastoma-amplified sequence-like [Oreochromis niloticus]	2375	81	50	292	0.832192	197	277	0.0341053	7e-40	157	88.89	Oreochromis niloticus
all_GWL0GYR01DKKC2	236	gi|189523699|ref|XP_001923800.1|	PREDICTED: titin [Danio rerio]	32757	72	8	223	0.915254	20653	20724	0.002198	2e-23	112	72.22	Danio rerio
all_isotig26482	283	gi|348518788|ref|XP_003446913.1|	PREDICTED: UDP-N-acetylglucosamine--dolichyl-phosphate N-acetylglucosaminephosphotransferase-like [Oreochromis niloticus]	406	90	7	276	0.954064	60	149	0.221675	9e-38	160	94.44	Oreochromis niloticus
all_isotig06060	139	gi|348524436|ref|XP_003449729.1|	PREDICTED: UPF0534 protein C4orf43 homolog [Oreochromis niloticus]	204	41	126	4	0.884892	79	119	0.20098	3e-13	78.6	95.12	Oreochromis niloticus
all_GWL0GYR01BNOFH	344	gi|47209621|emb|CAF90413.1|	unnamed protein product [Tetraodon nigroviridis]	887	106	233	3	0.671512	723	828	0.119504	2e-27	110	57.55	Tetraodon nigroviridis
all_isotig01500	198	gi|348515161|ref|XP_003445108.1|	PREDICTED: casein kinase I isoform gamma-2-like isoform 2 [Oreochromis niloticus]	449	59	12	188	0.893939	136	194	0.131403	1e-25	119	100	Oreochromis niloticus
all_GWL0GYR02G49QJ	325	gi|348506238|ref|XP_003440667.1|	PREDICTED: phosphoacetylglucosamine mutase [Oreochromis niloticus]	545	105	2	316	0.969231	262	366	0.192661	3e-45	184	82.86	Oreochromis niloticus
all_isotig06048	103	gi|348505026|ref|XP_003440062.1|	PREDICTED: coatomer subunit epsilon-like isoform 3 [Oreochromis niloticus]	251	30	14	103	0.873786	215	244	0.119522	1e-07	60.1	90	Oreochromis niloticus
all_isotig31424	253	gi|229367640|gb|ACQ58800.1|	Cytochrome c oxidase subunit VIb isoform 1 [Anoplopoma fimbria]	86	56	180	13	0.664032	1	56	0.651163	2e-27	125	98.21	Anoplopoma fimbria
all_isotig01536	196	gi|334362457|gb|AEG78427.1|	ribosomal protein S29 [Epinephelus coioides]	61	52	162	7	0.795918	1	52	0.852459	7e-24	114	94.23	Epinephelus coioides
all_isotig27290	277	gi|348507885|ref|XP_003441486.1|	PREDICTED: mediator of RNA polymerase II transcription subunit 20-like [Oreochromis niloticus]	211	53	108	266	0.574007	72	124	0.251185	3e-21	105	86.79	Oreochromis niloticus
all_isotig45731	185	gi|229366882|gb|ACQ58421.1|	Proteasome subunit beta type-4 precursor [Anoplopoma fimbria]	254	61	183	1	0.989189	71	131	0.240157	5e-28	127	98.36	Anoplopoma fimbria
all_isotig56191	140	gi|47222008|emb|CAG08263.1|	unnamed protein product [Tetraodon nigroviridis]	4082	43	10	138	0.921429	387	429	0.0105341	3e-13	79	76.74	Tetraodon nigroviridis
all_isotig39611	214	gi|348541633|ref|XP_003458291.1|	PREDICTED: leucine-rich alpha-2-glycoprotein-like [Oreochromis niloticus]	332	69	207	1	0.96729	220	288	0.207831	7e-21	103	68.12	Oreochromis niloticus
all_GWL0GYR02G89IP	220	gi|348505414|ref|XP_003440256.1|	PREDICTED: complement component C7-like [Oreochromis niloticus]	829	55	217	56	0.736364	301	355	0.066345	2e-11	72.4	63.64	Oreochromis niloticus
all_isotig01593	419	gi|348504355|ref|XP_003439727.1|	PREDICTED: granzyme G-like [Oreochromis niloticus]	240	73	17	235	0.522673	110	182	0.304167	1e-16	90.1	56.16	Oreochromis niloticus
all_isotig01596	180	gi|225704094|gb|ACO07893.1|	Cytochrome c oxidase subunit 5B, mitochondrial precursor [Oncorhynchus mykiss]	127	55	9	173	0.916667	62	116	0.433071	6e-20	100	74.55	Oncorhynchus mykiss
all_isotig21223	321	gi|348517775|ref|XP_003446408.1|	PREDICTED: ezrin-like [Oreochromis niloticus]	659	102	308	3	0.953271	128	229	0.15478	4e-47	191	91.18	Oreochromis niloticus
all_isotig01605	176	gi|348521990|ref|XP_003448509.1|	PREDICTED: NADH dehydrogenase [ubiquinone] flavoprotein 2, mitochondrial-like isoform 3 [Oreochromis niloticus]	247	57	173	3	0.971591	66	122	0.230769	3e-22	108	89.47	Oreochromis niloticus
all_isotig14100	396	gi|47193955|emb|CAF94724.1|	unnamed protein product [Tetraodon nigroviridis]	238	125	386	12	0.94697	60	183	0.521008	4e-42	174	66.4	Tetraodon nigroviridis
all_isotig17401	355	gi|348543596|ref|XP_003459269.1|	PREDICTED: 39S ribosomal protein L52, mitochondrial-like [Oreochromis niloticus]	129	66	10	207	0.557746	45	110	0.511628	7e-22	107	68.18	Oreochromis niloticus
all_isotig54551	147	gi|348506386|ref|XP_003440740.1|	PREDICTED: proteasome subunit alpha type-6-like [Oreochromis niloticus]	246	47	3	143	0.959184	57	103	0.191057	6e-19	97.8	97.87	Oreochromis niloticus
all_isotig01659	235	gi|47215899|emb|CAG12291.1|	unnamed protein product [Tetraodon nigroviridis]	454	76	235	8	0.970213	357	432	0.167401	3e-37	158	92.11	Tetraodon nigroviridis
all_isotig49568	171	gi|229367784|gb|ACQ58872.1|	Lipocalin precursor [Anoplopoma fimbria]	185	52	168	13	0.912281	36	87	0.281081	2e-17	92.8	80.77	Anoplopoma fimbria
all_isotig26790	281	gi|348515879|ref|XP_003445467.1|	PREDICTED: thyroid receptor-interacting protein 11 [Oreochromis niloticus]	1989	60	99	278	0.640569	631	690	0.0301659	1e-06	57	55	Oreochromis niloticus
all_isotig15161	380	gi|348517162|ref|XP_003446104.1|	PREDICTED: UPF0553 protein C9orf64 homolog [Oreochromis niloticus]	341	82	378	133	0.647368	170	251	0.240469	1e-33	146	84.15	Oreochromis niloticus
all_isotig03505	341	gi|344272427|ref|XP_003408033.1|	PREDICTED: 40S ribosomal protein S23-like [Loxodonta africana]	201	110	4	333	0.967742	83	192	0.547264	1e-54	216	97.27	Loxodonta africana
all_GWL0GYR02GK153	132	gi|348534865|ref|XP_003454922.1|	PREDICTED: nebulin-like [Oreochromis niloticus]	5669	42	130	5	0.954545	2702	2743	0.00740871	3e-15	85.5	95.24	Oreochromis niloticus
all_isotig50444	165	gi|348524540|ref|XP_003449781.1|	PREDICTED: fibrinogen gamma chain-like [Oreochromis niloticus]	419	51	7	159	0.927273	230	280	0.121718	1e-16	89.7	76.47	Oreochromis niloticus
all_GWL0GYR01E0ETH	115	gi|348505522|ref|XP_003440310.1|	PREDICTED: hypothetical protein LOC100690175 [Oreochromis niloticus]	2032	32	9	104	0.834783	614	645	0.015748	0.0002	49.3	62.5	Oreochromis niloticus
all_isotig01718	184	gi|348511283|ref|XP_003443174.1|	PREDICTED: ATP synthase subunit f, mitochondrial-like [Oreochromis niloticus]	89	51	30	182	0.831522	1	51	0.573034	7e-11	70.9	62.75	Oreochromis niloticus
all_isotig08170	554	gi|348526910|ref|XP_003450962.1|	PREDICTED: metalloreductase STEAP4-like [Oreochromis niloticus]	500	180	3	542	0.974729	128	307	0.36	7e-85	317	86.67	Oreochromis niloticus
all_isotig07743	585	gi|187606716|emb|CAP47207.1|	major histocompatibility complex II gamma chains [Sparus aurata]	199	65	190	2	0.323077	84	146	0.316583	1e-10	70.9	58.46	Sparus aurata
all_isotig60441	118	gi|223646550|gb|ACN10033.1|	60S ribosomal protein L38 [Salmo salar]	219	30	21	110	0.762712	3	32	0.136986	7e-08	60.8	93.33	Salmo salar
all_isotig01751	115	gi|348512204|ref|XP_003443633.1|	PREDICTED: 60S ribosomal protein L21-like [Oreochromis niloticus]	160	34	102	1	0.886957	14	47	0.2125	4e-12	75.1	100	Oreochromis niloticus
all_GWL0GYR01ESBP0	479	gi|348514987|ref|XP_003445021.1|	PREDICTED: periodic tryptophan protein 1 homolog [Oreochromis niloticus]	486	152	3	458	0.951983	165	316	0.312757	6e-37	157	54.61	Oreochromis niloticus
all_isotig59995	121	gi|323650208|gb|ADX97190.1|	plasminogen [Perca flavescens]	426	36	119	12	0.892562	5	40	0.084507	8e-07	57.4	72.22	Perca flavescens
all_isotig01772	223	gi|47218597|emb|CAG10296.1|	unnamed protein product [Tetraodon nigroviridis]	419	70	3	212	0.941704	233	302	0.167064	9e-27	123	88.57	Tetraodon nigroviridis
all_isotig01785	335	gi|348519562|ref|XP_003447299.1|	PREDICTED: apolipoprotein A-IV-like [Oreochromis niloticus]	250	65	119	313	0.58209	11	75	0.26	4e-25	118	86.15	Oreochromis niloticus
all_isotig39845	211	gi|348509888|ref|XP_003442478.1|	PREDICTED: hypothetical protein LOC100710036 [Oreochromis niloticus]	360	68	1	204	0.966825	238	305	0.188889	5e-20	101	73.53	Oreochromis niloticus
all_isotig36449	230	gi|348504778|ref|XP_003439938.1|	PREDICTED: sel1 repeat-containing protein 1-like [Oreochromis niloticus]	230	72	3	218	0.93913	64	135	0.313043	1e-24	116	73.61	Oreochromis niloticus
all_GWL0GYR02G3UF7	233	gi|348514225|ref|XP_003444641.1|	PREDICTED: thiosulfate sulfurtransferase/rhodanese-like domain-containing protein 1-like [Oreochromis niloticus]	142	69	214	8	0.888412	21	86	0.464789	1e-16	90.1	68.12	Oreochromis niloticus
all_isotig01796	601	gi|348536608|ref|XP_003455788.1|	PREDICTED: ras suppressor protein 1-like [Oreochromis niloticus]	277	100	301	2	0.499168	34	133	0.361011	9e-56	183	91	Oreochromis niloticus
all_isotig01798	259	gi|343459139|gb|AEM37728.1|	beta-microseminoprotein [Epinephelus bruneus]	94	50	233	84	0.579151	45	94	0.531915	4e-10	68.6	68	Epinephelus bruneus
all_isotig01800	201	gi|288903185|ref|YP_003433796.1|	cytochrome c oxidase subunit III [Sebastiscus marmoratus]	261	61	184	2	0.910448	1	61	0.233716	1e-12	76.6	86.89	Sebastiscus marmoratus
all_GWL0GYR01CCTQW	98	gi|47207181|emb|CAF92165.1|	unnamed protein product [Tetraodon nigroviridis]	139	29	87	1	0.887755	38	66	0.208633	7e-05	50.8	75.86	Tetraodon nigroviridis
all_isotig10486	463	gi|115279794|gb|ABI85390.1|	cathepsin D [Hippoglossus hippoglossus]	399	154	462	1	0.99784	160	313	0.385965	1e-72	275	86.36	Hippoglossus hippoglossus
all_isotig23800	301	gi|47229477|emb|CAF99465.1|	unnamed protein product [Tetraodon nigroviridis]	388	52	49	204	0.518272	28	79	0.134021	3e-12	75.5	63.46	Tetraodon nigroviridis
all_isotig37694	222	gi|348500080|ref|XP_003437601.1|	PREDICTED: xaa-Pro dipeptidase [Oreochromis niloticus]	490	71	216	4	0.959459	56	126	0.144898	7e-33	144	90.14	Oreochromis niloticus
all_isotig01825	1662	gi|76593963|gb|ABA54278.1|	DnaJ-like subfamily B member 11 [Paralichthys olivaceus]	360	58	290	117	0.104693	281	338	0.161111	3e-25	121	96.55	Paralichthys olivaceus
all_isotig01831	1403	gi|348519558|ref|XP_003447297.1|	PREDICTED: apolipoprotein Eb-like [Oreochromis niloticus]	262	166	189	686	0.354954	1	166	0.633588	4e-62	244	71.69	Oreochromis niloticus
all_isotig01833	1115	gi|348529236|ref|XP_003452120.1|	PREDICTED: stathmin-like isoform 1 [Oreochromis niloticus]	146	146	225	659	0.390135	1	146	1	3e-44	184	84.93	Oreochromis niloticus
all_GWL0GYR02H3V7S	305	gi|164690967|dbj|BAF98666.1|	ribosomal protein L18a [Solea senegalensis]	176	83	302	54	0.816393	95	176	0.465909	5e-31	137	84.34	Solea senegalensis
all_isotig01839	1019	gi|350595897|ref|XP_003484201.1|	PREDICTED: cullin-4B-like, partial [Sus scrofa]	349	59	14	190	0.1737	168	226	0.169054	5e-17	93.6	81.36	Sus scrofa
all_isotig14669	387	gi|193795858|gb|ACF21982.1|	apolipoprotein E [Oplegnathus fasciatus]	276	126	378	1	0.976744	79	204	0.456522	2e-49	199	77.78	Oplegnathus fasciatus
all_isotig08024	563	gi|348515661|ref|XP_003445358.1|	PREDICTED: translationally-controlled tumor protein homolog [Oreochromis niloticus]	170	111	334	2	0.591474	46	156	0.652941	6e-51	157	66.67	Oreochromis niloticus
all_isotig01851	1085	gi|348519419|ref|XP_003447228.1|	PREDICTED: adenylyl cyclase-associated protein 1-like [Oreochromis niloticus]	472	120	114	473	0.331797	353	472	0.254237	2e-63	213	83.33	Oreochromis niloticus
all_isotig01855	1221	gi|74096419|ref|NP_001027893.1|	apolipoprotein A-IV4 [Takifugu rubripes]	255	254	1151	390	0.624079	1	254	0.996078	3e-101	373	72.83	Takifugu rubripes
all_isotig01859	851	gi|348525032|ref|XP_003450026.1|	PREDICTED: GTPase IMAP family member 7-like [Oreochromis niloticus]	293	233	719	21	0.821387	1	233	0.795222	2e-96	357	74.25	Oreochromis niloticus
all_GWL0GYR02H00Z5	148	gi|348505370|ref|XP_003440234.1|	PREDICTED: cyclin-I-like [Oreochromis niloticus]	417	49	148	2	0.993243	85	133	0.117506	7e-19	97.4	91.84	Oreochromis niloticus
all_GWL0GYR02JGRNG	242	gi|348532937|ref|XP_003453962.1|	PREDICTED: nipped-B-like protein [Oreochromis niloticus]	2680	77	233	3	0.954545	2069	2144	0.0283582	3e-20	102	70.13	Oreochromis niloticus
all_isotig04086	343	gi|292611121|ref|XP_002660983.1|	PREDICTED: hypothetical protein LOC100329375 [Danio rerio]	94	68	204	1	0.594752	18	85	0.723404	3e-22	108	69.12	Danio rerio
all_isotig01873	960	gi|348517897|ref|XP_003446469.1|	PREDICTED: growth arrest and DNA damage-inducible proteins-interacting protein 1-like [Oreochromis niloticus]	230	134	3	404	0.41875	56	189	0.582609	3e-37	160	75.37	Oreochromis niloticus
all_isotig02785	494	gi|348508217|ref|XP_003441651.1|	PREDICTED: small nuclear ribonucleoprotein Sm D2-like [Oreochromis niloticus]	118	87	13	273	0.52834	32	118	0.737288	3e-33	145	100	Oreochromis niloticus
all_GWL0GYR02GZBE6	201	gi|348539037|ref|XP_003456996.1|	PREDICTED: solute carrier family 25 member 36-A-like [Oreochromis niloticus]	311	54	192	31	0.80597	16	69	0.173633	4e-21	104	94.44	Oreochromis niloticus
all_isotig01891	975	gi|47228780|emb|CAG07512.1|	unnamed protein product [Tetraodon nigroviridis]	248	248	877	134	0.763077	1	248	1	5e-111	405	79.84	Tetraodon nigroviridis
all_isotig01893	824	gi|50808963|ref|XP_424622.1|	PREDICTED: hypothetical protein [Gallus gallus]	122	104	767	456	0.378641	1	104	0.852459	6e-45	185	80.77	Gallus gallus
all_isotig01895	916	gi|47228379|emb|CAG05199.1|	unnamed protein product [Tetraodon nigroviridis]	169	167	311	811	0.546943	3	169	0.988166	3e-74	283	97.01	Tetraodon nigroviridis
all_GWL0GYR01CGS5D	71	gi|348503462|ref|XP_003439283.1|	PREDICTED: myosin regulatory light chain 2, smooth muscle minor isoform-like [Oreochromis niloticus]	172	21	1	63	0.887324	97	117	0.122093	0.0008	47.4	95.24	Oreochromis niloticus
all_GWL0GYR01BNOFH	344	gi|47209621|emb|CAF90413.1|	unnamed protein product [Tetraodon nigroviridis]	887	106	233	3	0.671512	723	828	0.119504	2e-27	110	57.55	Tetraodon nigroviridis
all_isotig01903	987	gi|348534170|ref|XP_003454576.1|	PREDICTED: protein DJ-1-like isoform 1 [Oreochromis niloticus]	189	189	782	216	0.574468	1	189	1	9e-95	351	91.53	Oreochromis niloticus
all_isotig01905	780	gi|197632073|gb|ACH70760.1|	troponin C fast [Salmo salar]	160	118	775	422	0.453846	43	160	0.7375	3e-48	196	93.22	Salmo salar
all_isotig01909	982	gi|47220060|emb|CAG12208.1|	unnamed protein product [Tetraodon nigroviridis]	496	152	238	693	0.464358	1	152	0.306452	1e-82	311	98.03	Tetraodon nigroviridis
all_GWL0GYR01BFPG0	295	gi|348512324|ref|XP_003443693.1|	PREDICTED: plectin-like [Oreochromis niloticus]	4529	98	295	2	0.99661	802	899	0.0216383	5e-47	191	90.82	Oreochromis niloticus
all_isotig36604	228	gi|335955184|gb|AEH76598.1|	ribosomal protein L32 [Epinephelus bruneus]	135	67	226	26	0.881579	69	135	0.496296	2e-29	132	98.51	Epinephelus bruneus
all_isotig26502	283	gi|348514462|ref|XP_003444759.1|	PREDICTED: neuroblast differentiation-associated protein AHNAK-like [Oreochromis niloticus]	1868	89	7	273	0.943463	1620	1707	0.0471092	1e-17	93.6	53.93	Oreochromis niloticus
all_isotig01917	886	gi|327239710|gb|AEA39699.1|	cysteine-rich protein 1 [Epinephelus coioides]	76	76	697	470	0.257336	1	76	1	7e-30	135	89.47	Epinephelus coioides
all_isotig01924	600	gi|325111367|gb|ADY80021.1|	omega class glutathione S-transferase [Oplegnathus fasciatus]	239	114	342	28	0.525	75	188	0.476987	4e-26	122	55.26	Oplegnathus fasciatus
all_isotig01924	600	gi|325111367|gb|ADY80021.1|	omega class glutathione S-transferase [Oplegnathus fasciatus]	239	114	342	28	0.525	75	188	0.476987	4e-26	122	55.26	Oplegnathus fasciatus
all_isotig01927	930	gi|224587121|gb|ACN58607.1|	Succinyl-CoA ligase subunit alpha, mitochondrial precursor [Salmo salar]	325	208	66	689	0.670968	118	325	0.64	3e-87	326	97.12	Salmo salar
all_isotig01935	844	gi|45775306|gb|AAS77256.1|	MHC II invariant chain [Siniperca chuatsi]	281	216	200	838	0.757109	9	222	0.761566	5e-57	226	64.35	Siniperca chuatsi
all_isotig01937	707	gi|348531549|ref|XP_003453271.1|	PREDICTED: zinc finger protein 593-like [Oreochromis niloticus]	129	51	532	380	0.216407	79	129	0.395349	2e-17	93.6	84.31	Oreochromis niloticus
all_GWL0GYR01AYL66	197	gi|328677135|gb|AEB31290.1|	hypothetical protein [Epinephelus bruneus]	167	61	3	185	0.928934	87	147	0.365269	4e-27	124	96.72	Epinephelus bruneus
all_isotig14314	393	gi|327239682|gb|AEA39685.1|	chemokine CC-like protein [Epinephelus coioides]	96	80	11	250	0.610687	16	95	0.833333	3e-23	112	62.5	Epinephelus coioides
all_isotig01945	793	gi|325111377|gb|ADY80026.1|	glutathione S-transferase kappa 1 [Oplegnathus fasciatus]	228	120	212	571	0.453972	105	224	0.526316	3e-49	199	79.17	Oplegnathus fasciatus
all_isotig01947	761	gi|229368040|gb|ACQ59000.1|	Probable ribosome biogenesis protein RLP24 [Anoplopoma fimbria]	164	141	23	445	0.555848	23	163	0.859756	6e-70	268	91.49	Anoplopoma fimbria
all_GWL0GYR01EAQ9O	279	gi|348503071|ref|XP_003439090.1|	PREDICTED: V-type proton ATPase subunit S1-like [Oreochromis niloticus]	414	81	244	2	0.870968	69	149	0.195652	3e-26	121	74.07	Oreochromis niloticus
all_isotig01951	634	gi|348530432|ref|XP_003452715.1|	PREDICTED: mediator of RNA polymerase II transcription subunit 22-like [Oreochromis niloticus]	201	200	600	1	0.946372	1	200	0.995025	1e-69	267	86.5	Oreochromis niloticus
all_isotig01955	638	gi|221048009|gb|ACL98112.1|	malate dehydrogenase 1b [Epinephelus coioides]	171	139	10	426	0.653605	30	168	0.812865	2e-66	256	89.93	Epinephelus coioides
all_isotig17347	355	gi|115392225|gb|ABI96913.1|	Cu/Zn superoxide dismutase [Rachycentron canadum]	154	99	54	350	0.83662	1	99	0.642857	5e-47	191	86.87	Rachycentron canadum
all_isotig01959	766	gi|348541671|ref|XP_003458310.1|	PREDICTED: high mobility group-T protein-like [Oreochromis niloticus]	206	163	78	560	0.630548	1	163	0.791262	1e-61	241	83.44	Oreochromis niloticus
all_isotig01961	744	gi|229365736|gb|ACQ57848.1|	NADH-cytochrome b5 reductase 3 [Anoplopoma fimbria]	299	242	10	735	0.975806	5	246	0.809365	2e-123	446	88.43	Anoplopoma fimbria
all_isotig25907	287	gi|348535445|ref|XP_003455211.1|	PREDICTED: WD repeat-containing protein 41-like [Oreochromis niloticus]	450	50	285	136	0.522648	401	450	0.111111	2e-17	92.4	88	Oreochromis niloticus
all_isotig01965	764	gi|348523830|ref|XP_003449426.1|	PREDICTED: cytidine deaminase-like [Oreochromis niloticus]	135	135	525	121	0.530105	1	135	1	5e-62	242	83.7	Oreochromis niloticus
all_isotig01967	770	gi|348537435|ref|XP_003456200.1|	PREDICTED: uncharacterized protein LOC389493-like [Oreochromis niloticus]	76	76	99	326	0.296104	1	76	1	2e-30	137	80.26	Oreochromis niloticus
all_isotig01971	779	gi|348542350|ref|XP_003458648.1|	PREDICTED: putative transcription factor Ovo-like 1-like [Oreochromis niloticus]	340	80	777	541	0.304236	263	339	0.226471	4e-17	93.2	78.75	Oreochromis niloticus
all_isotig01973	629	gi|209738462|gb|ACI70100.1|	Hydroxyacyl-coenzyme A dehydrogenase, mitochondrial precursor [Salmo salar]	309	206	4	621	0.982512	103	308	0.666667	1e-98	363	87.86	Salmo salar
all_isotig01975	877	gi|348532895|ref|XP_003453941.1|	PREDICTED: hypothetical protein LOC100693726 [Oreochromis niloticus]	280	256	123	875	0.858609	3	257	0.910714	3e-84	316	63.67	Oreochromis niloticus
all_isotig01977	736	gi|164691007|dbj|BAF98686.1|	ribosomal protein L35a [Solea senegalensis]	110	109	334	8	0.444293	1	109	0.990909	2e-55	219	96.33	Solea senegalensis
all_isotig01979	633	gi|348518024|ref|XP_003446532.1|	PREDICTED: p53 and DNA damage-regulated protein 1-like [Oreochromis niloticus]	132	131	16	408	0.620853	1	131	0.992424	2e-47	192	72.52	Oreochromis niloticus
all_isotig01981	831	gi|48526356|gb|AAT45383.1|	parvalbumin [Lates calcarifer]	109	109	603	277	0.393502	1	109	1	9e-34	148	66.97	Lates calcarifer
all_isotig01983	808	gi|229367506|gb|ACQ58733.1|	Cytochrome b-c1 complex subunit 10 [Anoplopoma fimbria]	56	56	74	241	0.207921	1	56	1	5e-20	102	78.57	Anoplopoma fimbria
all_isotig01985	815	gi|47222900|emb|CAF99056.1|	unnamed protein product [Tetraodon nigroviridis]	208	208	779	156	0.765644	1	208	1	2e-92	343	81.73	Tetraodon nigroviridis
all_isotig01986	484	gi|348535463|ref|XP_003455220.1|	PREDICTED: ATP synthase subunit O, mitochondrial-like [Oreochromis niloticus]	209	129	54	332	0.576446	81	209	0.617225	4e-28	128	58.91	Oreochromis niloticus
all_isotig01987	868	gi|222087983|gb|ACM41854.1|	fast/white muscle troponin T embryonic isoform [Epinephelus coioides]	228	97	460	750	0.335253	122	218	0.425439	7e-35	152	95.88	Epinephelus coioides
all_isotig01989	985	gi|226816196|dbj|BAH56637.1|	type II keratin [Solea senegalensis]	484	224	680	9	0.682234	79	302	0.46281	2e-111	406	92.86	Solea senegalensis
all_GWL0GYR01A19QU	436	gi|47227648|emb|CAG09645.1|	unnamed protein product [Tetraodon nigroviridis]	933	101	305	6	0.688073	551	651	0.108253	3e-58	160	82.18	Tetraodon nigroviridis
all_isotig20847	324	gi|348532843|ref|XP_003453915.1|	PREDICTED: exosome complex component RRP4-like [Oreochromis niloticus]	293	77	48	272	0.694444	1	77	0.262799	2e-30	135	88.31	Oreochromis niloticus
all_isotig01997	688	gi|348508120|ref|XP_003441603.1|	PREDICTED: 60S acidic ribosomal protein P0 [Oreochromis niloticus]	315	197	644	54	0.859012	119	315	0.625397	4e-74	282	91.37	Oreochromis niloticus
all_isotig02000	441	gi|218198520|gb|EEC80947.1|	hypothetical protein OsI_23654 [Oryza sativa Indica Group]	409	60	439	260	0.408163	119	178	0.146699	2e-36	97.8	80	Oryza sativa Indica Group
all_isotig02000	441	gi|218198520|gb|EEC80947.1|	hypothetical protein OsI_23654 [Oryza sativa Indica Group]	409	60	439	260	0.408163	119	178	0.146699	2e-36	97.8	80	Oryza sativa Indica Group
all_isotig02001	678	gi|229365870|gb|ACQ57915.1|	Translocator protein [Anoplopoma fimbria]	161	115	350	6	0.50885	1	115	0.714286	2e-58	230	86.96	Anoplopoma fimbria
all_isotig48799	174	gi|80751147|ref|NP_001032198.1|	carbonic anhydrase-related protein 10 [Danio rerio]	328	54	162	1	0.931034	45	98	0.164634	1e-23	113	92.59	Danio rerio
all_isotig02007	609	gi|59799792|sp|P69083.2|LDHA_GILMI	RecName: Full=L-lactate dehydrogenase A chain; Short=LDH-A	332	199	3	599	0.980296	128	326	0.599398	6e-103	377	89.95	Gillichthys mirabilis
all_isotig49588	170	gi|240266441|ref|YP_002970793.1|	cytochrome c oxidase subunit I [Cynoglossus semilaevis]	514	52	160	5	0.917647	451	502	0.101167	2e-16	89.4	88.46	Cynoglossus semilaevis
all_isotig02011	773	gi|229368170|gb|ACQ59065.1|	Ferritin, heavy subunit [Anoplopoma fimbria]	177	164	509	18	0.636481	1	164	0.926554	8e-87	324	94.51	Anoplopoma fimbria
all_isotig02015	789	gi|318037549|ref|NP_001187471.1|	RING-box protein 1 [Ictalurus punctatus]	108	108	16	339	0.410646	1	108	1	1e-61	241	100	Ictalurus punctatus
all_isotig02017	782	gi|229368118|gb|ACQ59039.1|	T-cell leukemia translocation-altered gene protein homolog [Anoplopoma fimbria]	101	101	751	449	0.387468	1	101	1	1e-45	187	86.14	Anoplopoma fimbria
all_GWL0GYR01C32QU	284	gi|47208131|emb|CAF92415.1|	unnamed protein product [Tetraodon nigroviridis]	160	56	272	105	0.591549	105	160	0.35	4e-16	88.2	83.93	Tetraodon nigroviridis
all_GWL0GYR02H5897	207	gi|348533638|ref|XP_003454312.1|	PREDICTED: DENN domain-containing protein 2D-like [Oreochromis niloticus]	492	60	180	1	0.869565	288	347	0.121951	3e-22	108	88.33	Oreochromis niloticus
all_isotig02025	715	gi|47219433|emb|CAG10797.1|	unnamed protein product [Tetraodon nigroviridis]	242	223	677	9	0.935664	18	240	0.921488	3e-89	332	74.89	Tetraodon nigroviridis
all_isotig55770	143	gi|348513739|ref|XP_003444399.1|	PREDICTED: protein AMBP-like [Oreochromis niloticus]	352	35	118	14	0.734266	51	85	0.0994318	3e-05	52.4	68.57	Oreochromis niloticus
all_isotig02028	389	gi|47216934|emb|CAG04876.1|	unnamed protein product [Tetraodon nigroviridis]	188	74	223	2	0.570694	99	172	0.393617	1e-33	146	82.43	Tetraodon nigroviridis
all_isotig02029	643	gi|348531663|ref|XP_003453328.1|	PREDICTED: ras-related protein Rab-18-B-like [Oreochromis niloticus]	205	124	137	508	0.578538	1	124	0.604878	9e-63	244	98.39	Oreochromis niloticus
all_GWL0GYR02IZVIL	110	gi|348537470|ref|XP_003456217.1|	PREDICTED: moesin-like [Oreochromis niloticus]	577	35	5	109	0.954545	80	114	0.0606586	2e-11	72.8	100	Oreochromis niloticus
all_GWL0GYR02IZVIL	110	gi|348537470|ref|XP_003456217.1|	PREDICTED: moesin-like [Oreochromis niloticus]	577	35	5	109	0.954545	80	114	0.0606586	2e-11	72.8	100	Oreochromis niloticus
all_isotig02033	720	gi|348523443|ref|XP_003449233.1|	PREDICTED: COMM domain-containing protein 9-like [Oreochromis niloticus]	195	194	23	604	0.808333	1	194	0.994872	2e-66	256	75.77	Oreochromis niloticus
all_isotig02035	916	gi|213514140|ref|NP_001133966.1|	Ribosomal protein L7-like 1 [Salmo salar]	249	86	665	408	0.281659	81	166	0.345382	6e-65	142	80.23	Salmo salar
all_isotig02043	590	gi|318102146|ref|NP_001188163.1|	proteasome subunit beta type-3 [Ictalurus punctatus]	205	147	462	22	0.747458	1	147	0.717073	8e-78	293	96.6	Ictalurus punctatus
all_isotig02047	591	gi|348530642|ref|XP_003452819.1|	PREDICTED: claudin-10A-like [Oreochromis niloticus]	216	138	170	583	0.700508	1	138	0.638889	7e-45	184	73.19	Oreochromis niloticus
all_isotig02049	853	gi|221158258|gb|ACM07327.1|	troponin I [Siniperca chuatsi]	171	171	748	236	0.601407	1	171	1	1e-78	297	85.38	Siniperca chuatsi
all_isotig21782	317	gi|335955226|gb|AEH76619.1|	tributyltin binding protein type 1b [Epinephelus bruneus]	214	101	1	303	0.955836	42	142	0.471963	1e-35	152	67.33	Epinephelus bruneus
all_isotig02053	784	gi|47226856|emb|CAG06698.1|	unnamed protein product [Tetraodon nigroviridis]	107	92	351	76	0.352041	16	107	0.859813	6e-34	149	80.43	Tetraodon nigroviridis
all_GWL0GYR02ISTZ4	143	gi|348517702|ref|XP_003446372.1|	PREDICTED: clusterin-like [Oreochromis niloticus]	461	44	137	6	0.923077	350	391	0.0911063	2e-12	76.3	81.82	Oreochromis niloticus
all_isotig02057	1246	gi|348515933|ref|XP_003445494.1|	PREDICTED: 39S ribosomal protein L33, mitochondrial-like [Oreochromis niloticus]	65	65	78	272	0.156501	1	65	1	4e-24	117	87.69	Oreochromis niloticus
all_isotig15194	379	gi|229368126|gb|ACQ59043.1|	RNA-binding protein 8A [Anoplopoma fimbria]	175	73	373	155	0.577836	79	151	0.417143	5e-35	150	98.63	Anoplopoma fimbria
all_isotig02061	734	gi|289535010|ref|YP_003433793.2|	cytochrome c oxidase subunit II [Sebastiscus marmoratus]	230	159	244	720	0.649864	1	159	0.691304	1e-55	220	94.97	Sebastiscus marmoratus
all_isotig02069	583	gi|213511654|ref|NP_001133892.1|	PC4 and SFRS1 interacting protein 1 [Salmo salar]	523	52	146	301	0.267581	358	409	0.0994264	2e-12	76.6	63.46	Salmo salar
all_isotig25558	290	gi|348527276|ref|XP_003451145.1|	PREDICTED: putative aminopeptidase W07G4.4-like [Oreochromis niloticus]	527	76	3	230	0.786207	451	526	0.144213	7e-33	144	89.47	Oreochromis niloticus
all_isotig02075	678	gi|348543125|ref|XP_003459034.1|	PREDICTED: hypothetical protein LOC100690156 [Oreochromis niloticus]	77	64	361	552	0.283186	14	77	0.831169	2e-21	107	71.88	Oreochromis niloticus
all_isotig11475	442	gi|348500693|ref|XP_003437907.1|	PREDICTED: guanylate kinase-like [Oreochromis niloticus]	197	115	441	97	0.780543	82	196	0.583756	2e-38	162	77.39	Oreochromis niloticus
all_isotig02079	814	gi|220941688|emb|CAX15429.1|	novel myosin family protein [Danio rerio]	1221	269	8	814	0.9914	275	543	0.220311	2e-111	406	97.77	Danio rerio
all_isotig02080	520	gi|313235739|emb|CBY11189.1|	unnamed protein product [Oikopleura dioica]	1826	87	507	247	0.501923	956	1042	0.0476451	5e-58	139	78.16	Oikopleura dioica
all_isotig02081	670	gi|49473434|gb|AAT66406.1|	nonspecific cytotoxic cell receptor protein-1 [Sparus aurata]	233	118	551	198	0.528358	106	223	0.506438	2e-49	199	77.97	Sparus aurata
all_GWL0GYR01EKRGD	177	gi|47223602|emb|CAF99211.1|	unnamed protein product [Tetraodon nigroviridis]	1794	54	164	3	0.915254	1079	1132	0.0301003	9e-19	97.1	87.04	Tetraodon nigroviridis
all_GWL0GYR01EJR65	312	gi|348520138|ref|XP_003447586.1|	PREDICTED: phosphatidylinositol 3-kinase catalytic subunit type 3-like [Oreochromis niloticus]	875	77	232	2	0.740385	405	481	0.088	2e-17	92.8	84.42	Oreochromis niloticus
all_GWL0GYR01DGCIP	439	gi|348523756|ref|XP_003449389.1|	PREDICTED: LSM domain-containing protein 1-like [Oreochromis niloticus]	112	112	49	381	0.758542	1	112	1	3e-53	211	95.54	Oreochromis niloticus
all_isotig02095	573	gi|318054294|gb|ADV35589.1|	galectin-1 [Oplegnathus fasciatus]	135	117	369	19	0.612565	1	117	0.866667	8e-53	210	82.05	Oplegnathus fasciatus
all_isotig02097	566	gi|348538922|ref|XP_003456939.1|	PREDICTED: huntingtin-interacting protein K-like [Oreochromis niloticus]	121	119	85	441	0.630742	3	121	0.983471	2e-45	186	98.32	Oreochromis niloticus
all_isotig02102	595	gi|229367818|gb|ACQ58889.1|	Thioredoxin-dependent peroxide reductase, mitochondrial precursor [Anoplopoma fimbria]	248	104	570	259	0.52437	1	104	0.419355	5e-43	178	81.73	Anoplopoma fimbria
all_isotig02102	595	gi|229367818|gb|ACQ58889.1|	Thioredoxin-dependent peroxide reductase, mitochondrial precursor [Anoplopoma fimbria]	248	104	570	259	0.52437	1	104	0.419355	5e-43	178	81.73	Anoplopoma fimbria
all_GWL0GYR01A0GWM	244	gi|348509611|ref|XP_003442341.1|	PREDICTED: coatomer subunit beta-like [Oreochromis niloticus]	953	79	8	244	0.971311	496	574	0.0828961	2e-35	152	96.2	Oreochromis niloticus
all_isotig02105	567	gi|348539069|ref|XP_003457012.1|	PREDICTED: peptidyl-prolyl cis-trans isomerase FKBP1A-like [Oreochromis niloticus]	141	125	47	421	0.661376	20	141	0.865248	2e-57	226	87.2	Oreochromis niloticus
all_isotig02109	566	gi|229366634|gb|ACQ58297.1|	Small ubiquitin-related modifier 2 precursor [Anoplopoma fimbria]	96	96	45	332	0.508834	1	96	1	1e-47	193	97.92	Anoplopoma fimbria
all_GWL0GYR01EYX52	175	gi|348535814|ref|XP_003455393.1|	PREDICTED: centrosomal protein of 104 kDa [Oreochromis niloticus]	950	54	2	163	0.925714	151	204	0.0568421	6e-15	84.3	74.07	Oreochromis niloticus
all_isotig02113	557	gi|91090754|ref|XP_968387.1|	PREDICTED: similar to ADP ribosylation factor 79F CG8385-PF [Tribolium castaneum]	182	133	401	3	0.716338	24	156	0.730769	2e-69	256	92.48	Tribolium castaneum
all_isotig02119	670	gi|55775523|gb|AAV65042.1|	IRF1 [Siniperca chuatsi]	301	140	552	136	0.622388	1	140	0.465116	4e-63	245	81.43	Siniperca chuatsi
all_isotig02123	560	gi|348535580|ref|XP_003455278.1|	PREDICTED: protein S100-A13-like [Oreochromis niloticus]	103	103	475	167	0.551786	1	103	1	2e-42	176	80.58	Oreochromis niloticus
all_isotig02125	628	gi|47211922|emb|CAF93055.1|	unnamed protein product [Tetraodon nigroviridis]	753	96	628	344	0.453822	660	752	0.123506	2e-29	133	70.83	Tetraodon nigroviridis
all_GWL0GYR02I039M	382	gi|348505520|ref|XP_003440309.1|	PREDICTED: alpha-2-antiplasmin-like [Oreochromis niloticus]	482	109	56	382	0.856021	79	187	0.226141	2e-19	99.4	76.15	Oreochromis niloticus
all_isotig02135	557	gi|229367550|gb|ACQ58755.1|	Pituitary tumor-transforming gene 1 protein-interacting protein precursor [Anoplopoma fimbria]	175	54	513	352	0.290844	121	174	0.308571	6e-18	94.7	77.78	Anoplopoma fimbria
all_isotig02137	586	gi|348541005|ref|XP_003457977.1|	PREDICTED: F-box/LRR-repeat protein 16-like [Oreochromis niloticus]	501	163	96	584	0.834471	156	318	0.325349	9e-87	323	99.39	Oreochromis niloticus
all_isotig02139	651	gi|222087975|gb|ACM41850.1|	apolipoprotein A-IV1 [Epinephelus coioides]	250	180	10	549	0.829493	75	250	0.704	5e-53	211	67.78	Epinephelus coioides
all_GWL0GYR02FXJN9	192	gi|348543910|ref|XP_003459425.1|	PREDICTED: protein LYRIC-like [Oreochromis niloticus]	535	55	165	1	0.859375	452	505	0.100935	3e-05	52.4	52.73	Oreochromis niloticus
all_GWL0GYR01CCK7X	267	gi|348538772|ref|XP_003456864.1|	PREDICTED: cohesin subunit SA-2-like [Oreochromis niloticus]	1267	74	2	223	0.831461	186	259	0.0584057	2e-31	139	94.59	Oreochromis niloticus
all_isotig02147	721	gi|149636559|ref|XP_001513135.1|	PREDICTED: chromodomain-helicase-DNA-binding protein 1 [Ornithorhynchus anatinus]	1807	127	383	9	0.520111	1431	1555	0.0691754	7e-42	175	70.87	Ornithorhynchus anatinus
all_isotig02148	604	gi|348587472|ref|XP_003479492.1|	PREDICTED: LOW QUALITY PROTEIN: chromodomain-helicase-DNA-binding protein 1-like [Cavia porcellus]	1707	140	222	596	0.620861	1324	1462	0.0814294	5e-41	171	65.71	Cavia porcellus
all_isotig37872	220	gi|348529906|ref|XP_003452453.1|	PREDICTED: T-complex protein 1 subunit eta-like [Oreochromis niloticus]	546	69	218	12	0.940909	206	274	0.126374	2e-27	125	91.3	Oreochromis niloticus
all_isotig02157	709	gi|209735438|gb|ACI68588.1|	Lipocalin precursor [Salmo salar]	181	148	16	459	0.626234	34	181	0.81768	4e-50	202	63.51	Salmo salar
all_isotig63238	101	gi|348521488|ref|XP_003448258.1|	PREDICTED: F-actin-capping protein subunit alpha-1-like [Oreochromis niloticus]	286	30	12	101	0.891089	112	141	0.104895	1e-07	60.1	83.33	Oreochromis niloticus
all_GWL0GYR02FQTXF	386	gi|348540818|ref|XP_003457884.1|	PREDICTED: eukaryotic translation initiation factor 2A-like [Oreochromis niloticus]	630	121	18	377	0.932642	22	142	0.192063	3e-41	171	66.12	Oreochromis niloticus
all_isotig09731	483	gi|348534118|ref|XP_003454550.1|	PREDICTED: keratinocyte-associated protein 3-like [Oreochromis niloticus]	220	112	161	472	0.645963	104	215	0.509091	3e-36	131	57.14	Oreochromis niloticus
all_GWL0GYR02H0ZRH	184	gi|348504522|ref|XP_003439810.1|	PREDICTED: alpha-type platelet-derived growth factor receptor-like [Oreochromis niloticus]	1472	55	166	2	0.896739	906	960	0.0373641	3e-09	65.5	98.18	Oreochromis niloticus
all_isotig02167	542	gi|237825133|gb|ACR20471.1|	glutathione peroxidase 1 [Takifugu obscurus]	191	151	535	83	0.835793	41	191	0.790576	3e-74	281	87.42	Takifugu obscurus
all_isotig02169	852	gi|157278557|ref|NP_001098379.1|	60S ribosomal protein L8 [Oryzias latipes]	257	257	805	35	0.90493	1	257	1	4e-138	495	98.83	Oryzias latipes
all_isotig15814	375	gi|348538238|ref|XP_003456599.1|	PREDICTED: signal peptidase complex subunit 3-like [Oreochromis niloticus]	180	104	322	11	0.832	1	104	0.577778	8e-50	200	95.19	Oreochromis niloticus
all_isotig02173	538	gi|348523898|ref|XP_003449460.1|	PREDICTED: actin, alpha skeletal muscle B-like isoform 2 [Oreochromis niloticus]	334	129	537	151	0.719331	125	253	0.386228	2e-68	262	100	Oreochromis niloticus
all_isotig02177	538	gi|348516814|ref|XP_003445932.1|	PREDICTED: hypothetical protein LOC100696796 [Oreochromis niloticus]	112	106	61	378	0.591078	1	106	0.946429	2e-32	142	80.19	Oreochromis niloticus
all_isotig02179	540	gi|213514340|ref|NP_001134789.1|	40S ribosomal protein S3a [Salmo salar]	266	172	527	12	0.955556	68	239	0.646617	3e-93	344	98.84	Salmo salar
all_isotig02183	534	gi|348513257|ref|XP_003444159.1|	PREDICTED: 60S acidic ribosomal protein P1-like [Oreochromis niloticus]	114	114	157	498	0.640449	1	114	1	1e-26	123	91.23	Oreochromis niloticus
all_GWL0GYR01CNKAQ	130	gi|348537521|ref|XP_003456242.1|	PREDICTED: AT-rich interactive domain-containing protein 4A [Oreochromis niloticus]	1386	37	112	2	0.853846	670	705	0.025974	2e-06	55.8	72.97	Oreochromis niloticus
all_isotig07359	616	gi|348524368|ref|XP_003449695.1|	PREDICTED: surfeit locus protein 6 homolog [Oreochromis niloticus]	355	208	596	3	0.964286	1	200	0.56338	6e-31	138	56.73	Oreochromis niloticus
all_isotig11763	436	gi|348516429|ref|XP_003445741.1|	PREDICTED: 60S acidic ribosomal protein P2-like isoform 1 [Oreochromis niloticus]	114	114	74	415	0.784404	1	114	1	2e-24	115	85.96	Oreochromis niloticus
all_isotig02193	636	gi|208609568|dbj|BAG72218.1|	interferon stimulated gene 15 [Sebastes schlegelii]	160	160	122	601	0.754717	1	160	1	2e-72	276	86.25	Sebastes schlegelii
all_isotig02197	662	gi|348543868|ref|XP_003459404.1|	PREDICTED: hypothetical protein LOC100711796 [Oreochromis niloticus]	443	155	657	196	0.697885	293	443	0.340858	3e-31	139	63.23	Oreochromis niloticus
all_isotig25145	293	gi|348514215|ref|XP_003444636.1|	PREDICTED: elongation factor 1-gamma-like [Oreochromis niloticus]	441	76	282	55	0.778157	150	225	0.172336	7e-35	150	89.47	Oreochromis niloticus
all_isotig02207	530	gi|52783252|sp|Q6Y263.1|RL24_PAGMA	RecName: Full=60S ribosomal protein L24	157	104	166	477	0.588679	54	157	0.66242	3e-19	99	93.27	Pagrus major
all_isotig02209	528	gi|47228214|emb|CAG07609.1|	unnamed protein product [Tetraodon nigroviridis]	250	122	7	372	0.693182	111	232	0.488	2e-60	235	96.72	Tetraodon nigroviridis
all_isotig02211	562	gi|199584171|gb|ACH90229.1|	apolipoprotein A-I [Morone saxatilis]	140	71	439	227	0.379004	70	140	0.507143	5e-20	101	67.61	Morone saxatilis
all_isotig11017	452	gi|348505416|ref|XP_003440257.1|	PREDICTED: hydroxysteroid dehydrogenase-like protein 2-like [Oreochromis niloticus]	419	129	65	451	0.856195	1	129	0.307876	2e-62	242	94.57	Oreochromis niloticus
all_isotig02215	527	gi|348506376|ref|XP_003440735.1|	PREDICTED: 26S protease regulatory subunit 4-like [Oreochromis niloticus]	440	168	14	517	0.956357	260	427	0.381818	9e-89	329	100	Oreochromis niloticus
all_GWL0GYR01BZAO7	179	gi|348537856|ref|XP_003456409.1|	PREDICTED: ras-related C3 botulinum toxin substrate 1-like [Oreochromis niloticus]	192	55	166	2	0.921788	99	153	0.286458	5e-10	68.2	96.36	Oreochromis niloticus
all_isotig06703	726	gi|348512803|ref|XP_003443932.1|	PREDICTED: endoplasmin-like [Oreochromis niloticus]	797	218	656	3	0.900826	214	431	0.273526	7e-99	337	94.95	Oreochromis niloticus
all_isotig25145	293	gi|348514215|ref|XP_003444636.1|	PREDICTED: elongation factor 1-gamma-like [Oreochromis niloticus]	441	76	282	55	0.778157	150	225	0.172336	7e-35	150	89.47	Oreochromis niloticus
all_isotig02223	750	gi|348524994|ref|XP_003450007.1|	PREDICTED: BBSome-interacting protein 1-like [Oreochromis niloticus]	67	67	651	451	0.268	1	67	1	2e-25	120	91.04	Oreochromis niloticus
all_isotig02225	521	gi|348527156|ref|XP_003451085.1|	PREDICTED: UPF0545 protein C22orf39 homolog [Oreochromis niloticus]	110	77	131	361	0.443378	34	110	0.7	2e-23	112	63.64	Oreochromis niloticus
all_isotig02227	822	gi|317097346|ref|YP_004123546.1|	cytochrome c oxidase subunit I [Cynoglossus abbreviatus]	516	168	821	318	0.613139	182	349	0.325581	4e-76	289	92.26	Cynoglossus abbreviatus
all_isotig02229	792	gi|348541425|ref|XP_003458187.1|	PREDICTED: WD repeat-containing protein 33-like [Oreochromis niloticus]	1094	187	569	9	0.708333	1	187	0.170932	1e-106	390	97.33	Oreochromis niloticus
all_isotig02231	519	gi|342675483|gb|AEL31667.1|	CC chemokine [Cynoglossus semilaevis]	111	98	469	176	0.566474	1	98	0.882883	7e-41	170	100	Cynoglossus semilaevis
all_isotig02233	520	gi|213514946|ref|NP_001134680.1|	RING finger protein 181 [Salmo salar]	156	130	118	507	0.75	1	129	0.826923	4e-68	261	95.38	Salmo salar
all_isotig02235	629	gi|47229907|emb|CAG10321.1|	unnamed protein product [Tetraodon nigroviridis]	308	97	11	301	0.462639	81	177	0.314935	6e-24	115	94.85	Tetraodon nigroviridis
all_isotig29109	268	gi|348543047|ref|XP_003458995.1|	PREDICTED: nuclear cap-binding protein subunit 2-like [Oreochromis niloticus]	164	55	98	262	0.615672	1	55	0.335366	1e-19	100	85.45	Oreochromis niloticus
all_isotig29109	268	gi|348543047|ref|XP_003458995.1|	PREDICTED: nuclear cap-binding protein subunit 2-like [Oreochromis niloticus]	164	55	98	262	0.615672	1	55	0.335366	1e-19	100	85.45	Oreochromis niloticus
all_isotig02243	678	gi|348501646|ref|XP_003438380.1|	PREDICTED: malate dehydrogenase, cytoplasmic-like [Oreochromis niloticus]	333	132	10	405	0.584071	193	324	0.396396	1e-59	234	84.85	Oreochromis niloticus
all_isotig02245	567	gi|116325975|ref|NP_001070823.1|	ATP synthase subunit alpha, mitochondrial [Danio rerio]	551	119	10	366	0.62963	5	123	0.215971	3e-56	221	94.12	Danio rerio
all_isotig02247	513	gi|348524416|ref|XP_003449719.1|	PREDICTED: U6 snRNA-associated Sm-like protein LSm6-like [Oreochromis niloticus]	80	80	391	152	0.467836	1	80	1	2e-38	162	100	Oreochromis niloticus
all_isotig02255	509	gi|209154120|gb|ACI33292.1|	Histone H1-beta, late embryonic [Salmo salar]	552	168	496	2	0.972495	250	417	0.304348	5e-54	214	60.12	Salmo salar
all_isotig02261	508	gi|225704900|gb|ACO08296.1|	Actin-related protein 2/3 complex subunit 4 [Oncorhynchus mykiss]	185	137	417	7	0.809055	12	148	0.740541	3e-64	248	92.7	Oncorhynchus mykiss
all_GWL0GYR02HEWAR	109	gi|348541253|ref|XP_003458101.1|	PREDICTED: nucleolar GTP-binding protein 1 [Oreochromis niloticus]	634	30	100	11	0.825688	198	227	0.0473186	5e-10	68.2	100	Oreochromis niloticus
all_isotig02267	506	gi|47227252|emb|CAF96801.1|	unnamed protein product [Tetraodon nigroviridis]	102	70	385	176	0.41502	1	70	0.686275	2e-31	139	92.86	Tetraodon nigroviridis
all_isotig15436	372	gi|348535626|ref|XP_003455300.1|	PREDICTED: interleukin enhancer-binding factor 2 homolog [Oreochromis niloticus]	387	87	2	262	0.701613	24	110	0.224806	3e-58	167	94.25	Oreochromis niloticus
all_isotig02279	988	gi|348538728|ref|XP_003456842.1|	PREDICTED: plastin-3 [Oreochromis niloticus]	622	262	111	893	0.79251	361	622	0.421222	7e-133	478	90.46	Oreochromis niloticus
all_isotig02281	505	gi|295792320|gb|ADG29164.1|	liver-type fatty acid-binding protein [Epinephelus coioides]	126	120	91	450	0.712871	1	120	0.952381	2e-57	225	89.17	Epinephelus coioides
all_GWL0GYR01AN1B8	226	gi|47214570|emb|CAG13292.1|	unnamed protein product [Tetraodon nigroviridis]	7759	70	218	9	0.929204	6538	6607	0.00902178	2e-29	132	82.86	Tetraodon nigroviridis
all_GWL0GYR02IXMJR	294	gi|229366434|gb|ACQ58197.1|	ATPase inhibitor, mitochondrial precursor [Anoplopoma fimbria]	108	59	178	2	0.602041	1	59	0.546296	7e-06	54.3	84.75	Anoplopoma fimbria
all_isotig02289	505	gi|47216582|emb|CAG00617.1|	unnamed protein product [Tetraodon nigroviridis]	146	98	25	315	0.576238	49	146	0.671233	6e-32	140	74.49	Tetraodon nigroviridis
all_isotig46756	183	gi|213511236|ref|NP_001135221.1|	ubiquinone biosynthesis monooxygenase COQ6 [Salmo salar]	296	60	4	183	0.983607	39	96	0.195946	2e-19	99.4	81.67	Salmo salar
all_GWL0GYR01CYT3J	301	gi|47219895|emb|CAF97165.1|	unnamed protein product [Tetraodon nigroviridis]	2517	81	57	299	0.807309	856	936	0.0321812	4e-27	124	75.31	Tetraodon nigroviridis
all_isotig17078	359	gi|317419797|emb|CBN81833.1|	'Beta,beta-carotene 15,15'-monooxygenase ' [Dicentrarchus labrax]	534	120	357	1	0.994429	179	298	0.224719	1e-52	209	81.67	Dicentrarchus labrax
all_GWL0GYR01DDHYK	96	gi|348504383|ref|XP_003439741.1|	PREDICTED: protein strawberry notch homolog 2-like [Oreochromis niloticus]	1573	25	6	80	0.78125	957	981	0.0158932	1e-05	53.5	96	Oreochromis niloticus
all_isotig16411	368	gi|47227181|emb|CAG00543.1|	unnamed protein product [Tetraodon nigroviridis]	279	115	14	358	0.9375	52	166	0.412186	3e-41	171	69.57	Tetraodon nigroviridis
all_isotig16411	368	gi|47227181|emb|CAG00543.1|	unnamed protein product [Tetraodon nigroviridis]	279	115	14	358	0.9375	52	166	0.412186	3e-41	171	69.57	Tetraodon nigroviridis
all_isotig25145	293	gi|348514215|ref|XP_003444636.1|	PREDICTED: elongation factor 1-gamma-like [Oreochromis niloticus]	441	76	282	55	0.778157	150	225	0.172336	7e-35	150	89.47	Oreochromis niloticus
all_isotig02309	683	gi|348524988|ref|XP_003450004.1|	PREDICTED: ATP synthase subunit d, mitochondrial-like [Oreochromis niloticus]	161	88	420	683	0.38653	1	88	0.546584	9e-35	151	81.82	Oreochromis niloticus
all_GWL0GYR02F7ZBO	268	gi|225907442|gb|ACO36147.1|	alpha-2-macroglobulin [Perca flavescens]	521	86	3	260	0.962687	239	324	0.165067	2e-24	115	81.4	Perca flavescens
all_isotig02313	594	gi|47215976|emb|CAF96378.1|	unnamed protein product [Tetraodon nigroviridis]	302	191	585	13	0.964646	55	245	0.63245	9e-104	380	95.81	Tetraodon nigroviridis
all_isotig02319	496	gi|317418842|emb|CBN80880.1|	Uncharacterized [Dicentrarchus labrax]	201	122	387	22	0.737903	1	122	0.606965	4e-53	211	82.79	Dicentrarchus labrax
all_isotig02325	489	gi|348512252|ref|XP_003443657.1|	PREDICTED: cystatin-A1-like [Oreochromis niloticus]	99	51	208	360	0.312883	1	51	0.515152	7e-11	70.9	64.71	Oreochromis niloticus
all_isotig02329	587	gi|82091302|sp|Q6Y228.1|LTOR3_PAGMA	RecName: Full=Ragulator complex protein LAMTOR3; AltName: Full=Late endosomal/lysosomal adaptor and MAPK and MTOR activator 3	124	95	88	372	0.48552	30	124	0.766129	3e-41	172	87.37	Pagrus major
all_GWL0GYR01BVNLT	186	gi|348519120|ref|XP_003447079.1|	PREDICTED: N-lysine methyltransferase setd6-like [Oreochromis niloticus]	460	61	185	3	0.983871	45	105	0.132609	4e-21	104	86.89	Oreochromis niloticus
all_isotig09526	485	gi|198285485|gb|ACH85281.1|	hypothetical protein [Salmo salar]	173	116	465	124	0.705155	16	131	0.67052	5e-48	160	61.21	Salmo salar
all_isotig02341	487	gi|348532237|ref|XP_003453613.1|	PREDICTED: UPF0631 protein C17orf108 homolog [Oreochromis niloticus]	78	74	258	479	0.455852	1	74	0.948718	2e-25	119	71.62	Oreochromis niloticus
all_isotig02345	728	gi|348501350|ref|XP_003438233.1|	PREDICTED: NADH dehydrogenase [ubiquinone] 1 alpha subcomplex subunit 13-like [Oreochromis niloticus]	144	141	274	696	0.581044	1	141	0.979167	5e-42	175	68.09	Oreochromis niloticus
all_isotig14699	387	gi|343459097|gb|AEM37707.1|	epididymal secretory protein E1 [Epinephelus bruneus]	149	71	108	320	0.550388	1	71	0.47651	3e-28	128	83.1	Epinephelus bruneus
all_isotig02349	490	gi|47228555|emb|CAG05375.1|	unnamed protein product [Tetraodon nigroviridis]	319	90	209	478	0.55102	223	312	0.282132	5e-44	181	92.22	Tetraodon nigroviridis
all_isotig02351	489	gi|348527642|ref|XP_003451328.1|	PREDICTED: 26S protease regulatory subunit 6B [Oreochromis niloticus]	417	157	483	13	0.96319	234	390	0.376499	7e-73	276	100	Oreochromis niloticus
all_isotig02355	489	gi|348542278|ref|XP_003458612.1|	PREDICTED: uncharacterized protein C21orf70-like isoform 2 [Oreochromis niloticus]	253	90	214	483	0.552147	129	217	0.351779	2e-24	115	68.89	Oreochromis niloticus
all_isotig08681	524	gi|116488142|gb|ABJ98653.1|	40S ribosomal protein S27 [Scophthalmus maximus]	88	87	41	301	0.498092	2	88	0.988636	2e-37	159	98.85	Psetta maxima
all_isotig02361	679	gi|22002422|dbj|BAC06483.1|	adult beta-type globin [Oryzias latipes]	147	145	440	6	0.640648	1	145	0.986395	3e-49	199	64.14	Oryzias latipes
all_isotig02362	368	gi|229366414|gb|ACQ58187.1|	Hemoglobin subunit beta-2 [Anoplopoma fimbria]	147	91	90	362	0.741848	55	145	0.619048	1e-27	126	65.93	Anoplopoma fimbria
all_isotig41679	204	gi|229366806|gb|ACQ58383.1|	Tartrate-resistant acid phosphatase type 5 precursor [Anoplopoma fimbria]	334	64	3	194	0.941176	257	320	0.191617	3e-26	122	82.81	Anoplopoma fimbria
all_GWL0GYR02HQHN5	138	gi|348519835|ref|XP_003447435.1|	PREDICTED: hypothetical protein LOC100698142 [Oreochromis niloticus]	689	40	120	1	0.869565	295	333	0.0566038	2e-10	69.3	82.5	Oreochromis niloticus
all_isotig02369	489	gi|348522351|ref|XP_003448688.1|	PREDICTED: hypothetical protein LOC100701016 [Oreochromis niloticus]	78	73	23	241	0.447853	1	73	0.935897	9e-11	70.5	57.53	Oreochromis niloticus
all_isotig03316	360	gi|348506725|ref|XP_003440908.1|	PREDICTED: ATP synthase subunit beta, mitochondrial-like [Oreochromis niloticus]	517	104	17	328	0.866667	414	517	0.201161	1e-50	202	99.04	Oreochromis niloticus
all_isotig02375	604	gi|169154134|emb|CAM96031.1|	chemotaxin [Larimichthys crocea]	151	151	46	498	0.75	1	151	1	1e-62	243	84.11	Larimichthys crocea
all_isotig10860	457	gi|328751711|ref|NP_001187319.1|	translocon-associated protein subunit gamma [Ictalurus punctatus]	185	62	372	187	0.407002	1	62	0.335135	8e-28	127	98.39	Ictalurus punctatus
all_GWL0GYR01DQPJ8	424	gi|348527712|ref|XP_003451363.1|	PREDICTED: cyclic AMP-responsive element-binding protein 3-like protein 3-B-like [Oreochromis niloticus]	427	62	414	229	0.438679	366	427	0.145199	3e-13	78.6	53.23	Oreochromis niloticus
all_isotig16720	359	gi|229366726|gb|ACQ58343.1|	Translation initiation factor IF-3, mitochondrial precursor [Anoplopoma fimbria]	298	113	3	326	0.902507	177	289	0.379195	9e-22	107	51.33	Anoplopoma fimbria
all_GWL0GYR01D0V5F	191	gi|348533289|ref|XP_003454138.1|	PREDICTED: TAF5-like RNA polymerase II p300/CBP-associated factor-associated factor 65 kDa subunit 5L-like [Oreochromis niloticus]	600	62	3	188	0.973822	434	495	0.103333	2e-27	125	95.16	Oreochromis niloticus
all_isotig02385	485	gi|348538298|ref|XP_003456629.1|	PREDICTED: cytochrome c oxidase copper chaperone-like [Oreochromis niloticus]	67	67	79	279	0.414433	1	67	1	6e-26	120	82.09	Oreochromis niloticus
all_isotig13712	402	gi|348537622|ref|XP_003456292.1|	PREDICTED: diamine acetyltransferase 1-like [Oreochromis niloticus]	171	72	393	178	0.537313	98	169	0.421053	1e-28	130	86.11	Oreochromis niloticus
all_isotig25352	291	gi|325111375|gb|ADY80025.1|	glutathione S-transferase theta b [Oplegnathus fasciatus]	241	85	29	283	0.876289	1	85	0.352697	3e-33	145	80	Oplegnathus fasciatus
all_isotig02391	485	gi|225716104|gb|ACO13898.1|	E3 ubiquitin-protein ligase MARCH5 [Esox lucius]	292	156	14	478	0.958763	71	226	0.534247	4e-63	244	77.56	Esox lucius
all_isotig02393	485	gi|351696458|gb|EHA99376.1|	Glucosamine-6-phosphate isomerase 1 [Heterocephalus glaber]	287	156	17	484	0.964948	57	212	0.543554	2e-67	258	82.69	Heterocephalus glaber
all_isotig21206	320	gi|348508024|ref|XP_003441555.1|	PREDICTED: nuclear receptor subfamily 4 group A member 1-like isoform 2 [Oreochromis niloticus]	598	73	18	236	0.684375	308	378	0.118729	2e-16	89.4	61.64	Oreochromis niloticus
all_isotig02399	484	gi|209732652|gb|ACI67195.1|	NADH dehydrogenase 1 beta subcomplex subunit 1 [Salmo salar]	58	58	94	267	0.359504	1	58	1	2e-22	108	82.76	Salmo salar
all_isotig02401	562	gi|229365824|gb|ACQ57892.1|	Heat shock factor-binding protein 1 [Anoplopoma fimbria]	77	68	436	233	0.362989	1	68	0.883117	2e-29	133	100	Anoplopoma fimbria
all_isotig17672	353	gi|348502937|ref|XP_003439023.1|	PREDICTED: prostaglandin E synthase 3-like [Oreochromis niloticus]	159	58	182	9	0.492918	16	73	0.36478	5e-09	64.7	74.14	Oreochromis niloticus
all_isotig56751	136	gi|348546057|ref|XP_003460495.1|	PREDICTED: hypothetical protein LOC100699725 [Oreochromis niloticus]	512	41	136	14	0.904412	223	263	0.0800781	4e-09	65.1	68.29	Oreochromis niloticus
all_isotig02413	524	gi|225716814|gb|ACO14253.1|	Proteasome activator complex subunit 2 [Esox lucius]	243	82	414	169	0.469466	162	243	0.337449	5e-32	141	82.93	Esox lucius
all_isotig22466	310	gi|317418853|emb|CBN80891.1|	Serine/arginine-rich protein specific kinase 1b [Dicentrarchus labrax]	648	103	309	1	0.996774	161	263	0.158951	1e-37	159	91.26	Dicentrarchus labrax
all_isotig02417	479	gi|209731366|gb|ACI66552.1|	Osteopetrosis-associated transmembrane protein 1 precursor [Salmo salar]	309	122	102	467	0.764092	91	212	0.394822	1e-46	189	70.49	Salmo salar
all_isotig02429	478	gi|213511112|ref|NP_001135388.1|	3-hydroxybutyrate dehydrogenase type 2 [Salmo salar]	245	109	140	466	0.6841	1	109	0.444898	7e-37	157	88.99	Salmo salar
all_isotig20072	330	gi|348520153|ref|XP_003447593.1|	PREDICTED: copper chaperone for superoxide dismutase-like [Oreochromis niloticus]	305	105	15	329	0.954545	1	104	0.340984	1e-30	136	69.52	Oreochromis niloticus
all_isotig02439	473	gi|317419499|emb|CBN81536.1|	Growth hormone-inducible transmembrane protein [Dicentrarchus labrax]	347	120	101	460	0.761099	1	120	0.345821	1e-40	169	87.5	Dicentrarchus labrax
all_isotig07539	603	gi|3452126|gb|AAC32754.1|	aminopeptidase N [Pseudopleuronectes americanus]	974	91	296	568	0.452736	883	973	0.0934292	2e-39	166	83.52	Pseudopleuronectes americanus
all_isotig08787	518	gi|348544777|ref|XP_003459857.1|	PREDICTED: 28S ribosomal protein S18b, mitochondrial-like [Oreochromis niloticus]	246	104	199	510	0.602317	118	221	0.422764	2e-42	175	73.08	Oreochromis niloticus
all_GWL0GYR02HQHN5	138	gi|348519835|ref|XP_003447435.1|	PREDICTED: hypothetical protein LOC100698142 [Oreochromis niloticus]	689	40	120	1	0.869565	295	333	0.0566038	2e-10	69.3	82.5	Oreochromis niloticus
all_isotig02451	566	gi|229367218|gb|ACQ58589.1|	Survival of motor neuron-related-splicing factor 30 [Anoplopoma fimbria]	238	98	293	9	0.503534	55	152	0.411765	4e-33	145	74.49	Anoplopoma fimbria
all_isotig16514	366	gi|348539202|ref|XP_003457078.1|	PREDICTED: adenylate kinase isoenzyme 6-like [Oreochromis niloticus]	174	53	177	19	0.434426	1	53	0.304598	6e-20	100	88.68	Oreochromis niloticus
all_isotig02465	605	gi|47227644|emb|CAG09641.1|	unnamed protein product [Tetraodon nigroviridis]	277	65	396	202	0.322314	1	65	0.234657	4e-27	125	96.92	Tetraodon nigroviridis
all_isotig10010	475	gi|317419895|emb|CBN81931.1|	COP9 signalosome complex subunit 5 [Dicentrarchus labrax]	334	106	121	438	0.669474	1	106	0.317365	1e-53	212	98.11	Dicentrarchus labrax
all_isotig02471	468	gi|348537535|ref|XP_003456249.1|	PREDICTED: NADH dehydrogenase [ubiquinone] flavoprotein 3, mitochondrial-like [Oreochromis niloticus]	105	58	288	115	0.371795	48	105	0.552381	2e-17	92.8	70.69	Oreochromis niloticus
all_isotig12475	420	gi|229367020|gb|ACQ58490.1|	Mitochondrial 39S ribosomal protein L27 [Anoplopoma fimbria]	147	62	414	229	0.442857	86	147	0.421769	2e-23	112	87.1	Anoplopoma fimbria
all_isotig02475	466	gi|47219968|emb|CAG11501.1|	unnamed protein product [Tetraodon nigroviridis]	127	100	86	385	0.643777	1	98	0.771654	2e-34	149	70	Tetraodon nigroviridis
all_GWL0GYR01CDMCJ	231	gi|209863449|gb|ACI88824.1|	MHC class I alpha antigen [Cynoglossus semilaevis]	353	73	1	219	0.948052	113	185	0.206799	2e-31	139	83.56	Cynoglossus semilaevis
all_isotig02481	463	gi|343459071|gb|AEM37694.1|	ribosomal protein L3 [Epinephelus bruneus]	236	126	12	389	0.816415	111	236	0.533898	2e-63	245	95.24	Epinephelus bruneus
all_isotig12391	423	gi|317418786|emb|CBN80824.1|	Protein phosphatase 1 regulatory inhibitor subunit 16B [Dicentrarchus labrax]	550	114	3	344	0.808511	41	152	0.203636	5e-60	207	87.72	Dicentrarchus labrax
all_isotig02489	461	gi|348520582|ref|XP_003447806.1|	PREDICTED: histone-binding protein RBBP4-like [Oreochromis niloticus]	424	150	459	10	0.976139	22	171	0.353774	2e-84	315	99.33	Oreochromis niloticus
all_isotig02495	458	gi|348527022|ref|XP_003451018.1|	PREDICTED: protein transport protein Sec61 subunit beta-like [Oreochromis niloticus]	97	94	168	449	0.615721	1	94	0.969072	2e-24	115	98.94	Oreochromis niloticus
all_isotig02497	456	gi|348505834|ref|XP_003440465.1|	PREDICTED: tetraspanin-3-like isoform 2 [Oreochromis niloticus]	228	70	437	228	0.460526	164	228	0.285088	7e-19	97.4	67.14	Oreochromis niloticus
all_isotig62050	106	gi|47222444|emb|CAG12964.1|	unnamed protein product [Tetraodon nigroviridis]	315	35	2	106	0.990566	125	159	0.111111	7e-09	64.3	85.71	Tetraodon nigroviridis
all_GWL0GYR02F1OQ0	120	gi|348518688|ref|XP_003446863.1|	PREDICTED: large neutral amino acids transporter small subunit 4-like [Oreochromis niloticus]	593	37	3	113	0.925	390	426	0.0623946	3e-12	75.5	91.89	Oreochromis niloticus
all_isotig02503	572	gi|348523115|ref|XP_003449069.1|	PREDICTED: NADH dehydrogenase [ubiquinone] iron-sulfur protein 7, mitochondrial-like [Oreochromis niloticus]	219	180	543	10	0.933566	1	180	0.821918	3e-72	275	86.67	Oreochromis niloticus
all_isotig02505	458	gi|348540762|ref|XP_003457856.1|	PREDICTED: 60S ribosomal protein L35a-like [Oreochromis niloticus]	110	110	386	57	0.720524	1	110	1	8e-57	223	96.36	Oreochromis niloticus
all_isotig02507	550	gi|157278431|ref|NP_001098318.1|	aldehyde dehydrogenase family 9 member A1 [Oryzias latipes]	505	164	500	9	0.894545	324	487	0.324752	2e-85	307	86.59	Oryzias latipes
all_isotig02511	523	gi|348503942|ref|XP_003439521.1|	PREDICTED: centrin-3-like [Oreochromis niloticus]	167	94	1	282	0.539197	67	160	0.562874	9e-42	173	90.43	Oreochromis niloticus
all_isotig02513	557	gi|348535954|ref|XP_003455462.1|	PREDICTED: proteasome subunit alpha type-1-like [Oreochromis niloticus]	263	182	555	10	0.980251	7	188	0.692015	5e-99	363	97.25	Oreochromis niloticus
all_isotig02517	1022	gi|348526788|ref|XP_003450901.1|	PREDICTED: myeloid leukemia factor 1-like [Oreochromis niloticus]	269	210	5	589	0.572407	59	268	0.780669	2e-63	248	68.57	Oreochromis niloticus
all_isotig15926	372	gi|348504602|ref|XP_003439850.1|	PREDICTED: LOW QUALITY PROTEIN: 39S ribosomal protein L47, mitochondrial-like [Oreochromis niloticus]	254	117	13	363	0.943548	1	117	0.46063	2e-33	145	58.97	Oreochromis niloticus
all_isotig02525	539	gi|351715366|gb|EHB18285.1|	Calmodulin [Heterocephalus glaber]	198	148	87	530	0.823748	47	192	0.737374	1e-75	286	97.97	Heterocephalus glaber
all_contig02646	652	gi|108744009|gb|ABG02277.1|	heterogeneous nuclear ribonucleoprotein A/B [Haplochromis burtoni]	316	182	57	599	0.832822	45	226	0.575949	6e-86	321	86.26	Astatotilapia burtoni
all_isotig02530	450	gi|348534228|ref|XP_003454605.1|	PREDICTED: uncharacterized protein C6orf125-like [Oreochromis niloticus]	129	124	445	77	0.82	6	129	0.96124	1e-51	206	78.23	Oreochromis niloticus
all_isotig02532	532	gi|47207612|emb|CAF91751.1|	unnamed protein product [Tetraodon nigroviridis]	713	78	280	513	0.43985	193	270	0.109397	5e-29	131	97.44	Tetraodon nigroviridis
all_GWL0GYR01CPMP6	383	gi|348508746|ref|XP_003441914.1|	PREDICTED: SWI/SNF-related matrix-associated actin-dependent regulator of chromatin subfamily D member 2-like [Oreochromis niloticus]	501	127	2	382	0.994778	50	171	0.243513	1e-31	139	71.65	Oreochromis niloticus
all_isotig02542	536	gi|47210712|emb|CAF90004.1|	unnamed protein product [Tetraodon nigroviridis]	533	109	535	209	0.610075	425	533	0.204503	2e-49	199	88.99	Tetraodon nigroviridis
all_isotig02544	508	gi|354501019|ref|XP_003512591.1|	PREDICTED: COP9 signalosome complex subunit 5 [Cricetulus griseus]	336	86	246	503	0.507874	138	223	0.255952	2e-46	188	98.84	Cricetulus griseus
all_isotig14430	389	gi|348529975|ref|XP_003452487.1|	PREDICTED: 28S ribosomal protein S21, mitochondrial-like [Oreochromis niloticus]	87	67	385	185	0.51671	21	87	0.770115	4e-29	131	88.06	Oreochromis niloticus
all_isotig02548	447	gi|311263507|ref|XP_003129712.1|	PREDICTED: beta-arrestin-1 isoform 1 [Sus scrofa]	422	59	222	49	0.389262	10	68	0.13981	8e-16	72.4	62.71	Sus scrofa
all_isotig02550	445	gi|348525022|ref|XP_003450021.1|	PREDICTED: NADH dehydrogenase [ubiquinone] 1 beta subcomplex subunit 7-like [Oreochromis niloticus]	122	73	274	56	0.492135	22	94	0.598361	5e-25	117	65.75	Oreochromis niloticus
all_isotig02554	559	gi|324510160|gb|ADY44254.1|	Histone H3.3 [Ascaris suum]	159	126	3	380	0.676208	25	150	0.792453	6e-63	244	99.21	Ascaris suum
all_isotig31163	256	gi|328677159|gb|AEB31302.1|	hypothetical protein [Epinephelus bruneus]	194	79	9	245	0.925781	2	80	0.407216	1e-12	77	50.63	Epinephelus bruneus
all_isotig02560	580	gi|154940283|gb|ABS88955.1|	cytochrome c oxidase subunit 3 [Sebastes ruberrimus]	261	186	20	577	0.962069	76	261	0.712644	8e-88	327	95.16	Sebastes ruberrimus
all_isotig27493	278	gi|348512412|ref|XP_003443737.1|	PREDICTED: coiled-coil domain-containing protein 127-like [Oreochromis niloticus]	273	61	195	13	0.658273	1	61	0.223443	2e-19	99.4	90.16	Oreochromis niloticus
all_isotig02568	445	gi|225716902|gb|ACO14297.1|	Mitogen-activated protein-binding protein-interacting protein [Esox lucius]	125	113	107	445	0.761798	1	113	0.904	9e-57	223	100	Esox lucius
all_isotig12052	429	gi|295792290|gb|ADG29149.1|	60S ribosomal protein L21 [Epinephelus coioides]	160	115	6	350	0.804196	46	160	0.71875	3e-58	228	93.91	Epinephelus coioides
all_isotig48844	173	gi|348532215|ref|XP_003453602.1|	PREDICTED: amyloid protein-binding protein 2 [Oreochromis niloticus]	588	57	3	173	0.988439	288	344	0.0969388	3e-25	118	100	Oreochromis niloticus
all_isotig10028	477	gi|348528017|ref|XP_003451515.1|	PREDICTED: ATP synthase subunit alpha, mitochondrial-like [Oreochromis niloticus]	552	143	441	13	0.899371	297	439	0.259058	5e-75	265	95.1	Oreochromis niloticus
all_isotig02580	443	gi|348537620|ref|XP_003456291.1|	PREDICTED: eukaryotic translation initiation factor 1A, X-chromosomal-like [Oreochromis niloticus]	144	70	214	5	0.474041	26	95	0.486111	7e-33	144	98.57	Oreochromis niloticus
all_isotig02584	440	gi|10803373|emb|CAC13120.1|	low molecular mass polypeptide subunit PSMB9 [Takifugu rubripes]	216	87	8	268	0.593182	130	216	0.402778	2e-36	155	87.36	Takifugu rubripes
all_GWL0GYR01AS4WS	194	gi|348501023|ref|XP_003438070.1|	PREDICTED: glomulin-like [Oreochromis niloticus]	600	63	6	194	0.974227	420	482	0.105	5e-12	74.7	74.6	Oreochromis niloticus
all_isotig25199	293	gi|348510251|ref|XP_003442659.1|	PREDICTED: nucleobindin-1-like [Oreochromis niloticus]	452	93	3	281	0.952218	243	335	0.205752	1e-30	136	88.17	Oreochromis niloticus
all_isotig02596	438	gi|348532045|ref|XP_003453517.1|	PREDICTED: tetratricopeptide repeat protein 35-like [Oreochromis niloticus]	297	140	425	6	0.958904	9	148	0.47138	4e-74	280	97.86	Oreochromis niloticus
all_isotig11295	447	gi|6138950|gb|AAF04404.1|AF051370_1	cytochrome c oxidase subunit VIa precursor [Thunnus obesus]	100	54	237	76	0.362416	47	100	0.54	2e-22	109	85.19	Thunnus obesus
all_isotig02600	525	gi|237507238|gb|ACQ99329.1|	glutathione peroxidase 3 [Perca flavescens]	137	137	453	43	0.782857	1	137	1	2e-65	252	81.75	Perca flavescens
all_isotig19736	334	gi|348532043|ref|XP_003453516.1|	PREDICTED: eukaryotic translation initiation factor 3 subunit E-A-like [Oreochromis niloticus]	445	107	329	9	0.961078	133	239	0.240449	2e-56	222	98.13	Oreochromis niloticus
all_isotig02608	523	gi|47222302|emb|CAG05051.1|	unnamed protein product [Tetraodon nigroviridis]	88	63	193	5	0.361377	1	63	0.715909	3e-21	105	85.71	Tetraodon nigroviridis
all_isotig02612	527	gi|116488050|gb|ABJ98607.1|	40S ribosomal protein S14 [Scophthalmus maximus]	161	78	277	510	0.444023	5	82	0.484472	5e-36	154	96.15	Psetta maxima
all_isotig02618	437	gi|348513205|ref|XP_003444133.1|	PREDICTED: fatty acid-binding protein, heart-like [Oreochromis niloticus]	134	78	8	241	0.535469	57	134	0.58209	2e-33	145	87.18	Oreochromis niloticus
all_isotig61450	108	gi|348526233|ref|XP_003450625.1|	PREDICTED: 39S ribosomal protein L51, mitochondrial-like [Oreochromis niloticus]	131	31	6	98	0.861111	1	31	0.236641	5e-06	54.7	83.87	Oreochromis niloticus
all_isotig02622	660	gi|348514442|ref|XP_003444749.1|	PREDICTED: fructose-bisphosphate aldolase B-like [Oreochromis niloticus]	364	79	656	420	0.359091	136	214	0.217033	9e-37	157	94.94	Oreochromis niloticus
all_isotig43442	197	gi|348528308|ref|XP_003451660.1|	PREDICTED: ES1 protein homolog, mitochondrial-like [Oreochromis niloticus]	253	59	182	6	0.898477	133	191	0.233202	4e-24	114	88.14	Oreochromis niloticus
all_GWL0GYR01C7GZD	107	gi|348521618|ref|XP_003448323.1|	PREDICTED: transcription factor ETV7-like [Oreochromis niloticus]	408	30	94	5	0.841121	126	155	0.0735294	1e-09	67	100	Oreochromis niloticus
all_isotig31610	254	gi|348507815|ref|XP_003441451.1|	PREDICTED: hypothetical protein LOC100705211 [Oreochromis niloticus]	741	84	1	252	0.992126	557	640	0.11336	1e-35	152	89.29	Oreochromis niloticus
all_isotig02638	433	gi|348539264|ref|XP_003457109.1|	PREDICTED: 3-hydroxyacyl-CoA dehydrogenase type-2-like [Oreochromis niloticus]	260	137	15	425	0.949192	31	167	0.526923	2e-62	241	88.32	Oreochromis niloticus
all_GWL0GYR02I02BH	89	gi|348540202|ref|XP_003457577.1|	PREDICTED: transcription elongation factor SPT6-like [Oreochromis niloticus]	1715	27	82	2	0.910112	888	914	0.0157434	3e-06	55.5	96.3	Oreochromis niloticus
all_isotig41467	206	gi|229365780|gb|ACQ57870.1|	40S ribosomal protein S8 [Anoplopoma fimbria]	208	62	203	18	0.902913	147	208	0.298077	2e-26	122	95.16	Anoplopoma fimbria
all_isotig02652	503	gi|222138149|gb|ACM45577.1|	LMP7 [Scophthalmus maximus]	273	125	137	499	0.72167	1	125	0.457875	3e-52	208	83.2	Psetta maxima
all_isotig60815	115	gi|348522393|ref|XP_003448709.1|	PREDICTED: 26S proteasome non-ATPase regulatory subunit 11-like [Oreochromis niloticus]	422	34	104	3	0.886957	1	34	0.0805687	2e-09	65.9	100	Oreochromis niloticus
all_isotig14704	388	gi|348509354|ref|XP_003442214.1|	PREDICTED: cytolysin Src-1-like [Oreochromis niloticus]	186	103	68	376	0.796392	1	103	0.553763	3e-43	178	78.64	Oreochromis niloticus
all_isotig50959	163	gi|47225004|emb|CAF97419.1|	unnamed protein product [Tetraodon nigroviridis]	292	51	4	156	0.93865	172	222	0.174658	2e-15	86.3	72.55	Tetraodon nigroviridis
all_isotig02668	428	gi|348515419|ref|XP_003445237.1|	PREDICTED: mitochondrial import inner membrane translocase subunit Tim8 A-like [Oreochromis niloticus]	90	90	86	355	0.630841	1	90	1	1e-38	162	85.56	Oreochromis niloticus
all_isotig02672	432	gi|348524396|ref|XP_003449709.1|	PREDICTED: beta-hexosaminidase subunit beta-like isoform 1 [Oreochromis niloticus]	546	86	163	420	0.597222	457	542	0.157509	1e-37	159	86.05	Oreochromis niloticus
all_isotig02676	532	gi|348533269|ref|XP_003454128.1|	PREDICTED: UPF0139 membrane protein C19orf56 homolog [Oreochromis niloticus]	106	89	231	497	0.50188	18	106	0.839623	8e-46	187	98.88	Oreochromis niloticus
all_isotig02680	431	gi|295792260|gb|ADG29134.1|	60S ribosomal protein L37a [Epinephelus coioides]	94	89	64	330	0.61949	6	94	0.946809	2e-45	186	100	Epinephelus coioides
all_isotig02805	529	gi|348503816|ref|XP_003439458.1|	PREDICTED: anamorsin-like [Oreochromis niloticus]	313	173	528	10	0.981096	132	304	0.552716	4e-53	211	86.71	Oreochromis niloticus
all_isotig15928	371	gi|348521734|ref|XP_003448381.1|	PREDICTED: RNA-binding protein 5-B-like [Oreochromis niloticus]	851	53	371	213	0.428571	389	441	0.0622797	1e-16	90.1	84.91	Oreochromis niloticus
all_isotig07105	655	gi|229366308|gb|ACQ58134.1|	Cytochrome b-c1 complex subunit 8 [Anoplopoma fimbria]	82	82	84	329	0.375573	1	82	1	1e-31	140	75.61	Anoplopoma fimbria
all_GWL0GYR01D68LY	215	gi|348509647|ref|XP_003442359.1|	PREDICTED: elongator complex protein 4-like [Oreochromis niloticus]	408	52	158	3	0.725581	286	337	0.127451	9e-19	97.1	86.54	Oreochromis niloticus
all_isotig02702	427	gi|62955257|ref|NP_001017640.1|	alcohol dehydrogenase [NADP+] B [Danio rerio]	324	134	14	415	0.941452	106	239	0.41358	2e-64	248	85.82	Danio rerio
all_isotig03406	353	gi|348515361|ref|XP_003445208.1|	PREDICTED: coagulation factor IX-like [Oreochromis niloticus]	467	85	62	316	0.72238	5	89	0.182013	6e-24	111	69.41	Oreochromis niloticus
all_isotig56329	139	gi|348541149|ref|XP_003458049.1|	PREDICTED: proteasome subunit beta type-8-like [Oreochromis niloticus]	275	40	121	2	0.863309	184	223	0.145455	9e-16	87	100	Oreochromis niloticus
all_isotig02708	779	gi|148726292|emb|CAN88218.1|	novel protein (zgc:158868) [Danio rerio]	278	228	686	3	0.878049	28	249	0.798561	3e-45	186	51.32	Danio rerio
all_isotig02710	424	gi|14583129|gb|AAK69765.1|AF390559_1	cytosolic malate dehydrogenase thermostable form [Sphyraena idiastes]	333	113	76	414	0.799528	1	113	0.339339	2e-54	215	97.35	Sphyraena idiastes
all_isotig15952	371	gi|298361176|gb|ADI78067.1|	peroxiredoxin 4 [Sparus aurata]	263	117	351	1	0.946092	103	219	0.444867	8e-61	236	97.44	Sparus aurata
all_isotig02714	517	gi|149166263|dbj|BAF64484.1|	elongation factor 1 alpha isoform 1 [Solea senegalensis]	461	93	231	509	0.539652	119	211	0.201735	4e-45	184	95.7	Solea senegalensis
all_isotig10009	477	gi|348513713|ref|XP_003444386.1|	PREDICTED: GPN-loop GTPase 3-like [Oreochromis niloticus]	285	88	461	198	0.553459	198	285	0.308772	6e-28	127	86.36	Oreochromis niloticus
all_isotig02720	476	gi|348531469|ref|XP_003453231.1|	PREDICTED: myosin light chain 3, skeletal muscle isoform-like [Oreochromis niloticus]	150	67	321	121	0.422269	84	150	0.446667	1e-30	136	100	Oreochromis niloticus
all_GWL0GYR01AWIMC	270	gi|348544251|ref|XP_003459595.1|	PREDICTED: cytoplasmic dynein 1 heavy chain 1-like isoform 2 [Oreochromis niloticus]	4640	77	9	239	0.855556	4332	4408	0.0165948	1e-36	156	97.4	Oreochromis niloticus
all_isotig12999	413	gi|348517574|ref|XP_003446308.1|	PREDICTED: hypothetical protein LOC100711112 [Oreochromis niloticus]	222	50	6	155	0.363196	155	204	0.225225	3e-09	65.5	62	Oreochromis niloticus
all_isotig02736	421	gi|348531850|ref|XP_003453421.1|	PREDICTED: B-cell antigen receptor complex-associated protein beta chain-like [Oreochromis niloticus]	208	105	412	98	0.748219	104	208	0.504808	2e-22	108	57.14	Oreochromis niloticus
all_isotig42740	200	gi|47220020|emb|CAG12168.1|	unnamed protein product [Tetraodon nigroviridis]	205	58	5	178	0.87	43	100	0.282927	3e-24	115	84.48	Tetraodon nigroviridis
all_isotig02742	487	gi|347543213|dbj|BAK82164.1|	thioredoxin 2 [Sebastes schlegelii]	109	109	407	81	0.671458	1	109	1	4e-57	224	100	Sebastes schlegelii
all_GWL0GYR01AJTGX	280	gi|348513631|ref|XP_003444345.1|	PREDICTED: non-specific lipid-transfer protein-like [Oreochromis niloticus]	139	87	261	1	0.932143	1	87	0.625899	5e-38	160	86.21	Oreochromis niloticus
all_isotig20070	330	gi|348522594|ref|XP_003448809.1|	PREDICTED: NADH dehydrogenase [ubiquinone] 1 alpha subcomplex subunit 11-like [Oreochromis niloticus]	135	73	101	319	0.663636	33	105	0.540741	2e-45	141	93.15	Oreochromis niloticus
all_isotig02751	420	gi|158517832|ref|NP_035473.2|	protein transport protein Sec61 subunit gamma isoform 1 [Mus musculus]	100	83	404	156	0.592857	23	100	0.78	1e-20	103	86.75	Mus musculus
all_isotig02753	421	gi|348075930|gb|AEP60127.1|	CC chemokine receptor 3 [Scophthalmus maximus]	360	98	314	21	0.698337	5	101	0.269444	5e-27	124	77.55	Psetta maxima
all_isotig02755	419	gi|318128303|ref|NP_001187926.1|	actin related protein 2/3 complex subunit 4 [Ictalurus punctatus]	168	127	33	413	0.909308	1	126	0.75	6e-60	233	96.06	Ictalurus punctatus
all_isotig02761	419	gi|47222043|emb|CAG12069.1|	unnamed protein product [Tetraodon nigroviridis]	172	102	316	11	0.73031	1	102	0.593023	3e-52	208	98.04	Tetraodon nigroviridis
all_isotig02763	416	gi|328852039|gb|EGG01188.1|	hypothetical protein MELLADRAFT_92705 [Melampsora larici-populina 98AG31]	113	121	22	384	0.872596	10	112	0.911504	4e-35	151	66.12	Melampsora larici-populina 98AG31
all_GWL0GYR02JKI5C	187	gi|348510463|ref|XP_003442765.1|	PREDICTED: bactericidal permeability-increasing protein-like [Oreochromis niloticus]	410	59	3	179	0.946524	114	172	0.143902	4e-21	104	83.05	Oreochromis niloticus
all_isotig02769	417	gi|348520314|ref|XP_003447673.1|	PREDICTED: polyadenylate-binding protein-interacting protein 2-like [Oreochromis niloticus]	128	74	332	111	0.532374	60	128	0.539062	3e-13	79	68.92	Oreochromis niloticus
all_isotig02773	419	gi|47227331|emb|CAF96880.1|	unnamed protein product [Tetraodon nigroviridis]	461	70	210	1	0.501193	1	70	0.151844	2e-31	139	85.71	Tetraodon nigroviridis
all_GWL0GYR02IKPR9	356	gi|348506698|ref|XP_003440895.1|	PREDICTED: meprin A subunit alpha-like [Oreochromis niloticus]	703	116	2	349	0.977528	438	553	0.165007	7e-45	183	68.1	Oreochromis niloticus
all_isotig02783	411	gi|47225378|emb|CAG11861.1|	unnamed protein product [Tetraodon nigroviridis]	98	97	93	383	0.708029	1	97	0.989796	4e-22	108	51.55	Tetraodon nigroviridis
all_isotig02785	494	gi|348508217|ref|XP_003441651.1|	PREDICTED: small nuclear ribonucleoprotein Sm D2-like [Oreochromis niloticus]	118	87	13	273	0.52834	32	118	0.737288	3e-33	145	100	Oreochromis niloticus
all_isotig19581	335	gi|348537910|ref|XP_003456435.1|	PREDICTED: DNA-directed RNA polymerase I subunit RPA34-like [Oreochromis niloticus]	280	102	1	306	0.913433	118	219	0.364286	1e-18	96.7	61.76	Oreochromis niloticus
all_isotig02791	471	gi|348505938|ref|XP_003440517.1|	PREDICTED: UPF0197 transmembrane protein C11orf10 homolog [Oreochromis niloticus]	79	61	66	248	0.388535	1	61	0.772152	7e-27	124	100	Oreochromis niloticus
all_GWL0GYR01BLQ2B	101	gi|348528001|ref|XP_003451507.1|	PREDICTED: 26S proteasome non-ATPase regulatory subunit 5-like [Oreochromis niloticus]	504	32	1	96	0.950495	404	435	0.0634921	6e-07	57.8	75	Oreochromis niloticus
all_isotig02795	414	gi|18859045|ref|NP_571457.1|	mitochondrial carrier homolog 2 [Danio rerio]	300	52	166	11	0.376812	49	100	0.173333	4e-30	100	84.62	Danio rerio
all_isotig02797	528	gi|164690991|dbj|BAF98678.1|	ribosomal protein L27a [Solea senegalensis]	148	148	38	481	0.840909	1	148	1	2e-70	269	98.65	Solea senegalensis
all_isotig47521	177	gi|348517998|ref|XP_003446519.1|	PREDICTED: neurabin-2-like [Oreochromis niloticus]	858	59	177	1	1	469	527	0.0687646	2e-17	92.8	89.83	Oreochromis niloticus
all_isotig02801	414	gi|47219625|emb|CAG02670.1|	unnamed protein product [Tetraodon nigroviridis]	205	109	76	402	0.789855	1	109	0.531707	4e-32	141	72.48	Tetraodon nigroviridis
all_isotig02805	529	gi|348503816|ref|XP_003439458.1|	PREDICTED: anamorsin-like [Oreochromis niloticus]	313	173	528	10	0.981096	132	304	0.552716	4e-53	211	86.71	Oreochromis niloticus
all_isotig05539	267	gi|348526103|ref|XP_003450560.1|	PREDICTED: cornifelin-like [Oreochromis niloticus]	117	55	184	20	0.617978	1	55	0.470085	4e-19	98.2	76.36	Oreochromis niloticus
all_isotig02811	413	gi|45736459|dbj|BAD13366.1|	major histocompatibility complex (MHC) class Ib chain [Paralichthys olivaceus]	345	132	10	405	0.958838	152	281	0.376812	2e-35	152	53.03	Paralichthys olivaceus
all_isotig02813	413	gi|47219054|emb|CAG00193.1|	unnamed protein product [Tetraodon nigroviridis]	97	95	36	308	0.661017	1	95	0.979381	1e-32	142	80	Tetraodon nigroviridis
all_isotig02815	413	gi|348506402|ref|XP_003440748.1|	PREDICTED: SH3 domain-binding glutamic acid-rich-like protein 3-like [Oreochromis niloticus]	91	91	78	350	0.661017	1	91	1	3e-27	125	67.03	Oreochromis niloticus
all_isotig02819	413	gi|237825135|gb|ACR20472.1|	glutathione peroxidase 2 [Takifugu obscurus]	188	65	197	3	0.472155	24	88	0.345745	2e-24	103	75.38	Takifugu obscurus
all_isotig02821	503	gi|31335189|gb|AAP44524.1|	lactate dehydrogenase-A [Chromis caudalis]	332	127	389	9	0.757455	1	127	0.38253	3e-47	191	91.34	Chromis caudalis
all_isotig05126	219	gi|90990836|dbj|BAE92861.1|	tributyltin binding protein type 1 [Paralichthys olivaceus]	210	60	20	199	0.821918	135	193	0.280952	6e-10	67.8	56.67	Paralichthys olivaceus
all_isotig29167	267	gi|348520471|ref|XP_003447751.1|	PREDICTED: protein FAM203A-like [Oreochromis niloticus]	373	64	75	266	0.719101	1	64	0.171582	5e-23	111	84.38	Oreochromis niloticus
all_isotig02833	472	gi|348531034|ref|XP_003453015.1|	PREDICTED: ubiquitin-conjugating enzyme E2 L3-like [Oreochromis niloticus]	154	80	52	291	0.508475	75	154	0.519481	1e-35	152	86.25	Oreochromis niloticus
all_GWL0GYR01BCYNS	266	gi|348545585|ref|XP_003460260.1|	PREDICTED: H/ACA ribonucleoprotein complex subunit 4 [Oreochromis niloticus]	500	70	265	56	0.789474	145	214	0.14	9e-27	123	90	Oreochromis niloticus
all_GWL0GYR02IP83A	238	gi|348514199|ref|XP_003444628.1|	PREDICTED: GTP-binding nuclear protein Ran-like [Oreochromis niloticus]	215	70	3	212	0.882353	146	215	0.325581	2e-32	142	98.57	Oreochromis niloticus
all_isotig02849	408	gi|348526956|ref|XP_003450985.1|	PREDICTED: protein virilizer homolog [Oreochromis niloticus]	1850	80	259	20	0.588235	816	895	0.0432432	6e-34	147	90	Oreochromis niloticus
all_isotig54218	149	gi|348543173|ref|XP_003459058.1|	PREDICTED: putative GTP-binding protein Parf-like [Oreochromis niloticus]	744	55	3	149	0.986577	247	301	0.0739247	2e-14	82.4	81.82	Oreochromis niloticus
all_isotig62439	103	gi|323650216|gb|ADX97194.1|	nascent polypeptide-associated complex subunit alpha [Perca flavescens]	165	31	95	3	0.902913	21	51	0.187879	3e-07	58.9	93.55	Perca flavescens
all_isotig02863	404	gi|348524442|ref|XP_003449732.1|	PREDICTED: annexin A5 [Oreochromis niloticus]	317	58	3	176	0.430693	260	317	0.182965	4e-17	91.7	79.31	Oreochromis niloticus
all_isotig02865	427	gi|229367032|gb|ACQ58496.1|	Ig kappa chain V region 3547 [Anoplopoma fimbria]	117	102	77	367	0.681499	13	108	0.820513	3e-17	92	52.94	Anoplopoma fimbria
all_isotig02867	405	gi|47213526|emb|CAF96679.1|	unnamed protein product [Tetraodon nigroviridis]	1719	121	40	399	0.888889	1104	1219	0.0674811	1e-38	162	71.07	Tetraodon nigroviridis
all_isotig31799	249	gi|47224903|emb|CAG06473.1|	unnamed protein product [Tetraodon nigroviridis]	535	82	247	2	0.987952	454	535	0.153271	2e-38	162	93.9	Tetraodon nigroviridis
all_isotig02873	463	gi|85857156|dbj|BAE78584.1|	anaphase-promoting complex subunit apc11 [Carassius auratus]	88	84	285	34	0.544276	1	84	0.954545	1e-45	186	97.62	Carassius auratus
all_GWL0GYR01AW38X	232	gi|37779080|gb|AAP20200.1|	ribosomal protein L4 [Pagrus major]	367	61	185	3	0.788793	166	226	0.166213	1e-27	126	100	Pagrus major
all_isotig27273	274	gi|81157927|dbj|BAE48214.1|	elongation factor 1 alpha [Paralichthys olivaceus]	231	74	225	7	0.79927	3	75	0.316017	1e-25	119	86.49	Paralichthys olivaceus
all_isotig29287	266	gi|229366746|gb|ACQ58353.1|	Electron transfer flavoprotein subunit alpha, mitochondrial precursor [Anoplopoma fimbria]	333	84	1	252	0.947368	72	155	0.252252	3e-38	161	95.24	Anoplopoma fimbria
all_isotig02883	402	gi|47219938|emb|CAG11471.1|	unnamed protein product [Tetraodon nigroviridis]	222	63	189	1	0.470149	25	86	0.279279	6e-15	84.3	60.32	Tetraodon nigroviridis
all_isotig24059	299	gi|339744405|gb|AEJ91608.1|	angiotensinogen [Oplegnathus fasciatus]	463	99	3	299	0.993311	198	296	0.213823	3e-45	185	90.91	Oplegnathus fasciatus
all_isotig02889	460	gi|317097350|ref|YP_004123550.1|	cytochrome c oxidase subunit III [Cynoglossus abbreviatus]	261	65	24	218	0.423913	1	65	0.249042	1e-11	73.6	83.08	Cynoglossus abbreviatus
all_GWL0GYR02JBXP9	78	gi|348516244|ref|XP_003445649.1|	PREDICTED: UPF0586 protein C9orf41 homolog [Oreochromis niloticus]	412	21	67	5	0.807692	274	294	0.0509709	0.0005	48.1	90.48	Oreochromis niloticus
all_isotig02903	683	gi|348524809|ref|XP_003449915.1|	PREDICTED: sorting nexin-3-like [Oreochromis niloticus]	162	118	49	399	0.513909	1	118	0.728395	6e-32	142	64.41	Oreochromis niloticus
all_isotig02905	479	gi|344295674|ref|XP_003419536.1|	PREDICTED: UPF0197 transmembrane protein C11orf10 homolog [Loxodonta africana]	131	64	69	260	0.400835	50	113	0.48855	5e-27	124	93.75	Loxodonta africana
all_isotig22413	310	gi|348535381|ref|XP_003455179.1|	PREDICTED: proteinase-activated receptor 3-like [Oreochromis niloticus]	447	73	99	308	0.677419	1	73	0.163311	1e-11	73.6	53.42	Oreochromis niloticus
all_isotig02921	470	gi|348524372|ref|XP_003449697.1|	PREDICTED: complement component C9-like [Oreochromis niloticus]	585	136	418	11	0.868085	1	134	0.22906	2e-46	188	72.79	Oreochromis niloticus
all_isotig12927	413	gi|47230222|emb|CAG10636.1|	unnamed protein product [Tetraodon nigroviridis]	457	134	410	9	0.973366	106	239	0.293217	4e-47	191	76.87	Tetraodon nigroviridis
all_isotig02927	477	gi|215402005|gb|ACJ66602.1|	MHC class II antigen beta chain [Cynoglossus semilaevis]	249	92	427	152	0.578616	1	92	0.369478	9e-41	170	100	Cynoglossus semilaevis
all_isotig02929	685	gi|348523586|ref|XP_003449304.1|	PREDICTED: uncharacterized protein C11orf51 homolog [Oreochromis niloticus]	122	122	619	254	0.534307	1	122	1	3e-32	143	96.72	Oreochromis niloticus
all_GWL0GYR01BMMF2	347	gi|348503474|ref|XP_003439289.1|	PREDICTED: 39S ribosomal protein L15, mitochondrial-like [Oreochromis niloticus]	296	92	277	2	0.795389	1	92	0.310811	4e-45	184	92.39	Oreochromis niloticus
all_isotig02943	397	gi|335955210|gb|AEH76611.1|	signal sequence receptor beta [Epinephelus bruneus]	185	127	14	394	0.959698	47	173	0.686486	1e-65	252	96.85	Epinephelus bruneus
all_isotig02945	468	gi|348527312|ref|XP_003451163.1|	PREDICTED: beta-enolase-like isoform 1 [Oreochromis niloticus]	434	72	251	466	0.461538	62	133	0.165899	3e-30	135	91.67	Oreochromis niloticus
all_GWL0GYR01ESBP0	479	gi|348514987|ref|XP_003445021.1|	PREDICTED: periodic tryptophan protein 1 homolog [Oreochromis niloticus]	486	152	3	458	0.951983	165	316	0.312757	6e-37	157	54.61	Oreochromis niloticus
all_isotig02951	468	gi|348541947|ref|XP_003458448.1|	PREDICTED: mediator of RNA polymerase II transcription subunit 11-like [Oreochromis niloticus]	117	95	178	462	0.608974	1	95	0.811966	2e-40	168	88.42	Oreochromis niloticus
all_isotig13026	406	gi|348506932|ref|XP_003441011.1|	PREDICTED: FAST kinase domain-containing protein 2-like [Oreochromis niloticus]	667	86	138	395	0.635468	385	470	0.128936	5e-19	97.8	53.49	Oreochromis niloticus
all_isotig11174	449	gi|348514075|ref|XP_003444566.1|	PREDICTED: natterin-4-like [Oreochromis niloticus]	403	144	440	9	0.962138	231	374	0.35732	2e-26	122	59.72	Oreochromis niloticus
all_GWL0GYR02IGGR1	319	gi|261291409|gb|ACX69848.1|	signal transducer and activator of transcription 2 [Scophthalmus maximus]	793	105	3	317	0.987461	176	280	0.132409	2e-38	162	74.29	Psetta maxima
all_GWL0GYR01C22Y6	370	gi|348536761|ref|XP_003455864.1|	PREDICTED: DNA-directed RNA polymerases I and III subunit RPAC2-like [Oreochromis niloticus]	114	104	315	4	0.843243	6	109	0.912281	2e-49	199	91.35	Oreochromis niloticus
all_isotig02973	387	gi|47212797|emb|CAF96172.1|	unnamed protein product [Tetraodon nigroviridis]	250	70	211	2	0.542636	1	70	0.28	1e-31	139	95.71	Tetraodon nigroviridis
all_GWL0GYR02GGCRI	324	gi|47218511|emb|CAF98043.1|	unnamed protein product [Tetraodon nigroviridis]	678	146	309	1	0.953704	287	432	0.215339	5e-35	150	60.27	Tetraodon nigroviridis
all_isotig02977	557	gi|119576944|gb|EAW56540.1|	hCG2043377 [Homo sapiens]	279	102	308	3	0.549372	81	182	0.365591	2e-49	199	95.1	Homo sapiens
all_isotig06306	869	gi|348502078|ref|XP_003438596.1|	PREDICTED: ribosomal L1 domain-containing protein 1-like [Oreochromis niloticus]	366	137	1	411	0.472957	112	248	0.374317	1e-56	224	77.37	Oreochromis niloticus
all_isotig03505	341	gi|344272427|ref|XP_003408033.1|	PREDICTED: 40S ribosomal protein S23-like [Loxodonta africana]	201	110	4	333	0.967742	83	192	0.547264	1e-54	216	97.27	Loxodonta africana
all_isotig02983	391	gi|348520149|ref|XP_003447591.1|	PREDICTED: prefoldin subunit 2-like [Oreochromis niloticus]	161	94	98	379	0.721228	26	119	0.583851	4e-41	171	91.49	Oreochromis niloticus
all_isotig02985	718	gi|348504622|ref|XP_003439860.1|	PREDICTED: NADH dehydrogenase [ubiquinone] 1 beta subcomplex subunit 5, mitochondrial-like [Oreochromis niloticus]	185	105	24	338	0.438719	1	105	0.567568	2e-37	160	75.24	Oreochromis niloticus
all_isotig02987	390	gi|225008491|gb|ACN78878.1|	glutathione peroxidase 1 [Anguilla japonica]	190	101	3	305	0.776923	89	189	0.531579	3e-48	194	90.1	Anguilla japonica
all_GWL0GYR01B8ZP7	283	gi|348528358|ref|XP_003451685.1|	PREDICTED: transcobalamin-2-like [Oreochromis niloticus]	424	91	1	273	0.964664	241	331	0.214623	6e-31	137	76.92	Oreochromis niloticus
all_isotig26260	285	gi|229367048|gb|ACQ58504.1|	28S ribosomal protein S16, mitochondrial precursor [Anoplopoma fimbria]	136	59	6	176	0.6	77	135	0.433824	1e-20	103	83.05	Anoplopoma fimbria
all_isotig09691	486	gi|237769612|dbj|BAH59274.1|	heat shock protein beta-1 [Thunnus orientalis]	202	96	195	482	0.592593	1	95	0.470297	1e-39	166	78.12	Thunnus orientalis
all_isotig03003	549	gi|340374850|ref|XP_003385950.1|	PREDICTED: polyubiquitin-like [Amphimedon queenslandica]	381	174	548	27	0.95082	66	239	0.456693	8e-92	340	100	Amphimedon queenslandica
all_GWL0GYR02F8BRY	286	gi|348535065|ref|XP_003455022.1|	PREDICTED: protein PRRC2B-like [Oreochromis niloticus]	2234	89	8	274	0.933566	1992	2073	0.0367055	6e-32	140	82.02	Oreochromis niloticus
all_isotig03013	389	gi|204638359|gb|ACI01806.1|	rho-class glutathione S-transferase [Epinephelus coioides]	225	99	81	377	0.763496	1	99	0.44	5e-44	181	83.84	Epinephelus coioides
all_GWL0GYR01D7OY5	89	gi|351702824|gb|EHB05743.1|	60S ribosomal protein L30 [Heterocephalus glaber]	115	25	76	2	0.842697	63	87	0.217391	8e-07	57.4	100	Heterocephalus glaber
all_isotig03018	452	gi|317097349|ref|YP_004123549.1|	ATP synthase F0 subunit 6 [Cynoglossus abbreviatus]	227	69	210	4	0.457965	159	227	0.303965	6e-13	77.8	91.3	Cynoglossus abbreviatus
all_isotig03026	387	gi|343459207|gb|AEM37762.1|	mitochondrial ribosomal protein L36-like protein [Epinephelus bruneus]	126	116	344	3	0.883721	1	116	0.920635	4e-35	151	68.97	Epinephelus bruneus
all_isotig59224	124	gi|348544470|ref|XP_003459704.1|	PREDICTED: T-complex protein 1 subunit gamma-like isoform 2 [Oreochromis niloticus]	502	41	124	2	0.991935	118	158	0.0816733	4e-13	78.2	90.24	Oreochromis niloticus
all_GWL0GYR01CF16O	431	gi|348530846|ref|XP_003452921.1|	PREDICTED: sterol regulatory element-binding protein 1 [Oreochromis niloticus]	1149	136	409	2	0.946636	350	485	0.118364	1e-62	242	90.44	Oreochromis niloticus
all_isotig03034	387	gi|47216897|emb|CAG02069.1|	unnamed protein product [Tetraodon nigroviridis]	298	73	231	13	0.565891	42	114	0.244966	2e-27	125	84.93	Tetraodon nigroviridis
all_isotig03038	486	gi|28189338|dbj|BAC56360.1|	similar to H3 histone, family 3A [Bos taurus]	94	93	372	106	0.549383	2	94	0.989362	5e-39	164	91.4	Bos taurus
all_isotig04299	277	gi|296190808|ref|XP_002743343.1|	PREDICTED: hypothetical protein LOC100413255 [Callithrix jacchus]	270	78	42	275	0.844765	147	224	0.288889	1e-19	100	98.72	Callithrix jacchus
all_isotig03042	442	gi|225715244|gb|ACO13468.1|	S100-A16 [Esox lucius]	92	59	135	311	0.400452	29	87	0.641304	9e-16	87	66.1	Esox lucius
all_isotig03052	461	gi|348509187|ref|XP_003442133.1|	PREDICTED: hsp90 co-chaperone Cdc37-like [Oreochromis niloticus]	379	70	245	454	0.455531	1	70	0.184697	9e-32	140	90	Oreochromis niloticus
all_isotig17815	351	gi|47227447|emb|CAG04595.1|	unnamed protein product [Tetraodon nigroviridis]	217	74	225	4	0.632479	1	74	0.341014	1e-33	146	90.54	Tetraodon nigroviridis
all_isotig44638	192	gi|348500210|ref|XP_003437666.1|	PREDICTED: probable ATP-dependent RNA helicase DDX28-like [Oreochromis niloticus]	561	59	11	187	0.921875	471	529	0.105169	2e-15	86.3	88.14	Oreochromis niloticus
all_GWL0GYR01AZNIT	249	gi|164422177|gb|ABY55167.1|	interferon-inducible protein 56 [Larimichthys crocea]	437	75	8	229	0.891566	122	196	0.171625	2e-26	122	80	Larimichthys crocea
all_GWL0GYR01CKSYD	134	gi|348517110|ref|XP_003446078.1|	PREDICTED: DNA (cytosine-5)-methyltransferase 3B-like [Oreochromis niloticus]	919	37	24	134	0.828358	219	255	0.0402612	1e-08	63.2	78.38	Oreochromis niloticus
all_isotig46857	182	gi|348502222|ref|XP_003438668.1|	PREDICTED: myosin-binding protein C, fast-type-like [Oreochromis niloticus]	1198	57	173	3	0.93956	849	905	0.0475793	7e-22	107	89.47	Oreochromis niloticus
all_isotig03074	384	gi|229366302|gb|ACQ58131.1|	60S ribosomal protein L23a [Anoplopoma fimbria]	155	87	116	376	0.679688	30	116	0.56129	2e-42	176	98.85	Anoplopoma fimbria
all_isotig03078	383	gi|229367374|gb|ACQ58667.1|	COX16-like protein C14orf112 homolog, mitochondrial precursor [Anoplopoma fimbria]	104	68	172	375	0.532637	1	68	0.653846	2e-22	109	73.53	Anoplopoma fimbria
all_isotig03080	467	gi|348540651|ref|XP_003457801.1|	PREDICTED: ubiquitin-like protein 5-like [Oreochromis niloticus]	73	73	114	332	0.468951	1	73	1	1e-35	153	98.63	Oreochromis niloticus
all_isotig03082	735	gi|4101699|gb|AAD01261.1|	serine/threonine phosphatase [Takifugu rubripes]	309	138	414	1	0.563265	1	138	0.446602	2e-67	259	97.1	Takifugu rubripes
all_isotig44920	191	gi|348545850|ref|XP_003460392.1|	PREDICTED: deoxynucleotidyltransferase terminal-interacting protein 1-like, partial [Oreochromis niloticus]	208	57	10	180	0.895288	82	138	0.274038	3e-17	92	73.68	Oreochromis niloticus
all_GWL0GYR01DKKC2	236	gi|189523699|ref|XP_001923800.1|	PREDICTED: titin [Danio rerio]	32757	72	8	223	0.915254	20653	20724	0.002198	2e-23	112	72.22	Danio rerio
all_isotig03094	380	gi|38638984|gb|AAR25666.1|	class I helical cytokine receptor member 3 [Tetraodon nigroviridis]	250	54	232	375	0.378947	28	80	0.212	4e-09	65.1	53.7	Tetraodon nigroviridis
all_isotig03100	478	gi|37813314|gb|AAR04426.1|	skeletal muscle actin mutant [Cyprinus carpio]	377	147	18	458	0.922594	150	296	0.38992	6e-79	296	100	Cyprinus carpio
all_isotig03106	520	gi|94482791|gb|ABF22409.1|	mitochondrial ATP synthase F0 complex subunit c isoform 1 [Takifugu rubripes]	137	137	423	13	0.790385	1	137	1	3e-53	211	97.08	Takifugu rubripes
all_GWL0GYR02IP83A	238	gi|348514199|ref|XP_003444628.1|	PREDICTED: GTP-binding nuclear protein Ran-like [Oreochromis niloticus]	215	70	3	212	0.882353	146	215	0.325581	2e-32	142	98.57	Oreochromis niloticus
all_GWL0GYR02G9LVY	124	gi|317420031|emb|CBN82067.1|	Macrophage mannose receptor 1 [Dicentrarchus labrax]	1442	39	3	119	0.943548	1181	1219	0.0270458	1e-12	76.6	82.05	Dicentrarchus labrax
all_isotig03114	379	gi|209733324|gb|ACI67531.1|	Mitochondrial 28S ribosomal protein S28 [Salmo salar]	192	119	8	364	0.941953	32	150	0.619792	4e-25	118	51.26	Salmo salar
all_isotig03124	378	gi|185134879|ref|NP_001117926.1|	15 kDa selenoprotein precursor [Oncorhynchus mykiss]	157	112	341	6	0.888889	1	112	0.713376	3e-42	175	83.04	Oncorhynchus mykiss
all_isotig03128	374	gi|308044269|ref|NP_001183502.1|	uncharacterized protein LOC100501937 [Zea mays]	124	62	95	277	0.489305	50	111	0.5	3e-10	68.9	59.68	Zea mays
all_isotig03130	378	gi|348545661|ref|XP_003460298.1|	PREDICTED: gamma-secretase subunit Aph-1b-like [Oreochromis niloticus]	258	126	1	378	1	87	212	0.488372	4e-62	241	92.06	Oreochromis niloticus
all_isotig30522	260	gi|47227517|emb|CAG04665.1|	unnamed protein product [Tetraodon nigroviridis]	288	52	170	15	0.6	10	61	0.180556	4e-18	95.1	78.85	Tetraodon nigroviridis
all_isotig28501	270	gi|348523439|ref|XP_003449231.1|	PREDICTED: cytochrome c oxidase subunit 8B, mitochondrial-like [Oreochromis niloticus]	67	58	94	267	0.644444	1	58	0.865672	2e-12	76.3	79.31	Oreochromis niloticus
all_isotig62439	103	gi|323650216|gb|ADX97194.1|	nascent polypeptide-associated complex subunit alpha [Perca flavescens]	165	31	95	3	0.902913	21	51	0.187879	3e-07	58.9	93.55	Perca flavescens
all_GWL0GYR01EECX4	314	gi|62079626|gb|AAX61159.1|	selenoprotein W2a [Oreochromis mossambicus]	95	87	209	3	0.659236	3	89	0.915789	2e-17	92.8	56.32	Oreochromis mossambicus
all_isotig25600	289	gi|348542413|ref|XP_003458679.1|	PREDICTED: emopamil-binding protein-like [Oreochromis niloticus]	210	70	69	278	0.726644	1	70	0.333333	2e-13	79.3	77.14	Oreochromis niloticus
all_isotig42947	199	gi|125845219|ref|XP_688725.2|	PREDICTED: THAP domain-containing protein 2 [Danio rerio]	241	58	176	3	0.874372	36	93	0.240664	2e-11	72.4	53.45	Danio rerio
all_GWL0GYR02FOIDR	328	gi|348536899|ref|XP_003455933.1|	PREDICTED: protein unc-50 homolog [Oreochromis niloticus]	255	107	322	2	0.978659	27	133	0.419608	4e-53	211	90.65	Oreochromis niloticus
all_isotig03152	376	gi|225706900|gb|ACO09296.1|	Mitochondrial import receptor subunit TOM34 [Osmerus mordax]	308	120	12	371	0.957447	126	243	0.383117	1e-41	172	70.83	Osmerus mordax
all_isotig03154	375	gi|348529418|ref|XP_003452210.1|	PREDICTED: DNA-directed RNA polymerase I subunit RPA49-like [Oreochromis niloticus]	420	88	361	98	0.704	325	412	0.209524	1e-27	126	71.59	Oreochromis niloticus
all_isotig46857	182	gi|348502222|ref|XP_003438668.1|	PREDICTED: myosin-binding protein C, fast-type-like [Oreochromis niloticus]	1198	57	173	3	0.93956	849	905	0.0475793	7e-22	107	89.47	Oreochromis niloticus
all_isotig09459	493	gi|225706242|gb|ACO08967.1|	Eukaryotic translation initiation factor 3 subunit 3 [Osmerus mordax]	342	161	11	493	0.979716	110	270	0.47076	4e-71	271	96.27	Osmerus mordax
all_isotig03164	466	gi|348520560|ref|XP_003447795.1|	PREDICTED: signal recognition particle 14 kDa protein-like [Oreochromis niloticus]	110	94	375	94	0.60515	1	94	0.854545	3e-45	184	96.81	Oreochromis niloticus
all_isotig41638	205	gi|348514862|ref|XP_003444959.1|	PREDICTED: serum amyloid P-component-like [Oreochromis niloticus]	423	68	205	2	0.995122	266	333	0.160757	4e-30	134	85.29	Oreochromis niloticus
all_isotig03176	374	gi|48428265|sp|Q9DD65.1|LYSC_PAROL	RecName: Full=Lysozyme C; AltName: Full=1,4-beta-N-acetylmuramidase C; Flags: Precursor	143	119	372	19	0.946524	19	137	0.832168	6e-47	190	69.75	Paralichthys olivaceus
all_isotig57407	134	gi|348540050|ref|XP_003457501.1|	PREDICTED: collagen alpha-2(VI) chain-like [Oreochromis niloticus]	1012	38	133	20	0.850746	70	107	0.0375494	1e-06	56.6	65.79	Oreochromis niloticus
all_isotig04078	294	gi|348500552|ref|XP_003437837.1|	PREDICTED: serine/threonine-protein kinase 25-like [Oreochromis niloticus]	423	91	5	277	0.928571	190	280	0.21513	5e-46	187	97.8	Oreochromis niloticus
all_isotig10719	459	gi|348527666|ref|XP_003451340.1|	PREDICTED: TM2 domain-containing protein 1-like [Oreochromis niloticus]	197	142	23	448	0.928105	1	142	0.720812	1e-61	239	80.28	Oreochromis niloticus
all_isotig03186	373	gi|348517118|ref|XP_003446082.1|	PREDICTED: tumor protein D54-like [Oreochromis niloticus]	203	64	194	3	0.514745	1	64	0.315271	5e-12	74.7	85.94	Oreochromis niloticus
all_isotig03192	372	gi|348506234|ref|XP_003440665.1|	PREDICTED: FERM domain-containing protein 5-like [Oreochromis niloticus]	573	101	360	106	0.685484	88	188	0.176265	3e-17	92	52.48	Oreochromis niloticus
all_isotig03196	439	gi|348503802|ref|XP_003439451.1|	PREDICTED: c-C motif chemokine 4-like [Oreochromis niloticus]	99	75	255	31	0.512528	25	99	0.757576	6e-20	100	62.67	Oreochromis niloticus
all_isotig03206	447	gi|20067651|emb|CAC83779.1|	phosphoglucose isomerase-2 [Mugil cephalus]	553	140	437	18	0.939597	188	327	0.253165	3e-75	284	96.43	Mugil cephalus
all_isotig03212	371	gi|47212546|emb|CAF94995.1|	unnamed protein product [Tetraodon nigroviridis]	845	52	204	359	0.420485	29	80	0.0615385	2e-10	69.3	59.62	Tetraodon nigroviridis
all_isotig13490	403	gi|348525030|ref|XP_003450025.1|	PREDICTED: tubulin beta chain-like [Oreochromis niloticus]	444	133	3	401	0.990074	3	135	0.29955	4e-73	277	98.5	Oreochromis niloticus
all_isotig03218	370	gi|225717364|gb|ACO14528.1|	Mitochondrial carrier homolog 2 [Esox lucius]	301	61	191	9	0.494595	233	293	0.202658	1e-28	129	93.44	Esox lucius
all_isotig03220	376	gi|209731758|gb|ACI66748.1|	U6 snRNA-associated Sm-like protein LSm8 [Salmo salar]	96	63	180	368	0.50266	1	63	0.65625	2e-26	122	100	Salmo salar
all_isotig03224	370	gi|17541600|ref|NP_502235.1|	abnormal embryonic PARtitioning of cytoplasm family member (par-5) [Caenorhabditis elegans]	248	73	7	225	0.591892	20	92	0.294355	9e-36	95.5	68.49	Caenorhabditis elegans
all_GWL0GYR01BSHDX	204	gi|20138051|sp|Q9PVW7.1|CO8B_PAROL	RecName: Full=Complement component C8 beta chain; AltName: Full=Complement component 8 subunit beta; Flags: Precursor	588	65	7	201	0.955882	430	494	0.110544	4e-23	111	86.15	Paralichthys olivaceus
all_GWL0GYR01DDUPL	294	gi|348504632|ref|XP_003439865.1|	PREDICTED: cytochrome b-c1 complex subunit 6, mitochondrial-like [Oreochromis niloticus]	90	66	86	283	0.673469	1	66	0.733333	1e-11	73.6	77.27	Oreochromis niloticus
all_isotig03232	369	gi|221045918|dbj|BAH14636.1|	unnamed protein product [Homo sapiens]	415	119	7	363	0.96748	251	369	0.286747	1e-62	243	99.16	Homo sapiens
all_isotig54749	145	gi|47223254|emb|CAF98638.1|	unnamed protein product [Tetraodon nigroviridis]	439	48	2	145	0.993103	183	230	0.109339	9e-17	90.5	89.58	Tetraodon nigroviridis
all_isotig03246	516	gi|225715392|gb|ACO13542.1|	NADH dehydrogenase 1 beta subcomplex subunit 10 [Esox lucius]	170	64	298	107	0.372093	62	125	0.376471	3e-22	108	71.88	Esox lucius
all_isotig03248	583	gi|226442761|ref|NP_001139941.1|	ORM1-like protein 1 [Salmo salar]	153	118	575	222	0.607204	36	153	0.771242	2e-61	239	98.31	Salmo salar
all_isotig63242	100	gi|348512382|ref|XP_003443722.1|	PREDICTED: malate dehydrogenase, mitochondrial-like [Oreochromis niloticus]	337	31	3	95	0.93	161	191	0.0919881	2e-08	62.4	96.77	Oreochromis niloticus
all_isotig03260	367	gi|46811257|gb|AAT01922.1|	alpha-1-antitrypsin [Pseudopleuronectes americanus]	102	71	364	152	0.580381	32	102	0.696078	1e-19	99.8	81.69	Pseudopleuronectes americanus
all_isotig03264	365	gi|15076594|dbj|BAB62411.1|	peptide Y [Paralichthys olivaceus]	97	64	166	357	0.526027	1	64	0.659794	3e-17	92	79.69	Paralichthys olivaceus
all_isotig08011	566	gi|348529662|ref|XP_003452332.1|	PREDICTED: coiled-coil domain-containing protein 86-like [Oreochromis niloticus]	294	153	488	30	0.810954	142	294	0.520408	3e-30	135	72.55	Oreochromis niloticus
all_isotig03268	366	gi|348519172|ref|XP_003447105.1|	PREDICTED: V-type proton ATPase subunit E 1-like [Oreochromis niloticus]	226	52	211	366	0.42623	61	112	0.230088	1e-17	93.6	90.38	Oreochromis niloticus
all_isotig03272	365	gi|348527594|ref|XP_003451304.1|	PREDICTED: hypothetical protein LOC100694435 [Oreochromis niloticus]	125	64	162	353	0.526027	1	64	0.512	5e-12	74.7	50	Oreochromis niloticus
all_isotig03276	366	gi|348519369|ref|XP_003447203.1|	PREDICTED: prostate stem cell antigen-like [Oreochromis niloticus]	127	77	134	364	0.631148	1	77	0.606299	1e-22	110	62.34	Oreochromis niloticus
all_GWL0GYR01CTV6C	214	gi|348533765|ref|XP_003454375.1|	PREDICTED: palmitoyltransferase ZDHHC13-like [Oreochromis niloticus]	608	65	202	8	0.911215	248	312	0.106908	1e-23	113	81.54	Oreochromis niloticus
all_isotig53058	154	gi|169646767|ref|NP_001025241.2|	glutathione peroxidase 4b [Danio rerio]	191	51	153	1	0.993506	5	55	0.267016	2e-12	75.9	64.71	Danio rerio
all_isotig03288	364	gi|47219724|emb|CAG12646.1|	unnamed protein product [Tetraodon nigroviridis]	67	65	128	322	0.535714	1	65	0.970149	1e-24	116	80	Tetraodon nigroviridis
all_GWL0GYR01BZLAG	344	gi|348502371|ref|XP_003438741.1|	PREDICTED: protein chibby homolog 1-like [Oreochromis niloticus]	134	86	69	326	0.75	1	86	0.641791	6e-37	157	87.21	Oreochromis niloticus
all_isotig03308	360	gi|229366656|gb|ACQ58308.1|	CDGSH iron sulfur domain-containing protein 1 [Anoplopoma fimbria]	118	64	201	10	0.533333	17	80	0.542373	9e-19	97.1	90.62	Anoplopoma fimbria
all_isotig03310	562	gi|317418569|emb|CBN80607.1|	Small nuclear ribonucleoprotein E [Dicentrarchus labrax]	92	58	262	89	0.309609	35	92	0.630435	1e-24	117	96.55	Dicentrarchus labrax
all_isotig45830	187	gi|348520102|ref|XP_003447568.1|	PREDICTED: high mobility group protein 20A-like [Oreochromis niloticus]	291	58	2	175	0.930481	54	111	0.199313	9e-27	123	100	Oreochromis niloticus
all_isotig03314	361	gi|351703492|gb|EHB06411.1|	Ras-related C3 botulinum toxin substrate 2 [Heterocephalus glaber]	192	97	307	17	0.806094	1	97	0.505208	5e-51	204	100	Heterocephalus glaber
all_isotig03316	360	gi|348506725|ref|XP_003440908.1|	PREDICTED: ATP synthase subunit beta, mitochondrial-like [Oreochromis niloticus]	517	104	17	328	0.866667	414	517	0.201161	1e-50	202	99.04	Oreochromis niloticus
all_isotig17127	358	gi|348510769|ref|XP_003442917.1|	PREDICTED: beta-taxilin-like [Oreochromis niloticus]	519	113	19	357	0.946927	6	118	0.217726	2e-40	168	75.22	Oreochromis niloticus
all_isotig04527	261	gi|222088015|gb|ACM41868.1|	40S ribosomal protein S19 [Epinephelus coioides]	147	65	219	25	0.747126	1	65	0.442177	1e-29	133	98.46	Epinephelus coioides
all_GWL0GYR01DEU4M	101	gi|348504738|ref|XP_003439918.1|	PREDICTED: DNA-directed RNA polymerases I, II, and III subunit RPABC1 [Oreochromis niloticus]	210	33	3	101	0.980198	91	123	0.157143	3e-09	65.5	96.97	Oreochromis niloticus
all_isotig03336	358	gi|209155870|gb|ACI34167.1|	Proactivator polypeptide precursor [Salmo salar]	535	120	3	350	0.972067	255	374	0.224299	2e-34	149	67.5	Salmo salar
all_GWL0GYR01ANY17	250	gi|47222162|emb|CAG11588.1|	unnamed protein product [Tetraodon nigroviridis]	535	78	6	239	0.936	430	506	0.143925	5e-27	124	82.05	Tetraodon nigroviridis
all_isotig10286	469	gi|348542612|ref|XP_003458778.1|	PREDICTED: sulfotransferase 1C1-like [Oreochromis niloticus]	309	155	467	3	0.991471	69	223	0.501618	2e-79	298	85.81	Oreochromis niloticus
all_isotig03350	495	gi|348513681|ref|XP_003444370.1|	PREDICTED: developmentally-regulated GTP-binding protein 1 [Oreochromis niloticus]	366	87	269	9	0.527273	1	87	0.237705	4e-25	118	90.8	Oreochromis niloticus
all_isotig03352	447	gi|47229374|emb|CAF99362.1|	unnamed protein product [Tetraodon nigroviridis]	2176	103	118	426	0.691275	1268	1362	0.0436581	7e-19	97.4	60.19	Tetraodon nigroviridis
all_GWL0GYR02G5K5H	121	gi|348504192|ref|XP_003439646.1|	PREDICTED: exosome complex component MTR3-like [Oreochromis niloticus]	274	38	116	3	0.942149	7	44	0.138686	3e-05	52	63.16	Oreochromis niloticus
all_isotig03358	396	gi|47211302|emb|CAF92151.1|	unnamed protein product [Tetraodon nigroviridis]	166	80	242	3	0.606061	1	80	0.481928	1e-17	93.6	85	Tetraodon nigroviridis
all_isotig03360	358	gi|348521998|ref|XP_003448513.1|	PREDICTED: vesicle-associated membrane protein-associated protein A-like [Oreochromis niloticus]	245	80	119	358	0.670391	1	80	0.326531	2e-36	155	90	Oreochromis niloticus
all_isotig03364	433	gi|229366214|gb|ACQ58087.1|	Cathepsin L precursor [Anoplopoma fimbria]	334	136	21	428	0.942263	59	194	0.407186	3e-52	208	83.09	Anoplopoma fimbria
all_isotig03366	356	gi|209731924|gb|ACI66831.1|	Mps one binder kinase activator-like 2A [Salmo salar]	216	76	349	122	0.640449	141	216	0.351852	1e-38	163	98.68	Salmo salar
all_isotig07873	575	gi|47214801|emb|CAF89628.1|	unnamed protein product [Tetraodon nigroviridis]	1736	81	3	245	0.422609	1656	1736	0.046659	1e-36	156	91.36	Tetraodon nigroviridis
all_GWL0GYR01AZVPR	105	gi|348527500|ref|XP_003451257.1|	PREDICTED: E3 ubiquitin-protein ligase HECTD1 [Oreochromis niloticus]	2570	30	4	93	0.857143	2406	2435	0.0116732	5e-09	64.7	96.67	Oreochromis niloticus
all_isotig36604	228	gi|335955184|gb|AEH76598.1|	ribosomal protein L32 [Epinephelus bruneus]	135	67	226	26	0.881579	69	135	0.496296	2e-29	132	98.51	Epinephelus bruneus
all_isotig03376	355	gi|348515979|ref|XP_003445517.1|	PREDICTED: RNA polymerase-associated protein RTF1 homolog [Oreochromis niloticus]	677	56	168	1	0.473239	302	357	0.0827179	2e-25	119	94.64	Oreochromis niloticus
all_isotig06648	741	gi|229368006|gb|ACQ58983.1|	Ependymin precursor [Anoplopoma fimbria]	213	168	158	661	0.680162	46	213	0.788732	5e-65	252	67.86	Anoplopoma fimbria
all_GWL0GYR01A40J4	108	gi|348512452|ref|XP_003443757.1|	PREDICTED: CDK5 regulatory subunit-associated protein 1-like 1-like [Oreochromis niloticus]	516	32	3	98	0.888889	293	324	0.0620155	1e-09	67	100	Oreochromis niloticus
all_isotig03404	352	gi|47227650|emb|CAG09647.1|	unnamed protein product [Tetraodon nigroviridis]	267	111	335	3	0.946023	152	262	0.41573	1e-50	202	88.29	Tetraodon nigroviridis
all_isotig03406	353	gi|348515361|ref|XP_003445208.1|	PREDICTED: coagulation factor IX-like [Oreochromis niloticus]	467	85	62	316	0.72238	5	89	0.182013	6e-24	111	69.41	Oreochromis niloticus
all_isotig43442	197	gi|348528308|ref|XP_003451660.1|	PREDICTED: ES1 protein homolog, mitochondrial-like [Oreochromis niloticus]	253	59	182	6	0.898477	133	191	0.233202	4e-24	114	88.14	Oreochromis niloticus
all_isotig03414	352	gi|46309529|ref|NP_996966.1|	mediator of RNA polymerase II transcription subunit 8 [Danio rerio]	267	110	13	342	0.9375	107	216	0.411985	5e-50	201	87.27	Danio rerio
all_isotig07374	618	gi|348527991|ref|XP_003451502.1|	PREDICTED: uridine-cytidine kinase 1-like [Oreochromis niloticus]	275	197	618	28	0.956311	79	275	0.716364	3e-96	355	87.82	Oreochromis niloticus
all_isotig04455	268	gi|222087959|gb|ACM41842.1|	14 kDa apolipoprotein [Epinephelus coioides]	161	70	246	37	0.783582	12	81	0.434783	3e-21	105	70	Epinephelus coioides
all_isotig03422	371	gi|118101784|ref|XP_001233575.1|	PREDICTED: similar to mitochondrial complex I subunit NDUFS5 [Gallus gallus]	106	92	76	351	0.743935	1	92	0.867925	2e-30	135	65.22	Gallus gallus
all_isotig03424	430	gi|225706240|gb|ACO08966.1|	Phytanoyl-CoA dioxygenase, peroxisomal precursor [Osmerus mordax]	333	77	232	2	0.537209	232	306	0.225225	2e-27	125	76.62	Osmerus mordax
all_isotig11970	432	gi|348532827|ref|XP_003453907.1|	PREDICTED: glycolipid transfer protein-like [Oreochromis niloticus]	209	59	189	13	0.409722	1	59	0.282297	1e-18	96.7	76.27	Oreochromis niloticus
all_isotig13257	407	gi|348513167|ref|XP_003444114.1|	PREDICTED: V-type proton ATPase subunit C 1-A-like [Oreochromis niloticus]	382	129	9	395	0.95086	210	338	0.337696	8e-66	253	96.9	Oreochromis niloticus
all_GWL0GYR02GK153	132	gi|348534865|ref|XP_003454922.1|	PREDICTED: nebulin-like [Oreochromis niloticus]	5669	42	130	5	0.954545	2702	2743	0.00740871	3e-15	85.5	95.24	Oreochromis niloticus
all_isotig03452	346	gi|209736396|gb|ACI69067.1|	Catechol-O-methyltransferase domain-containing protein 1 [Salmo salar]	247	94	60	338	0.806358	4	97	0.380567	4e-31	138	75.53	Salmo salar
all_isotig03458	413	gi|41054581|ref|NP_955887.1|	26S proteasome complex subunit DSS1 [Danio rerio]	70	70	367	158	0.508475	1	70	1	7e-16	87.4	100	Danio rerio
all_isotig14479	392	gi|295445030|gb|ADG21868.1|	aquaporin 1 [Cynoglossus semilaevis]	261	124	382	11	0.94898	113	236	0.475096	3e-66	254	100	Cynoglossus semilaevis
all_isotig03466	408	gi|50751488|ref|XP_422423.1|	PREDICTED: similar to ribosomal protein S8 [Gallus gallus]	265	64	401	213	0.463235	49	112	0.241509	1e-26	123	92.19	Gallus gallus
all_isotig03468	345	gi|339896077|gb|AEK21792.1|	fast skeletal muscle myosin heavy chain isoform 3 [Siniperca chuatsi]	1937	110	8	337	0.956522	26	135	0.0567888	6e-47	190	90.91	Siniperca chuatsi
all_GWL0GYR02JFTLL	450	gi|317419987|emb|CBN82023.1|	Ubiquitin-like modifier-activating enzyme 5 [Dicentrarchus labrax]	404	149	448	2	0.993333	12	160	0.368812	1e-69	266	95.97	Dicentrarchus labrax
all_isotig03477	345	gi|221048081|gb|ACL98148.1|	muscle-specific beta 1 integrin binding protein 2 [Epinephelus coioides]	206	110	339	13	0.947826	54	163	0.533981	5e-54	214	90.91	Epinephelus coioides
all_isotig03481	343	gi|348525582|ref|XP_003450301.1|	PREDICTED: ADP-ribosylation factor-like protein 4A-like [Oreochromis niloticus]	200	100	1	300	0.874636	87	186	0.5	1e-44	183	88	Oreochromis niloticus
all_isotig03483	342	gi|68448521|ref|NP_001020359.1|	intestinal-type alkaline phosphatase [Danio rerio]	521	77	332	102	0.675439	422	498	0.147793	5e-30	134	77.92	Danio rerio
all_isotig07560	599	gi|348515683|ref|XP_003445369.1|	PREDICTED: pyridoxal kinase-like [Oreochromis niloticus]	311	130	9	398	0.651085	181	310	0.418006	2e-59	232	86.15	Oreochromis niloticus
all_isotig47521	177	gi|348517998|ref|XP_003446519.1|	PREDICTED: neurabin-2-like [Oreochromis niloticus]	858	59	177	1	1	469	527	0.0687646	2e-17	92.8	89.83	Oreochromis niloticus
all_GWL0GYR02ICMII	96	gi|326670647|ref|XP_002663414.2|	PREDICTED: nebulin [Danio rerio]	6276	28	84	1	0.875	2466	2493	0.00446144	0.0002	49.3	85.71	Danio rerio
all_isotig26049	288	gi|348504624|ref|XP_003439861.1|	PREDICTED: elongation of very long chain fatty acids protein 1-like [Oreochromis niloticus]	345	50	132	281	0.520833	1	50	0.144928	5e-11	71.2	68	Oreochromis niloticus
all_isotig11262	440	gi|47155411|dbj|BAD18907.1|	rRNA intron-encoded endonuclease [Thermoproteus sp. IC-062]	272	63	208	20	0.429545	204	266	0.231618	2e-07	59.7	53.97	Thermoproteus sp. IC-062
all_GWL0GYR02H7V8K	87	gi|339961494|gb|AEK25826.1|	voltage-dependent anion channel [Micropterus salmoides]	283	28	86	3	0.965517	141	168	0.0989399	6e-07	57.8	92.86	Micropterus salmoides
all_GWL0GYR02G9XBU	447	gi|348531124|ref|XP_003453060.1|	PREDICTED: laminin subunit alpha-4 [Oreochromis niloticus]	1854	130	403	14	0.872483	1597	1726	0.0701187	2e-46	188	68.46	Oreochromis niloticus
all_isotig03505	341	gi|344272427|ref|XP_003408033.1|	PREDICTED: 40S ribosomal protein S23-like [Loxodonta africana]	201	110	4	333	0.967742	83	192	0.547264	1e-54	216	97.27	Loxodonta africana
all_GWL0GYR02F8OCV	395	gi|348521532|ref|XP_003448280.1|	PREDICTED: E3 ubiquitin-protein ligase HUWE1 [Oreochromis niloticus]	4402	72	394	179	0.546835	1013	1084	0.0163562	2e-21	105	94.44	Oreochromis niloticus
all_GWL0GYR01AFKWQ	447	gi|348542491|ref|XP_003458718.1|	PREDICTED: LOW QUALITY PROTEIN: selenoprotein T2-like [Oreochromis niloticus]	223	123	3	371	0.825503	96	218	0.55157	2e-48	195	85.37	Oreochromis niloticus
all_isotig32513	247	gi|229366624|gb|ACQ58292.1|	Trans-1,2-dihydrobenzene-1,2-diol dehydrogenase [Anoplopoma fimbria]	334	77	17	247	0.935223	1	77	0.230539	3e-29	131	80.52	Anoplopoma fimbria
all_isotig17471	355	gi|348531064|ref|XP_003453030.1|	PREDICTED: collagen alpha-1(X) chain-like isoform 2 [Oreochromis niloticus]	656	55	3	167	0.464789	553	607	0.0838415	1e-23	113	90.91	Oreochromis niloticus
all_isotig03526	520	gi|351698989|gb|EHB01908.1|	Translocation protein SEC62, partial [Heterocephalus glaber]	387	82	170	415	0.473077	5	86	0.211886	6e-35	150	86.59	Heterocephalus glaber
all_isotig03528	393	gi|348533728|ref|XP_003454357.1|	PREDICTED: NADH dehydrogenase [ubiquinone] 1 subunit C1, mitochondrial-like [Oreochromis niloticus]	69	58	185	12	0.442748	1	56	0.811594	5e-09	64.7	58.62	Oreochromis niloticus
all_isotig03532	403	gi|348522598|ref|XP_003448811.1|	PREDICTED: calreticulin-like isoform 2 [Oreochromis niloticus]	420	126	14	391	0.937965	172	297	0.3	1e-49	199	88.89	Oreochromis niloticus
all_isotig03536	504	gi|348546157|ref|XP_003460545.1|	PREDICTED: pancreatic secretory granule membrane major glycoprotein GP2-like, partial [Oreochromis niloticus]	130	68	502	299	0.404762	13	80	0.523077	2e-19	99.4	63.24	Oreochromis niloticus
all_isotig03538	338	gi|89475215|gb|ABB70391.1|	transferrin [Oreochromis niloticus]	694	115	27	338	0.923077	98	212	0.165706	2e-31	139	58.26	Oreochromis niloticus
all_isotig03540	337	gi|223648272|gb|ACN10894.1|	6-phosphofructo-2-kinase/fructose-2,6-biphosphatase 4 [Salmo salar]	404	62	1	186	0.551929	62	123	0.153465	9e-24	113	83.87	Salmo salar
all_isotig58510	125	gi|348518535|ref|XP_003446787.1|	PREDICTED: probable ATP-dependent RNA helicase DDX52-like [Oreochromis niloticus]	616	38	1	114	0.912	376	413	0.0616883	2e-11	72.8	86.84	Oreochromis niloticus
all_GWL0GYR01EW7KL	93	gi|317419331|emb|CBN81368.1|	Fructose-bisphosphate aldolase [Dicentrarchus labrax]	363	25	3	77	0.806452	60	84	0.0688705	2e-05	53.1	92	Dicentrarchus labrax
all_GWL0GYR02HSL0K	434	gi|348534415|ref|XP_003454697.1|	PREDICTED: complement factor I-like [Oreochromis niloticus]	647	117	43	387	0.794931	223	339	0.180835	2e-40	168	64.96	Oreochromis niloticus
all_isotig03562	336	gi|189536638|ref|XP_692410.3|	PREDICTED: glycyl-tRNA synthetase [Danio rerio]	764	109	335	9	0.973214	503	611	0.14267	1e-47	192	82.57	Danio rerio
all_isotig03570	438	gi|348504436|ref|XP_003439767.1|	PREDICTED: cytochrome P450 2J6-like [Oreochromis niloticus]	508	91	128	400	0.623288	69	153	0.167323	7e-22	107	60.44	Oreochromis niloticus
all_isotig08124	556	gi|348524374|ref|XP_003449698.1|	PREDICTED: fructose-1,6-bisphosphatase 1-like [Oreochromis niloticus]	337	52	389	544	0.280576	116	167	0.154303	5e-21	105	96.15	Oreochromis niloticus
all_isotig03580	392	gi|348516463|ref|XP_003445758.1|	PREDICTED: ATP synthase lipid-binding protein, mitochondrial-like isoform 2 [Oreochromis niloticus]	143	82	390	145	0.627551	62	143	0.573427	9e-24	113	100	Oreochromis niloticus
all_isotig03586	330	gi|209733966|gb|ACI67852.1|	Gamma-secretase subunit PEN-2 [Salmo salar]	101	70	100	309	0.636364	1	70	0.693069	4e-32	141	94.29	Salmo salar
all_isotig03588	334	gi|229367544|gb|ACQ58752.1|	RWD domain-containing protein 1 [Anoplopoma fimbria]	240	59	189	13	0.52994	1	59	0.245833	2e-23	112	93.22	Anoplopoma fimbria
all_isotig03592	335	gi|348505114|ref|XP_003440106.1|	PREDICTED: molybdopterin synthase sulfur carrier subunit-like [Oreochromis niloticus]	87	53	171	13	0.474627	9	61	0.609195	1e-15	86.7	79.25	Oreochromis niloticus
all_isotig56840	138	gi|348524652|ref|XP_003449837.1|	PREDICTED: nucleosome assembly protein 1-like 1-like [Oreochromis niloticus]	394	41	2	124	0.891304	218	258	0.104061	3e-16	88.6	92.68	Oreochromis niloticus
all_GWL0GYR02I1143	193	gi|348526351|ref|XP_003450683.1|	PREDICTED: LOW QUALITY PROTEIN: glyceraldehyde-3-phosphate dehydrogenase-like [Oreochromis niloticus]	405	62	2	187	0.963731	52	113	0.153086	4e-20	101	80.65	Oreochromis niloticus
all_isotig13713	401	gi|348544127|ref|XP_003459533.1|	PREDICTED: neuroguidin-like [Oreochromis niloticus]	318	83	5	253	0.620948	216	298	0.261006	5e-30	134	78.31	Oreochromis niloticus
all_isotig03620	334	gi|51467966|ref|NP_001003860.1|	protein BUD31 homolog [Danio rerio]	144	77	96	326	0.691617	1	77	0.534722	8e-39	163	98.7	Danio rerio
all_isotig29157	267	gi|348510534|ref|XP_003442800.1|	PREDICTED: dolichyl-diphosphooligosaccharide--protein glycosyltransferase subunit 1-like [Oreochromis niloticus]	600	85	260	6	0.955056	402	486	0.141667	6e-39	164	98.82	Oreochromis niloticus
all_isotig03634	788	gi|225704660|gb|ACO08176.1|	Proteasome subunit alpha type 4 [Oncorhynchus mykiss]	261	139	775	359	0.529188	102	240	0.532567	2e-69	266	93.53	Oncorhynchus mykiss
all_GWL0GYR02GQ00L	413	gi|348505862|ref|XP_003440479.1|	PREDICTED: annexin A2-A-like [Oreochromis niloticus]	337	106	319	2	0.769976	1	106	0.31454	2e-42	175	82.08	Oreochromis niloticus
all_isotig03651	354	gi|226821417|gb|ACO82384.1|	cathepsin H-like protein [Lutjanus argentimaculatus]	255	111	341	9	0.940678	44	154	0.435294	3e-52	208	85.59	Lutjanus argentimaculatus
all_isotig03653	352	gi|225716646|gb|ACO14169.1|	Mannose-specific lectin precursor [Esox lucius]	108	98	48	341	0.835227	2	98	0.898148	2e-22	109	54.08	Esox lucius
all_isotig03657	397	gi|348504464|ref|XP_003439781.1|	PREDICTED: dimethylaniline monooxygenase [N-oxide-forming] 5-like [Oreochromis niloticus]	414	59	14	190	0.445844	330	388	0.142512	4e-17	91.7	69.49	Oreochromis niloticus
all_isotig03659	488	gi|158253925|gb|AAI53923.1|	Zgc:171444 protein [Danio rerio]	564	54	312	461	0.307377	101	154	0.0957447	7e-08	60.8	59.26	Danio rerio
all_isotig03662	390	gi|348528631|ref|XP_003451820.1|	PREDICTED: DNA damage-inducible transcript 4-like protein-like [Oreochromis niloticus]	202	124	377	6	0.953846	69	191	0.608911	1e-46	189	75	Oreochromis niloticus
all_isotig03670	328	gi|47209573|emb|CAF89833.1|	unnamed protein product [Tetraodon nigroviridis]	360	105	327	13	0.960366	241	345	0.291667	8e-52	206	90.48	Tetraodon nigroviridis
all_GWL0GYR02GGCRI	324	gi|47218511|emb|CAF98043.1|	unnamed protein product [Tetraodon nigroviridis]	678	146	309	1	0.953704	287	432	0.215339	5e-35	150	60.27	Tetraodon nigroviridis
all_GWL0GYR02I2MB0	146	gi|348545132|ref|XP_003460034.1|	PREDICTED: primary amine oxidase, liver isozyme-like [Oreochromis niloticus]	755	47	1	141	0.965753	273	319	0.0622517	1e-11	73.2	70.21	Oreochromis niloticus
all_isotig03680	327	gi|47215443|emb|CAF97004.1|	unnamed protein product [Tetraodon nigroviridis]	130	104	4	315	0.954128	4	107	0.8	5e-51	204	98.08	Tetraodon nigroviridis
all_isotig37512	224	gi|348531024|ref|XP_003453010.1|	PREDICTED: 60S ribosomal protein L24-like [Oreochromis niloticus]	157	54	51	212	0.723214	1	54	0.343949	9e-25	117	100	Oreochromis niloticus
all_isotig03684	479	gi|47204440|emb|CAG00379.1|	unnamed protein product [Tetraodon nigroviridis]	116	79	1	237	0.494781	29	107	0.681034	4e-21	104	86.08	Tetraodon nigroviridis
all_isotig03686	324	gi|348532363|ref|XP_003453676.1|	PREDICTED: 28S ribosomal protein S18c, mitochondrial-like [Oreochromis niloticus]	130	84	9	260	0.777778	46	129	0.646154	2e-36	155	83.33	Oreochromis niloticus
all_isotig20360	326	gi|169643687|dbj|BAG12567.1|	annexin A2a [Solea senegalensis]	232	71	317	105	0.653374	162	232	0.306034	2e-30	135	92.96	Solea senegalensis
all_GWL0GYR01EGSF7	311	gi|348507395|ref|XP_003441241.1|	PREDICTED: AT-rich interactive domain-containing protein 4B-like [Oreochromis niloticus]	1312	97	7	297	0.935691	741	837	0.0739329	7e-27	124	64.95	Oreochromis niloticus
all_isotig03692	326	gi|348513565|ref|XP_003444312.1|	PREDICTED: LIM domain transcription factor LMO4-like [Oreochromis niloticus]	176	103	318	10	0.947853	5	107	0.585227	9e-54	213	94.17	Oreochromis niloticus
all_isotig03694	419	gi|164690947|dbj|BAF98656.1|	ribosomal protein L10 [Solea senegalensis]	215	90	131	400	0.644391	119	208	0.418605	3e-61	155	84.44	Solea senegalensis
all_GWL0GYR02GR658	441	gi|348515369|ref|XP_003445212.1|	PREDICTED: phosphatidylinositol-3,4,5-trisphosphate 5-phosphatase 2B-like [Oreochromis niloticus]	1223	118	349	2	0.789116	674	791	0.0964841	5e-55	193	79.66	Oreochromis niloticus
all_isotig03700	321	gi|348534957|ref|XP_003454968.1|	PREDICTED: developmentally-regulated GTP-binding protein 2 [Oreochromis niloticus]	364	102	10	315	0.953271	238	339	0.28022	3e-52	208	96.08	Oreochromis niloticus
all_GWL0GYR01C7FZI	275	gi|348521994|ref|XP_003448511.1|	PREDICTED: ralA-binding protein 1 [Oreochromis niloticus]	660	87	262	2	0.949091	264	350	0.131818	3e-37	158	87.36	Oreochromis niloticus
all_isotig03704	323	gi|224087904|ref|XP_002195451.1|	PREDICTED: similar to coiled-coil domain containing 94 [Taeniopygia guttata]	298	80	244	5	0.743034	1	80	0.268456	1e-40	169	97.5	Taeniopygia guttata
all_isotig35441	231	gi|348515271|ref|XP_003445163.1|	PREDICTED: putative Dol-P-Glc:Glc(2)Man(9)GlcNAc(2)-PP-Dol alpha-1,2-glucosyltransferase-like [Oreochromis niloticus]	474	64	193	2	0.831169	283	346	0.135021	1e-10	66.2	78.12	Oreochromis niloticus
all_isotig03712	769	gi|229367754|gb|ACQ58857.1|	Non-structural maintenance of chromosomes element 1 homolog [Anoplopoma fimbria]	247	136	58	465	0.530559	1	136	0.550607	6e-97	211	75.74	Anoplopoma fimbria
all_isotig03718	321	gi|348506442|ref|XP_003440768.1|	PREDICTED: 40S ribosomal protein S12 [Oreochromis niloticus]	93	72	242	27	0.672897	22	93	0.774194	4e-35	151	100	Oreochromis niloticus
all_isotig28124	274	gi|348509544|ref|XP_003442308.1|	PREDICTED: 2-oxoglutarate and iron-dependent oxygenase domain-containing protein 1-like [Oreochromis niloticus]	531	93	263	3	0.952555	333	425	0.175141	3e-26	122	63.44	Oreochromis niloticus
all_isotig03726	319	gi|348529356|ref|XP_003452179.1|	PREDICTED: uncharacterized protein C18orf19 homolog B-like [Oreochromis niloticus]	356	59	185	9	0.554859	193	251	0.16573	1e-22	109	88.14	Oreochromis niloticus
all_GWL0GYR01CCYVR	84	gi|266635071|gb|ACY78226.1|	calpain-3 [Hippoglossus hippoglossus]	772	27	83	3	0.964286	602	628	0.0349741	1e-05	53.5	92.59	Hippoglossus hippoglossus
all_isotig12322	425	gi|348528328|ref|XP_003451670.1|	PREDICTED: 26S proteasome non-ATPase regulatory subunit 9-like [Oreochromis niloticus]	212	138	415	2	0.974118	1	138	0.650943	3e-50	201	80.43	Oreochromis niloticus
all_isotig03740	319	gi|348526858|ref|XP_003450936.1|	PREDICTED: keratinocyte-associated protein 2-like [Oreochromis niloticus]	136	89	272	6	0.836991	20	108	0.654412	1e-41	172	94.38	Oreochromis niloticus
all_isotig03746	447	gi|41055367|ref|NP_957390.1|	signal recognition particle 9 [Danio rerio]	86	86	101	358	0.577181	1	86	1	8e-42	173	93.02	Danio rerio
all_isotig03748	318	gi|229368062|gb|ACQ59011.1|	COMM domain-containing protein 3 [Anoplopoma fimbria]	193	93	289	11	0.877358	1	93	0.481865	1e-31	140	76.34	Anoplopoma fimbria
all_isotig03761	380	gi|348531072|ref|XP_003453034.1|	PREDICTED: tyrosine-protein kinase Fyn-like isoform 2 [Oreochromis niloticus]	534	86	115	372	0.678947	190	275	0.161049	4e-38	161	87.21	Oreochromis niloticus
all_isotig03761	380	gi|348531072|ref|XP_003453034.1|	PREDICTED: tyrosine-protein kinase Fyn-like isoform 2 [Oreochromis niloticus]	534	86	115	372	0.678947	190	275	0.161049	4e-38	161	87.21	Oreochromis niloticus
all_isotig03764	318	gi|224587654|gb|ACN58696.1|	Pyruvate kinase muscle isozyme [Salmo salar]	524	99	9	305	0.933962	270	368	0.188931	2e-49	198	100	Salmo salar
all_isotig03774	458	gi|47086827|ref|NP_997766.1|	survival of motor neuron-related-splicing factor 30 [Danio rerio]	237	80	211	450	0.524017	144	223	0.337553	3e-29	132	91.25	Danio rerio
all_isotig24168	300	gi|301154644|emb|CBH50764.1|	macrophage migration inhibitory factor [Dicentrarchus labrax]	115	78	4	237	0.78	38	115	0.678261	7e-38	160	91.03	Dicentrarchus labrax
all_isotig37264	225	gi|348509366|ref|XP_003442220.1|	PREDICTED: hypothetical protein LOC100707166 [Oreochromis niloticus]	1480	66	1	198	0.88	321	385	0.0439189	6e-10	67.8	65.15	Oreochromis niloticus
all_isotig11639	439	gi|343459177|gb|AEM37747.1|	ICER [Epinephelus bruneus]	111	61	197	379	0.416856	1	61	0.54955	1e-23	113	91.8	Epinephelus bruneus
all_isotig03786	333	gi|229367888|gb|ACQ58924.1|	C3orf68 homolog [Anoplopoma fimbria]	107	55	123	287	0.495495	1	55	0.514019	2e-17	92.4	81.82	Anoplopoma fimbria
all_isotig03803	315	gi|348510857|ref|XP_003442961.1|	PREDICTED: programmed cell death protein 10-B-like isoform 2 [Oreochromis niloticus]	177	98	12	305	0.933333	26	123	0.553672	3e-44	181	95.92	Oreochromis niloticus
all_GWL0GYR01CEDHT	281	gi|348531442|ref|XP_003453218.1|	PREDICTED: nucleoprotein TPR-like [Oreochromis niloticus]	2503	89	233	3	0.822064	1626	1714	0.0355573	8e-22	92	58.43	Oreochromis niloticus
all_isotig03816	533	gi|355515717|gb|AES97340.1|	hypothetical protein MTR_5g050970 [Medicago truncatula]	1065	110	202	531	0.619137	109	218	0.103286	4e-53	174	78.18	Medicago truncatula
all_isotig03830	313	gi|348535694|ref|XP_003455334.1|	PREDICTED: histidine triad nucleotide-binding protein 2, mitochondrial-like [Oreochromis niloticus]	164	98	304	11	0.939297	49	146	0.597561	7e-45	183	92.86	Oreochromis niloticus
all_GWL0GYR02H3V7S	305	gi|164690967|dbj|BAF98666.1|	ribosomal protein L18a [Solea senegalensis]	176	83	302	54	0.816393	95	176	0.465909	5e-31	137	84.34	Solea senegalensis
all_isotig03840	573	gi|126309823|ref|XP_001377507.1|	PREDICTED: 40S ribosomal protein S18-like [Monodelphis domestica]	184	84	229	480	0.439791	29	112	0.456522	3e-30	135	90.48	Monodelphis domestica
all_GWL0GYR01C7W06	344	gi|348501986|ref|XP_003438550.1|	PREDICTED: canalicular multispecific organic anion transporter 2-like [Oreochromis niloticus]	1528	59	332	156	0.514535	1072	1130	0.0386126	2e-18	96.3	83.05	Oreochromis niloticus
all_isotig03864	311	gi|348525520|ref|XP_003450270.1|	PREDICTED: regulator of microtubule dynamics protein 1-like [Oreochromis niloticus]	308	83	3	251	0.800643	226	308	0.269481	5e-33	144	83.13	Oreochromis niloticus
all_GWL0GYR01CDMCJ	231	gi|209863449|gb|ACI88824.1|	MHC class I alpha antigen [Cynoglossus semilaevis]	353	73	1	219	0.948052	113	185	0.206799	2e-31	139	83.56	Cynoglossus semilaevis
all_isotig25908	288	gi|348528714|ref|XP_003451861.1|	PREDICTED: scavenger mRNA-decapping enzyme DcpS-like [Oreochromis niloticus]	330	95	286	2	0.989583	211	305	0.287879	1e-32	143	64.21	Oreochromis niloticus
all_GWL0GYR02GXJZW	254	gi|348510335|ref|XP_003442701.1|	PREDICTED: bridging integrator 2-like [Oreochromis niloticus]	535	57	6	173	0.661417	476	532	0.106542	8e-13	77.4	66.67	Oreochromis niloticus
all_isotig03886	730	gi|229365834|gb|ACQ57897.1|	Dehydrogenase/reductase SDR family member 4 [Anoplopoma fimbria]	278	219	658	2	0.9	1	219	0.78777	9e-109	397	93.15	Anoplopoma fimbria
all_GWL0GYR01DDQMZ	198	gi|348526073|ref|XP_003450545.1|	PREDICTED: hypothetical protein LOC100690208 [Oreochromis niloticus]	302	62	1	186	0.939394	139	200	0.205298	6e-18	94.4	69.35	Oreochromis niloticus
all_isotig03891	466	gi|62089150|dbj|BAD93019.1|	ubiquitin C variant [Homo sapiens]	1309	136	410	3	0.875536	12	144	0.101604	7e-67	256	97.79	Homo sapiens
all_isotig03903	306	gi|47221864|emb|CAF98876.1|	unnamed protein product [Tetraodon nigroviridis]	380	92	274	5	0.882353	1	92	0.242105	6e-23	110	77.17	Tetraodon nigroviridis
all_isotig08375	537	gi|348522225|ref|XP_003448626.1|	PREDICTED: ser/Thr-rich protein T10 in DGCR region-like [Oreochromis niloticus]	276	93	252	530	0.519553	22	114	0.336957	3e-44	155	79.57	Oreochromis niloticus
all_isotig03908	309	gi|223646388|gb|ACN09952.1|	Cytochrome c oxidase subunit 5A, mitochondrial precursor [Salmo salar]	147	76	237	10	0.737864	5	80	0.517007	2e-29	132	81.58	Salmo salar
all_isotig03910	307	gi|94733762|emb|CAK05423.1|	novel protein similar to vertebrate thioesterase superfamily member 2 (THEM2) [Danio rerio]	141	75	75	299	0.732899	1	75	0.531915	5e-28	127	81.33	Danio rerio
all_isotig51397	162	gi|348510979|ref|XP_003443022.1|	PREDICTED: monoacylglycerol lipase ABHD12-like [Oreochromis niloticus]	324	52	6	161	0.962963	221	272	0.160494	9e-17	90.5	73.08	Oreochromis niloticus
all_isotig06703	726	gi|348512803|ref|XP_003443932.1|	PREDICTED: endoplasmin-like [Oreochromis niloticus]	797	218	656	3	0.900826	214	431	0.273526	7e-99	337	94.95	Oreochromis niloticus
all_isotig10844	455	gi|348530605|ref|XP_003452801.1|	PREDICTED: atlastin-2-like [Oreochromis niloticus]	564	60	264	443	0.395604	38	97	0.106383	4e-13	78.2	85	Oreochromis niloticus
all_isotig03928	370	gi|313233752|emb|CBY09922.1|	unnamed protein product [Oikopleura dioica]	149	121	369	7	0.981081	24	144	0.812081	3e-61	238	98.35	Oikopleura dioica
all_GWL0GYR01BVT5F	140	gi|348510993|ref|XP_003443029.1|	PREDICTED: quinone oxidoreductase PIG3-like [Oreochromis niloticus]	338	42	128	3	0.9	10	51	0.12426	2e-12	75.9	80.95	Oreochromis niloticus
all_isotig03938	387	gi|348540698|ref|XP_003457824.1|	PREDICTED: mid1-interacting protein 1-B-like [Oreochromis niloticus]	160	77	245	18	0.589147	84	160	0.48125	2e-16	89.4	59.74	Oreochromis niloticus
all_isotig03940	302	gi|31873372|emb|CAD97677.1|	hypothetical protein [Homo sapiens]	205	90	22	291	0.89404	3	92	0.439024	1e-40	169	92.22	Homo sapiens
all_isotig11670	436	gi|348542798|ref|XP_003458871.1|	PREDICTED: mitotic spindle assembly checkpoint protein MAD2A-like [Oreochromis niloticus]	202	114	93	434	0.784404	1	114	0.564356	6e-52	207	90.35	Oreochromis niloticus
all_isotig03954	303	gi|335955198|gb|AEH76605.1|	ribosomal protein S20 [Epinephelus bruneus]	119	62	118	303	0.613861	1	62	0.521008	9e-27	123	100	Epinephelus bruneus
all_isotig03956	302	gi|229367750|gb|ACQ58855.1|	Trafficking protein particle complex subunit 6B [Anoplopoma fimbria]	158	96	296	9	0.953642	16	111	0.607595	2e-43	179	87.5	Anoplopoma fimbria
all_isotig03958	302	gi|313112478|gb|ADR32137.1|	cytosolic nonspecific dipeptidase [Mycteroperca rosacea]	256	92	293	18	0.913907	83	174	0.359375	2e-40	169	88.04	Mycteroperca rosacea
all_isotig03962	303	gi|109716241|gb|ABG43102.1|	beta-actin [Spinibarbus denticulatus]	375	68	216	13	0.673267	1	68	0.181333	2e-31	139	100	Spinibarbus denticulatus
all_isotig50959	163	gi|47225004|emb|CAF97419.1|	unnamed protein product [Tetraodon nigroviridis]	292	51	4	156	0.93865	172	222	0.174658	2e-15	86.3	72.55	Tetraodon nigroviridis
all_isotig03970	302	gi|348504244|ref|XP_003439672.1|	PREDICTED: electrogenic sodium bicarbonate cotransporter 4-like [Oreochromis niloticus]	1749	97	300	10	0.963576	351	447	0.0554603	5e-25	117	55.67	Oreochromis niloticus
all_isotig09738	483	gi|317420121|emb|CBN82157.1|	Annexin A13 [Dicentrarchus labrax]	316	156	1	468	0.968944	123	278	0.493671	1e-76	289	91.03	Dicentrarchus labrax
all_isotig03984	300	gi|47214451|emb|CAF95786.1|	unnamed protein product [Tetraodon nigroviridis]	141	72	89	298	0.7	16	87	0.510638	1e-21	106	68.06	Tetraodon nigroviridis
all_isotig03986	361	gi|348536789|ref|XP_003455878.1|	PREDICTED: exosome complex component CSL4-like [Oreochromis niloticus]	194	110	31	360	0.914127	1	110	0.56701	2e-54	215	93.64	Oreochromis niloticus
all_isotig11262	440	gi|47155411|dbj|BAD18907.1|	rRNA intron-encoded endonuclease [Thermoproteus sp. IC-062]	272	63	208	20	0.429545	204	266	0.231618	2e-07	59.7	53.97	Thermoproteus sp. IC-062
all_isotig03992	694	gi|223646752|gb|ACN10134.1|	GrpE protein homolog 1, mitochondrial precursor [Salmo salar]	208	78	496	263	0.337176	131	208	0.375	8e-34	148	87.18	Salmo salar
all_isotig03994	297	gi|334362321|gb|AEG78360.1|	keratin, type II cytoskeletal 8 [Epinephelus coioides]	284	91	286	14	0.919192	146	236	0.320423	6e-39	164	91.21	Epinephelus coioides
all_isotig44841	191	gi|348535762|ref|XP_003455367.1|	PREDICTED: L-rhamnose-binding lectin CSL2-like [Oreochromis niloticus]	225	58	14	187	0.910995	47	104	0.257778	2e-18	96.3	74.14	Oreochromis niloticus
all_isotig09124	509	gi|348539958|ref|XP_003457456.1|	PREDICTED: proteasome subunit beta type-5-like [Oreochromis niloticus]	271	155	41	505	0.913556	1	155	0.571956	3e-64	248	80.65	Oreochromis niloticus
all_isotig04022	297	gi|147904563|ref|NP_001085295.1|	methionyl aminopeptidase 2 [Xenopus laevis]	481	92	10	285	0.929293	339	430	0.191268	3e-48	194	98.91	Xenopus laevis
all_GWL0GYR02FSFVI	236	gi|348505595|ref|XP_003440346.1|	PREDICTED: NMDA receptor-regulated protein 2-like [Oreochromis niloticus]	912	74	226	5	0.940678	99	170	0.0789474	2e-16	89.4	58.11	Oreochromis niloticus
all_GWL0GYR01CD84O	377	gi|348504064|ref|XP_003439582.1|	PREDICTED: uncharacterized protein KIAA0513-like [Oreochromis niloticus]	426	117	50	376	0.867374	1	117	0.274648	4e-19	98.2	52.99	Oreochromis niloticus
all_isotig36917	227	gi|348516992|ref|XP_003446020.1|	PREDICTED: MRG-binding protein-like isoform 2 [Oreochromis niloticus]	207	75	227	3	0.991189	83	157	0.362319	1e-17	93.6	89.33	Oreochromis niloticus
all_isotig04038	299	gi|164690933|dbj|BAF98649.1|	ribosomal protein L4 [Solea senegalensis]	369	69	86	292	0.692308	1	69	0.186992	4e-32	141	97.1	Solea senegalensis
all_isotig04040	295	gi|223646840|gb|ACN10178.1|	Thymidylate synthase [Salmo salar]	333	96	3	290	0.976271	60	155	0.288288	3e-43	178	87.5	Salmo salar
all_isotig04042	295	gi|255672671|gb|ACU27025.1|	novel immune-type receptor 25 [Dicentrarchus labrax]	334	93	285	7	0.945763	164	255	0.275449	9e-35	150	70.97	Dicentrarchus labrax
all_GWL0GYR01EUJQP	172	gi|348505402|ref|XP_003440250.1|	PREDICTED: serine/threonine-protein phosphatase 2A activator-like [Oreochromis niloticus]	324	56	170	3	0.976744	122	177	0.17284	8e-12	73.9	89.29	Oreochromis niloticus
all_isotig10885	453	gi|317419852|emb|CBN81888.1|	T-complex protein 1 subunit epsilon [Dicentrarchus labrax]	538	150	452	3	0.993377	37	186	0.27881	2e-68	261	90	Dicentrarchus labrax
all_isotig56191	140	gi|47222008|emb|CAG08263.1|	unnamed protein product [Tetraodon nigroviridis]	4082	43	10	138	0.921429	387	429	0.0105341	3e-13	79	76.74	Tetraodon nigroviridis
all_isotig40863	210	gi|348512042|ref|XP_003443552.1|	PREDICTED: complement component C8 gamma chain-like [Oreochromis niloticus]	222	64	7	198	0.914286	3	66	0.288288	9e-08	60.5	68.75	Oreochromis niloticus
all_isotig27290	277	gi|348507885|ref|XP_003441486.1|	PREDICTED: mediator of RNA polymerase II transcription subunit 20-like [Oreochromis niloticus]	211	53	108	266	0.574007	72	124	0.251185	3e-21	105	86.79	Oreochromis niloticus
all_isotig04070	294	gi|348542316|ref|XP_003458631.1|	PREDICTED: NADH dehydrogenase [ubiquinone] 1 beta subcomplex subunit 9-like [Oreochromis niloticus]	175	64	10	201	0.653061	111	174	0.365714	8e-26	120	78.12	Oreochromis niloticus
all_isotig61669	110	gi|348507034|ref|XP_003441062.1|	PREDICTED: proactivator polypeptide-like isoform 3 [Oreochromis niloticus]	529	31	100	8	0.845455	253	283	0.0586011	2e-05	53.1	74.19	Oreochromis niloticus
all_isotig04074	294	gi|50540462|ref|NP_001002695.1|	cytochrome c oxidase subunit VIb-like [Danio rerio]	86	53	124	282	0.540816	4	56	0.616279	1e-22	110	86.79	Danio rerio
all_isotig04076	292	gi|326535713|gb|ADZ76523.1|	trypsinogen 1a [Epinephelus coioides]	242	80	251	12	0.821918	1	80	0.330579	8e-39	163	95	Epinephelus coioides
all_isotig04078	294	gi|348500552|ref|XP_003437837.1|	PREDICTED: serine/threonine-protein kinase 25-like [Oreochromis niloticus]	423	91	5	277	0.928571	190	280	0.21513	5e-46	187	97.8	Oreochromis niloticus
all_isotig04082	292	gi|209732928|gb|ACI67333.1|	NADH dehydrogenase 1 alpha subcomplex subunit 9, mitochondrial precursor [Salmo salar]	380	95	6	290	0.976027	90	184	0.25	1e-31	140	68.42	Salmo salar
all_isotig04086	343	gi|292611121|ref|XP_002660983.1|	PREDICTED: hypothetical protein LOC100329375 [Danio rerio]	94	68	204	1	0.594752	18	85	0.723404	3e-22	108	69.12	Danio rerio
all_GWL0GYR01CDMCJ	231	gi|209863449|gb|ACI88824.1|	MHC class I alpha antigen [Cynoglossus semilaevis]	353	73	1	219	0.948052	113	185	0.206799	2e-31	139	83.56	Cynoglossus semilaevis
all_isotig04092	341	gi|325111381|gb|ADY80028.1|	glutathione S-transferase zeta 1 isoform 2 [Oplegnathus fasciatus]	220	54	170	331	0.475073	1	54	0.245455	2e-19	99.4	87.04	Oplegnathus fasciatus
all_isotig09244	501	gi|60417174|emb|CAH57698.1|	60S ribosomal protein L28 [Platichthys flesus]	137	126	45	422	0.754491	1	126	0.919708	2e-52	208	93.65	Platichthys flesus
all_isotig23179	303	gi|348540206|ref|XP_003457579.1|	PREDICTED: nuclear speckle splicing regulatory protein 1-like [Oreochromis niloticus]	474	101	303	1	1	159	259	0.21308	4e-35	151	73.27	Oreochromis niloticus
all_isotig04104	291	gi|348542557|ref|XP_003458751.1|	PREDICTED: gamma-aminobutyric acid receptor-associated protein-like [Oreochromis niloticus]	122	90	278	9	0.927835	6	95	0.737705	6e-45	184	100	Oreochromis niloticus
all_isotig04108	289	gi|349804315|gb|AEQ17630.1|	putative phd finger protein 5a [Hymenochirus curtipes]	107	75	54	278	0.778547	1	75	0.700935	8e-42	173	100	Hymenochirus curtipes
all_isotig04110	291	gi|220678838|emb|CAX13486.1|	legumain [Danio rerio]	253	55	126	290	0.56701	19	73	0.217391	7e-22	107	81.82	Danio rerio
all_isotig04114	603	gi|334362366|gb|AEG78382.1|	S100-A11 calcium-binding protein [Epinephelus coioides]	87	78	603	370	0.38806	10	87	0.896552	2e-29	133	79.49	Epinephelus coioides
all_GWL0GYR01BFPG0	295	gi|348512324|ref|XP_003443693.1|	PREDICTED: plectin-like [Oreochromis niloticus]	4529	98	295	2	0.99661	802	899	0.0216383	5e-47	191	90.82	Oreochromis niloticus
all_GWL0GYR01BNVS7	480	gi|348518022|ref|XP_003446531.1|	PREDICTED: aldehyde dehydrogenase family 1 member L1-like [Oreochromis niloticus]	902	157	1	471	0.98125	544	700	0.174058	1e-80	302	94.27	Oreochromis niloticus
all_isotig04129	289	gi|348503005|ref|XP_003439057.1|	PREDICTED: 14-3-3 protein beta/alpha-like [Oreochromis niloticus]	244	80	242	9	0.809689	3	82	0.327869	5e-20	101	65	Oreochromis niloticus
all_GWL0GYR01AWIMC	270	gi|348544251|ref|XP_003459595.1|	PREDICTED: cytoplasmic dynein 1 heavy chain 1-like isoform 2 [Oreochromis niloticus]	4640	77	9	239	0.855556	4332	4408	0.0165948	1e-36	156	97.4	Oreochromis niloticus
all_isotig29217	267	gi|348536407|ref|XP_003455688.1|	PREDICTED: NADH dehydrogenase [ubiquinone] 1 alpha subcomplex subunit 5-like [Oreochromis niloticus]	116	60	10	189	0.674157	50	109	0.517241	3e-26	116	88.33	Oreochromis niloticus
all_isotig04333	274	gi|348541305|ref|XP_003458127.1|	PREDICTED: actin-related protein 2/3 complex subunit 2-like [Oreochromis niloticus]	299	85	265	11	0.930657	43	127	0.284281	7e-40	167	94.12	Oreochromis niloticus
all_isotig09654	486	gi|34784532|gb|AAH56692.1|	LOC402865 protein [Danio rerio]	345	126	108	485	0.777778	20	145	0.365217	3e-46	188	71.43	Danio rerio
all_isotig11274	447	gi|348507930|ref|XP_003441508.1|	PREDICTED: ruvB-like 1-like [Oreochromis niloticus]	456	146	1	438	0.979866	74	219	0.320175	2e-76	288	99.32	Oreochromis niloticus
all_isotig23793	302	gi|348539212|ref|XP_003457083.1|	PREDICTED: activated RNA polymerase II transcriptional coactivator p15-like [Oreochromis niloticus]	125	85	36	290	0.844371	1	85	0.68	3e-10	68.6	91.76	Oreochromis niloticus
all_isotig04149	343	gi|348513685|ref|XP_003444372.1|	PREDICTED: liver-expressed antimicrobial peptide 2-like [Oreochromis niloticus]	79	59	26	202	0.516035	21	79	0.746835	2e-23	112	76.27	Oreochromis niloticus
all_isotig04153	287	gi|317420052|emb|CBN82088.1|	'39S ribosomal protein L15, mitochondrial ' [Dicentrarchus labrax]	296	58	281	108	0.606272	239	296	0.195946	2e-24	115	91.38	Dicentrarchus labrax
all_GWL0GYR01BRBNZ	341	gi|348519827|ref|XP_003447431.1|	PREDICTED: myosin-IIIb [Oreochromis niloticus]	1311	109	3	329	0.958944	584	692	0.0831426	1e-49	199	93.58	Oreochromis niloticus
all_isotig14591	389	gi|47218471|emb|CAG03743.1|	unnamed protein product [Tetraodon nigroviridis]	193	122	7	372	0.940874	72	193	0.632124	5e-62	240	88.52	Tetraodon nigroviridis
all_isotig04167	287	gi|348519807|ref|XP_003447421.1|	PREDICTED: corepressor interacting with RBPJ 1-like [Oreochromis niloticus]	413	72	65	280	0.752613	1	72	0.174334	1e-34	149	97.22	Oreochromis niloticus
all_isotig04175	283	gi|47214466|emb|CAG12471.1|	unnamed protein product [Tetraodon nigroviridis]	413	51	163	11	0.540636	358	408	0.123487	1e-16	90.1	84.31	Tetraodon nigroviridis
all_isotig04179	284	gi|47222756|emb|CAG01723.1|	unnamed protein product [Tetraodon nigroviridis]	281	90	11	280	0.950704	184	273	0.320285	3e-49	198	97.78	Tetraodon nigroviridis
all_isotig34993	236	gi|348529554|ref|XP_003452278.1|	PREDICTED: epidermis-type lipoxygenase 3-like [Oreochromis niloticus]	670	74	3	224	0.940678	59	132	0.110448	5e-27	124	74.32	Oreochromis niloticus
all_isotig04189	285	gi|47212111|emb|CAF96693.1|	unnamed protein product [Tetraodon nigroviridis]	412	91	281	9	0.957895	240	330	0.220874	1e-36	156	89.01	Tetraodon nigroviridis
all_isotig04191	285	gi|229366564|gb|ACQ58262.1|	Nucleoside diphosphate kinase [Anoplopoma fimbria]	173	69	76	282	0.726316	1	69	0.398844	1e-24	116	76.81	Anoplopoma fimbria
all_isotig29167	267	gi|348520471|ref|XP_003447751.1|	PREDICTED: protein FAM203A-like [Oreochromis niloticus]	373	64	75	266	0.719101	1	64	0.171582	5e-23	111	84.38	Oreochromis niloticus
all_isotig04197	285	gi|229367070|gb|ACQ58515.1|	Cyclin-dependent kinase 2-associated protein 1 [Anoplopoma fimbria]	120	65	87	281	0.684211	1	65	0.541667	5e-28	127	93.85	Anoplopoma fimbria
all_isotig04207	359	gi|348516170|ref|XP_003445612.1|	PREDICTED: ATP synthase subunit e, mitochondrial-like [Oreochromis niloticus]	71	71	307	98	0.584958	1	71	1	2e-13	79.7	84.51	Oreochromis niloticus
all_GWL0GYR01D6UQG	115	gi|348501178|ref|XP_003438147.1|	PREDICTED: histone H2B 7-like [Oreochromis niloticus]	116	30	14	103	0.782609	1	30	0.258621	0.0008	47.4	76.67	Oreochromis niloticus
all_isotig04213	281	gi|318037244|ref|NP_001187997.1|	tubulin-specific chaperone A [Ictalurus punctatus]	108	51	122	274	0.544484	1	51	0.472222	1e-14	83.2	82.35	Ictalurus punctatus
all_isotig04217	282	gi|229367008|gb|ACQ58484.1|	MORC family CW-type zinc finger protein 3 [Anoplopoma fimbria]	164	75	44	268	0.797872	3	77	0.457317	3e-31	138	86.67	Anoplopoma fimbria
all_isotig04219	304	gi|47228979|emb|CAG09494.1|	unnamed protein product [Tetraodon nigroviridis]	550	78	244	11	0.769737	396	473	0.141818	5e-28	127	75.64	Tetraodon nigroviridis
all_isotig04227	282	gi|47228198|emb|CAG07593.1|	unnamed protein product [Tetraodon nigroviridis]	358	59	91	267	0.62766	1	59	0.164804	8e-25	117	98.31	Tetraodon nigroviridis
all_GWL0GYR02JXC75	64	gi|354497561|ref|XP_003510888.1|	PREDICTED: 40S ribosomal protein S18-like [Cricetulus griseus]	136	21	64	2	0.984375	58	78	0.154412	0.0002	49.3	95.24	Cricetulus griseus
all_isotig04233	280	gi|172073003|gb|ACB71379.1|	MHC class II antigen beta [Cynoglossus semilaevis]	249	63	201	13	0.675	115	177	0.253012	3e-39	138	100	Cynoglossus semilaevis
all_isotig04241	281	gi|50510485|dbj|BAD32228.1|	mKIAA0432 protein [Mus musculus]	832	52	125	280	0.55516	29	80	0.0625	5e-23	111	100	Mus musculus
all_isotig26362	281	gi|348512420|ref|XP_003443741.1|	PREDICTED: uncharacterized protein C8orf76-like [Oreochromis niloticus]	360	55	169	5	0.587189	240	294	0.152778	2e-20	86.3	78.18	Oreochromis niloticus
all_isotig04269	280	gi|47087253|ref|NP_998681.1|	E3 ubiquitin-protein ligase NRDP1 [Danio rerio]	318	89	267	1	0.953571	4	92	0.279874	2e-46	189	96.63	Danio rerio
all_isotig04271	279	gi|326632367|gb|ADZ99104.1|	leukocyte surface antigen CD53 [Epinephelus coioides]	223	82	245	12	0.83871	81	162	0.367713	7e-17	90.9	54.88	Epinephelus coioides
all_isotig04273	282	gi|351711982|gb|EHB14901.1|	Tubulin alpha-3 chain [Heterocephalus glaber]	481	96	282	1	1	338	433	0.199584	3e-46	188	94.79	Heterocephalus glaber
all_GWL0GYR02GP5DI	121	gi|348510485|ref|XP_003442776.1|	PREDICTED: dolichyl-diphosphooligosaccharide--protein glycosyltransferase subunit 2-like [Oreochromis niloticus]	631	40	120	1	0.991736	12	51	0.0633914	1e-09	67	82.5	Oreochromis niloticus
all_GWL0GYR01EE49J	198	gi|348502983|ref|XP_003439046.1|	PREDICTED: 28S ribosomal protein S25, mitochondrial-like [Oreochromis niloticus]	172	64	3	194	0.969697	61	124	0.372093	1e-25	120	90.62	Oreochromis niloticus
all_isotig33918	238	gi|348531798|ref|XP_003453395.1|	PREDICTED: DIS3-like exonuclease 2-like [Oreochromis niloticus]	1042	64	233	42	0.806723	673	736	0.0614203	6e-27	110	81.25	Oreochromis niloticus
all_isotig31788	253	gi|348522883|ref|XP_003448953.1|	PREDICTED: sorting nexin-10-like [Oreochromis niloticus]	214	57	75	245	0.675889	1	57	0.266355	8e-20	100	75.44	Oreochromis niloticus
all_isotig04297	276	gi|348513221|ref|XP_003444141.1|	PREDICTED: 60S ribosomal protein L30-like [Oreochromis niloticus]	116	62	83	268	0.673913	1	62	0.534483	2e-25	119	98.39	Oreochromis niloticus
all_isotig04299	277	gi|296190808|ref|XP_002743343.1|	PREDICTED: hypothetical protein LOC100413255 [Callithrix jacchus]	270	78	42	275	0.844765	147	224	0.288889	1e-19	100	98.72	Callithrix jacchus
all_isotig04307	278	gi|47208307|emb|CAF93187.1|	unnamed protein product [Tetraodon nigroviridis]	60	57	260	93	0.604317	4	60	0.95	3e-13	78.6	70.18	Tetraodon nigroviridis
all_GWL0GYR02F02KQ	225	gi|348536118|ref|XP_003455544.1|	PREDICTED: nucleoside diphosphate-linked moiety X motif 18-like [Oreochromis niloticus]	338	71	5	217	0.946667	174	244	0.210059	1e-22	110	73.24	Oreochromis niloticus
all_isotig55084	145	gi|348536704|ref|XP_003455836.1|	PREDICTED: growth inhibition and differentiation-related protein 88 homolog [Oreochromis niloticus]	340	46	140	3	0.951724	276	321	0.135294	3e-14	82	89.13	Oreochromis niloticus
all_GWL0GYR01DBMKB	186	gi|348541715|ref|XP_003458332.1|	PREDICTED: glucose-6-phosphate isomerase-like [Oreochromis niloticus]	553	58	175	2	0.935484	115	172	0.104882	7e-24	114	93.1	Oreochromis niloticus
all_isotig07803	579	gi|348539694|ref|XP_003457324.1|	PREDICTED: DNA-directed RNA polymerase I subunit RPA43-like [Oreochromis niloticus]	387	153	9	452	0.766839	105	256	0.392765	5e-55	218	70.59	Oreochromis niloticus
all_isotig49358	171	gi|348508460|ref|XP_003441772.1|	PREDICTED: 39S ribosomal protein L44, mitochondrial-like [Oreochromis niloticus]	333	56	3	170	0.982456	159	214	0.168168	6e-16	87.8	78.57	Oreochromis niloticus
all_isotig59755	121	gi|348523305|ref|XP_003449164.1|	PREDICTED: coiled-coil-helix-coiled-coil-helix domain-containing protein 6-like [Oreochromis niloticus]	250	39	3	119	0.966942	8	46	0.156	4e-13	78.2	100	Oreochromis niloticus
all_isotig04333	274	gi|348541305|ref|XP_003458127.1|	PREDICTED: actin-related protein 2/3 complex subunit 2-like [Oreochromis niloticus]	299	85	265	11	0.930657	43	127	0.284281	7e-40	167	94.12	Oreochromis niloticus
all_isotig09246	495	gi|348502393|ref|XP_003438752.1|	PREDICTED: Golgi to ER traffic protein 4 homolog [Oreochromis niloticus]	322	111	120	452	0.672727	42	152	0.34472	1e-51	206	91.89	Oreochromis niloticus
all_isotig28973	269	gi|225708582|gb|ACO10137.1|	ADP/ATP translocase 2 [Osmerus mordax]	298	50	108	257	0.557621	1	50	0.167785	6e-18	94.4	98	Osmerus mordax
all_isotig10862	453	gi|348523243|ref|XP_003449133.1|	PREDICTED: hypothetical protein LOC100710414 [Oreochromis niloticus]	750	126	77	451	0.827815	76	201	0.168	1e-41	172	76.98	Oreochromis niloticus
all_isotig34650	238	gi|348537914|ref|XP_003456437.1|	PREDICTED: neuroblast differentiation-associated protein AHNAK-like [Oreochromis niloticus]	1124	79	1	237	0.995798	174	252	0.0702847	1e-30	136	83.54	Oreochromis niloticus
all_isotig04362	273	gi|348566975|ref|XP_003469277.1|	PREDICTED: rab-like protein 3-like [Cavia porcellus]	236	66	248	51	0.725275	1	66	0.279661	3e-31	138	98.48	Cavia porcellus
all_GWL0GYR01CXJUL	269	gi|348512553|ref|XP_003443807.1|	PREDICTED: cleavage and polyadenylation specificity factor subunit 1-like [Oreochromis niloticus]	1456	59	82	258	0.657993	1220	1278	0.040522	2e-29	105	89.83	Oreochromis niloticus
all_isotig56191	140	gi|47222008|emb|CAG08263.1|	unnamed protein product [Tetraodon nigroviridis]	4082	43	10	138	0.921429	387	429	0.0105341	3e-13	79	76.74	Tetraodon nigroviridis
all_GWL0GYR01AN1B8	226	gi|47214570|emb|CAG13292.1|	unnamed protein product [Tetraodon nigroviridis]	7759	70	218	9	0.929204	6538	6607	0.00902178	2e-29	132	82.86	Tetraodon nigroviridis
all_GWL0GYR01C22KB	177	gi|348518942|ref|XP_003446990.1|	PREDICTED: leucyl-tRNA synthetase, cytoplasmic [Oreochromis niloticus]	1184	58	175	2	0.983051	54	111	0.0489865	8e-28	127	98.28	Oreochromis niloticus
all_isotig19709	334	gi|348531355|ref|XP_003453175.1|	PREDICTED: iron-sulfur cluster assembly 2 homolog, mitochondrial-like [Oreochromis niloticus]	184	108	2	322	0.961078	7	113	0.581522	3e-26	121	68.52	Oreochromis niloticus
all_GWL0GYR01AHU3E	296	gi|317419678|emb|CBN81715.1|	Tax1-binding protein 1 homolog B [Dicentrarchus labrax]	629	69	223	17	0.699324	562	629	0.108108	4e-25	118	78.26	Dicentrarchus labrax
all_GWL0GYR01BIAGR	329	gi|348531186|ref|XP_003453091.1|	PREDICTED: 39S ribosomal protein L35, mitochondrial-like [Oreochromis niloticus]	176	106	316	2	0.957447	62	167	0.602273	5e-30	134	84.91	Oreochromis niloticus
all_GWL0GYR01CQ1PH	123	gi|348535067|ref|XP_003455023.1|	PREDICTED: nuclear pore complex protein Nup214-like [Oreochromis niloticus]	1997	40	1	120	0.97561	258	297	0.02003	7e-09	64.3	75	Oreochromis niloticus
all_isotig04416	397	gi|317418859|emb|CBN80897.1|	Cytidine deaminase [Dicentrarchus labrax]	165	123	27	389	0.914358	5	127	0.745455	2e-44	182	71.54	Dicentrarchus labrax
all_GWL0GYR02FOY3K	250	gi|348513233|ref|XP_003444147.1|	PREDICTED: proteasome assembly chaperone 2-like [Oreochromis niloticus]	262	81	3	245	0.972	62	142	0.30916	2e-32	142	86.42	Oreochromis niloticus
all_isotig04420	276	gi|225714758|gb|ACO13225.1|	C10orf32 [Esox lucius]	103	79	34	270	0.858696	1	79	0.76699	9e-32	140	92.41	Esox lucius
all_isotig34641	238	gi|348538336|ref|XP_003456648.1|	PREDICTED: kelch-like protein 13-like [Oreochromis niloticus]	749	74	225	4	0.932773	650	723	0.0987984	5e-34	147	85.14	Oreochromis niloticus
all_isotig04438	266	gi|226731859|gb|ACO82026.1|	fatty acid binding protein H6 isoform [Perca flavescens]	134	57	182	12	0.642857	1	57	0.425373	2e-21	105	85.96	Perca flavescens
all_isotig60114	118	gi|348532000|ref|XP_003453495.1|	PREDICTED: myelin protein zero-like protein 1-like [Oreochromis niloticus]	265	30	2	91	0.762712	236	265	0.113208	2e-09	65.9	100	Oreochromis niloticus
all_isotig04447	320	gi|209735498|gb|ACI68618.1|	Low molecular weight phosphotyrosine protein phosphatase [Salmo salar]	158	88	49	312	0.825	1	88	0.556962	1e-39	166	89.77	Salmo salar
all_isotig61861	109	gi|354483996|ref|XP_003504178.1|	PREDICTED: pre-B-cell leukemia transcription factor 1-like [Cricetulus griseus]	297	33	109	11	0.908257	169	201	0.111111	8e-10	67.4	96.97	Cricetulus griseus
all_isotig04455	268	gi|222087959|gb|ACM41842.1|	14 kDa apolipoprotein [Epinephelus coioides]	161	70	246	37	0.783582	12	81	0.434783	3e-21	105	70	Epinephelus coioides
all_isotig04457	265	gi|229366502|gb|ACQ58231.1|	Glycolipid transfer protein [Anoplopoma fimbria]	209	79	256	20	0.89434	60	138	0.37799	3e-29	131	81.01	Anoplopoma fimbria
all_GWL0GYR01DUE14	277	gi|348522704|ref|XP_003448864.1|	PREDICTED: GRIP and coiled-coil domain-containing protein 1 [Oreochromis niloticus]	759	57	266	96	0.617329	397	452	0.0737813	1e-09	54.3	71.93	Oreochromis niloticus
all_isotig04489	263	gi|47218291|emb|CAG04123.1|	unnamed protein product [Tetraodon nigroviridis]	239	81	254	12	0.923954	150	230	0.338912	5e-34	147	86.42	Tetraodon nigroviridis
all_isotig04491	262	gi|259089199|ref|NP_001158637.1|	60S ribosomal protein L11 [Oncorhynchus mykiss]	178	71	36	248	0.812977	1	71	0.398876	2e-32	142	98.59	Oncorhynchus mykiss
all_isotig07245	634	gi|270610446|gb|ACZ92269.1|	serotransferrin precursor [Paralichthys olivaceus]	686	93	44	319	0.435331	1	93	0.135569	1e-23	114	63.44	Paralichthys olivaceus
all_isotig27334	280	gi|159155942|gb|AAI54659.1|	Si:busm1-64d20.2 protein [Danio rerio]	488	85	267	13	0.910714	112	196	0.17418	2e-31	139	71.76	Danio rerio
all_isotig04507	547	gi|343459013|gb|AEM37665.1|	cellular retinol-binding protein type II [Epinephelus bruneus]	135	56	193	336	0.263254	29	84	0.414815	1e-06	57	58.93	Epinephelus bruneus
all_isotig14681	387	gi|348534273|ref|XP_003454627.1|	PREDICTED: peptidyl-prolyl cis-trans isomerase-like 1-like [Oreochromis niloticus]	166	119	384	28	0.922481	48	166	0.716867	4e-51	204	92.44	Oreochromis niloticus
all_isotig04527	261	gi|222088015|gb|ACM41868.1|	40S ribosomal protein S19 [Epinephelus coioides]	147	65	219	25	0.747126	1	65	0.442177	1e-29	133	98.46	Epinephelus coioides
all_isotig08392	536	gi|348518307|ref|XP_003446673.1|	PREDICTED: N-alpha-acetyltransferase 20, NatB catalytic subunit-like [Oreochromis niloticus]	178	56	168	335	0.313433	123	178	0.314607	5e-25	118	100	Oreochromis niloticus
all_isotig04531	306	gi|348544101|ref|XP_003459520.1|	PREDICTED: 60S ribosomal protein L22-like 1-like [Oreochromis niloticus]	129	86	41	298	0.843137	1	86	0.666667	1e-35	153	83.72	Oreochromis niloticus
all_isotig04539	259	gi|159155403|gb|AAI54471.1|	Si:ch73-18j6.1 [Danio rerio]	203	76	11	238	0.880309	116	191	0.374384	4e-36	154	89.47	Danio rerio
all_isotig31294	255	gi|336111756|gb|AEI16538.1|	fibrinogen beta [Chelon labrosus]	192	84	254	3	0.988235	73	156	0.4375	1e-39	166	89.29	Chelon labrosus
all_isotig35915	232	gi|348520240|ref|XP_003447636.1|	PREDICTED: RNA (guanine-9-)-methyltransferase domain-containing protein 3-like [Oreochromis niloticus]	287	77	1	231	0.99569	152	228	0.268293	1e-25	120	77.92	Oreochromis niloticus
all_GWL0GYR01C7FZI	275	gi|348521994|ref|XP_003448511.1|	PREDICTED: ralA-binding protein 1 [Oreochromis niloticus]	660	87	262	2	0.949091	264	350	0.131818	3e-37	158	87.36	Oreochromis niloticus
all_GWL0GYR01DBQE3	402	gi|348528985|ref|XP_003451995.1|	PREDICTED: dnaJ homolog subfamily B member 12-like [Oreochromis niloticus]	370	130	391	2	0.970149	213	342	0.351351	2e-60	235	94.62	Oreochromis niloticus
all_isotig04563	385	gi|47223751|emb|CAF98521.1|	unnamed protein product [Tetraodon nigroviridis]	898	128	384	1	0.997403	748	875	0.142539	1e-58	229	86.72	Tetraodon nigroviridis
all_isotig09275	498	gi|348537802|ref|XP_003456382.1|	PREDICTED: serine/threonine-protein kinase 19-like [Oreochromis niloticus]	254	163	10	498	0.981928	61	222	0.637795	3e-71	271	82.21	Oreochromis niloticus
all_isotig04572	261	gi|47224899|emb|CAG06469.1|	unnamed protein product [Tetraodon nigroviridis]	294	60	14	193	0.689655	235	294	0.204082	3e-24	115	91.67	Tetraodon nigroviridis
all_isotig16731	363	gi|348522738|ref|XP_003448881.1|	PREDICTED: alpha-2-HS-glycoprotein-like [Oreochromis niloticus]	365	110	335	6	0.909091	1	110	0.30137	6e-29	130	54.55	Oreochromis niloticus
all_isotig04590	290	gi|229368166|gb|ACQ59063.1|	ATP synthase subunit f, mitochondrial [Anoplopoma fimbria]	89	87	30	290	0.9	1	87	0.977528	5e-43	177	88.51	Anoplopoma fimbria
all_isotig04592	338	gi|90018138|gb|ABD83882.1|	cytoskeletal beta actin [Ictalurus punctatus]	74	73	100	318	0.647929	2	74	0.986486	6e-33	144	97.26	Ictalurus punctatus
all_isotig59054	124	gi|348504100|ref|XP_003439600.1|	PREDICTED: olfactomedin-like [Oreochromis niloticus]	462	35	16	120	0.846774	248	282	0.0757576	5e-07	58.2	71.43	Oreochromis niloticus
all_isotig04606	255	gi|220678181|emb|CAX12661.1|	novel protein similar to H.sapiens FREM3, FRAS1 related extracellular matrix 3 (FREM3) [Danio rerio]	3074	80	8	247	0.941176	2434	2513	0.0260247	5e-38	160	93.75	Danio rerio
all_GWL0GYR02JYMI7	91	gi|348535465|ref|XP_003455221.1|	PREDICTED: LOW QUALITY PROTEIN: pre-mRNA-splicing factor SLU7-like [Oreochromis niloticus]	581	27	82	2	0.89011	66	92	0.0464716	4e-05	51.6	85.19	Oreochromis niloticus
all_isotig04622	252	gi|91084299|ref|XP_971805.1|	PREDICTED: similar to ubiquitin-conjugating enzyme E2I [Tribolium castaneum]	154	61	191	9	0.72619	1	61	0.396104	7e-19	97.4	73.77	Tribolium castaneum
all_isotig04624	251	gi|225707972|gb|ACO09832.1|	NADH dehydrogenase flavoprotein 2, mitochondrial precursor [Osmerus mordax]	244	64	51	242	0.76494	1	64	0.262295	2e-23	112	85.94	Osmerus mordax
all_GWL0GYR02FRVYK	110	gi|253317468|gb|ACT22658.1|	beta-actin [Siniperca chuatsi]	375	33	100	2	0.9	41	73	0.088	9e-11	70.5	100	Siniperca chuatsi
all_isotig54749	145	gi|47223254|emb|CAF98638.1|	unnamed protein product [Tetraodon nigroviridis]	439	48	2	145	0.993103	183	230	0.109339	9e-17	90.5	89.58	Tetraodon nigroviridis
all_isotig04642	441	gi|348513243|ref|XP_003444152.1|	PREDICTED: type-4 ice-structuring protein LS-12-like [Oreochromis niloticus]	124	124	60	404	0.782313	1	124	1	4e-20	101	50.81	Oreochromis niloticus
all_isotig04650	251	gi|348506394|ref|XP_003440744.1|	PREDICTED: PRKR-interacting protein 1 homolog [Oreochromis niloticus]	192	65	205	11	0.776892	1	65	0.338542	1e-24	116	84.62	Oreochromis niloticus
all_isotig04659	472	gi|229366140|gb|ACQ58050.1|	40S ribosomal protein S15 [Anoplopoma fimbria]	145	135	454	50	0.858051	11	145	0.931034	3e-46	188	98.52	Anoplopoma fimbria
all_isotig04663	249	gi|348520818|ref|XP_003447924.1|	PREDICTED: UPF0466 protein C22orf32 homolog, mitochondrial-like [Oreochromis niloticus]	99	72	29	244	0.86747	1	72	0.727273	6e-20	100	69.44	Oreochromis niloticus
all_isotig17893	351	gi|348543802|ref|XP_003459371.1|	PREDICTED: protein Mpv17-like [Oreochromis niloticus]	177	106	3	320	0.905983	72	177	0.59887	2e-51	205	90.57	Oreochromis niloticus
all_isotig15688	372	gi|348527510|ref|XP_003451262.1|	PREDICTED: glutaredoxin 3-like [Oreochromis niloticus]	325	68	216	13	0.548387	251	318	0.209231	2e-30	135	94.12	Oreochromis niloticus
all_isotig04681	248	gi|148694912|gb|EDL26859.1|	glycosyltransferase-like domain containing 1, isoform CRA_a [Mus musculus]	468	78	239	6	0.943548	338	415	0.166667	2e-29	132	73.08	Mus musculus
all_isotig04685	377	gi|348513225|ref|XP_003444143.1|	PREDICTED: ribonuclease UK114-like isoform 2 [Oreochromis niloticus]	145	117	377	27	0.931034	29	145	0.806897	8e-50	200	88.03	Oreochromis niloticus
all_isotig38067	222	gi|348526654|ref|XP_003450834.1|	PREDICTED: proteasome subunit alpha type-4-like [Oreochromis niloticus]	261	70	3	212	0.945946	102	171	0.268199	4e-36	154	98.57	Oreochromis niloticus
all_isotig49357	172	gi|348519395|ref|XP_003447216.1|	PREDICTED: probable thiopurine S-methyltransferase-like [Oreochromis niloticus]	268	59	160	2	0.924419	11	69	0.220149	2e-13	79.3	66.1	Oreochromis niloticus
all_isotig04715	245	gi|45387823|ref|NP_991271.1|	proteasome subunit alpha type-5 [Danio rerio]	241	81	1	243	0.991837	151	231	0.3361	5e-36	154	93.83	Danio rerio
all_isotig24017	300	gi|348529850|ref|XP_003452425.1|	PREDICTED: serine/threonine-protein kinase RIO3 [Oreochromis niloticus]	510	61	287	108	0.6	450	510	0.119608	2e-16	89.4	68.85	Oreochromis niloticus
all_GWL0GYR02GJJPT	121	gi|348526163|ref|XP_003450590.1|	PREDICTED: type II inositol-1,4,5-trisphosphate 5-phosphatase [Oreochromis niloticus]	872	40	121	2	0.991736	557	596	0.0458716	4e-12	75.1	82.5	Oreochromis niloticus
all_isotig04735	243	gi|148235673|ref|NP_001082880.1|	UDP-N-acetylglucosamine--dolichyl-phosphate N-acetylglucosaminephosphotransferase [Danio rerio]	406	51	163	11	0.62963	11	61	0.125616	7e-13	77.4	72.55	Danio rerio
all_GWL0GYR02FTRAR	91	gi|348517033|ref|XP_003446040.1|	PREDICTED: B-cell receptor-associated protein 31-like [Oreochromis niloticus]	242	28	3	86	0.923077	123	150	0.115702	2e-05	52.8	92.86	Oreochromis niloticus
all_isotig04753	243	gi|348508905|ref|XP_003441993.1|	PREDICTED: ataxin-7-like protein 3-like [Oreochromis niloticus]	201	80	2	241	0.987654	73	152	0.39801	7e-32	140	93.75	Oreochromis niloticus
all_isotig04755	243	gi|348515411|ref|XP_003445233.1|	PREDICTED: glutathione reductase, mitochondrial-like isoform 2 [Oreochromis niloticus]	427	71	231	19	0.876543	357	427	0.166276	2e-31	139	94.37	Oreochromis niloticus
all_isotig10452	463	gi|348507115|ref|XP_003441102.1|	PREDICTED: cytochrome c oxidase subunit 5B, mitochondrial-like [Oreochromis niloticus]	127	131	415	23	0.848812	1	127	1	9e-59	229	83.21	Oreochromis niloticus
all_GWL0GYR01EYPGV	256	gi|47224218|emb|CAG09064.1|	unnamed protein product [Tetraodon nigroviridis]	779	82	244	2	0.949219	230	311	0.105263	1e-22	110	64.63	Tetraodon nigroviridis
all_GWL0GYR02HVTAI	75	gi|351711299|gb|EHB14218.1|	40S ribosomal protein S2 [Heterocephalus glaber]	256	22	67	2	0.88	161	182	0.0859375	0.0001	50.1	100	Heterocephalus glaber
all_isotig56123	140	gi|348532181|ref|XP_003453585.1|	PREDICTED: complement factor H-like, partial [Oreochromis niloticus]	372	42	128	3	0.9	1	42	0.112903	5e-07	58.2	64.29	Oreochromis niloticus
all_isotig18005	350	gi|348534156|ref|XP_003454569.1|	PREDICTED: cathepsin B-like [Oreochromis niloticus]	330	114	3	344	0.977143	93	206	0.345455	9e-62	239	88.6	Oreochromis niloticus
all_isotig04772	241	gi|327239614|gb|AEA39651.1|	cathepsin H [Epinephelus coioides]	261	72	10	225	0.896266	165	236	0.275862	8e-26	120	77.78	Epinephelus coioides
all_GWL0GYR01DQEJQ	310	gi|348515859|ref|XP_003445457.1|	PREDICTED: hypothetical protein LOC100706276 [Oreochromis niloticus]	1038	74	298	89	0.677419	763	836	0.0712909	7e-21	103	66.22	Oreochromis niloticus
all_isotig41401	205	gi|348500218|ref|XP_003437670.1|	PREDICTED: proline-serine-threonine phosphatase-interacting protein 1-like [Oreochromis niloticus]	420	70	205	8	0.965854	139	208	0.166667	3e-11	72	62.86	Oreochromis niloticus
all_isotig04798	240	gi|348544510|ref|XP_003459724.1|	PREDICTED: nucleoside diphosphate kinase A2-like [Oreochromis niloticus]	152	76	231	4	0.95	68	143	0.5	4e-32	141	89.47	Oreochromis niloticus
all_GWL0GYR02HLMJW	303	gi|47214568|emb|CAG13290.1|	unnamed protein product [Tetraodon nigroviridis]	10495	62	113	295	0.60396	9122	9183	0.00590758	8e-20	100	80.65	Tetraodon nigroviridis
all_isotig04806	239	gi|238231419|ref|NP_001154130.1|	Eukaryotic translation initiation factor 3 subunit 12 [Oncorhynchus mykiss]	220	51	14	166	0.640167	56	106	0.231818	3e-21	105	96.08	Oncorhynchus mykiss
all_isotig04812	239	gi|225715462|gb|ACO13577.1|	Thyroid transcription factor 1-associated protein 26 homolog [Esox lucius]	266	62	192	13	0.753138	6	67	0.233083	1e-06	57	50	Esox lucius
all_isotig09770	478	gi|305678521|gb|ADM64310.1|	putative tissue factor pathway inhibitor 2 [Sciaenops ocellatus]	226	122	407	42	0.76569	1	122	0.539823	4e-56	221	79.51	Sciaenops ocellatus
all_isotig04818	239	gi|47220041|emb|CAG12189.1|	unnamed protein product [Tetraodon nigroviridis]	166	77	236	6	0.966527	10	86	0.463855	1e-34	149	93.51	Tetraodon nigroviridis
all_GWL0GYR01C7ZUJ	86	gi|348529694|ref|XP_003452348.1|	PREDICTED: stromal membrane-associated protein 1-like [Oreochromis niloticus]	143	24	3	74	0.837209	99	122	0.167832	8e-05	50.8	95.83	Oreochromis niloticus
all_GWL0GYR02GH1OJ	214	gi|348536132|ref|XP_003455551.1|	PREDICTED: complement C5 [Oreochromis niloticus]	1620	60	181	2	0.841121	337	396	0.037037	8e-10	67.4	68.33	Oreochromis niloticus
all_isotig08489	533	gi|348541537|ref|XP_003458243.1|	PREDICTED: E3 ubiquitin-protein ligase RNF128-like, partial [Oreochromis niloticus]	204	119	2	358	0.669794	78	195	0.578431	8e-48	193	76.47	Oreochromis niloticus
all_isotig04838	238	gi|115293039|gb|ABI93488.1|	iodothyronine deiodinase type I [Hippoglossus hippoglossus]	204	56	63	230	0.705882	32	87	0.27451	2e-19	85.5	69.64	Hippoglossus hippoglossus
all_GWL0GYR01E0D18	237	gi|348503246|ref|XP_003439176.1|	PREDICTED: protein phosphatase 1 regulatory subunit 3A-like [Oreochromis niloticus]	342	73	227	9	0.924051	41	113	0.21345	1e-15	86.7	73.97	Oreochromis niloticus
all_isotig29061	268	gi|348500548|ref|XP_003437835.1|	PREDICTED: transcription initiation factor IIB-like [Oreochromis niloticus]	318	72	260	45	0.80597	247	318	0.226415	1e-22	109	98.61	Oreochromis niloticus
all_GWL0GYR02F12EO	457	gi|348541375|ref|XP_003458162.1|	PREDICTED: ribonuclease P protein subunit p40-like [Oreochromis niloticus]	350	81	243	1	0.531729	6	86	0.231429	3e-21	105	70.37	Oreochromis niloticus
all_isotig04851	236	gi|354485881|ref|XP_003505110.1|	PREDICTED: ras-related GTP-binding protein C-like [Cricetulus griseus]	388	73	227	9	0.927966	271	343	0.188144	2e-31	139	91.78	Cricetulus griseus
all_GWL0GYR01C2SO8	401	gi|317419216|emb|CBN81253.1|	Angiotensin-converting enzyme [Dicentrarchus labrax]	1290	133	400	2	0.995012	261	393	0.103101	4e-67	257	85.71	Dicentrarchus labrax
all_isotig56376	138	gi|229368102|gb|ACQ59031.1|	Ras association domain-containing protein 6 [Anoplopoma fimbria]	346	44	134	3	0.956522	134	177	0.127168	1e-10	70.1	77.27	Anoplopoma fimbria
all_isotig12873	412	gi|74095947|ref|NP_001027816.1|	RhAG-1 protein [Takifugu rubripes]	476	119	358	2	0.866505	77	195	0.25	2e-61	227	89.92	Takifugu rubripes
all_GWL0GYR02ISOFS	102	gi|348544773|ref|XP_003459855.1|	PREDICTED: tetraspanin-13-like [Oreochromis niloticus]	203	27	3	83	0.794118	92	118	0.133005	3e-06	55.5	92.59	Oreochromis niloticus
all_GWL0GYR02I1143	193	gi|348526351|ref|XP_003450683.1|	PREDICTED: LOW QUALITY PROTEIN: glyceraldehyde-3-phosphate dehydrogenase-like [Oreochromis niloticus]	405	62	2	187	0.963731	52	113	0.153086	4e-20	101	80.65	Oreochromis niloticus
all_isotig06476	791	gi|348504104|ref|XP_003439602.1|	PREDICTED: olfactomedin-4-like [Oreochromis niloticus]	303	67	456	656	0.254109	237	303	0.221122	4e-24	116	76.12	Oreochromis niloticus
all_isotig15999	371	gi|348513715|ref|XP_003444387.1|	PREDICTED: actin-related protein 2/3 complex subunit 3-like [Oreochromis niloticus]	178	95	85	369	0.768194	1	95	0.533708	2e-45	185	94.74	Oreochromis niloticus
all_isotig60114	118	gi|348532000|ref|XP_003453495.1|	PREDICTED: myelin protein zero-like protein 1-like [Oreochromis niloticus]	265	30	2	91	0.762712	236	265	0.113208	2e-09	65.9	100	Oreochromis niloticus
all_isotig04904	450	gi|47224243|emb|CAG09089.1|	unnamed protein product [Tetraodon nigroviridis]	692	73	219	1	0.486667	515	587	0.105491	1e-34	149	93.15	Tetraodon nigroviridis
all_isotig39307	216	gi|348544125|ref|XP_003459532.1|	PREDICTED: proteasome maturation protein-like [Oreochromis niloticus]	141	69	208	2	0.958333	14	82	0.489362	1e-21	106	95.65	Oreochromis niloticus
all_isotig04912	234	gi|348666378|gb|EGZ06205.1|	hypothetical protein PHYSODRAFT_289115 [Phytophthora sojae]	89	57	221	51	0.730769	33	89	0.640449	4e-27	124	100	Phytophthora sojae
all_isotig04914	232	gi|47224071|emb|CAG12900.1|	unnamed protein product [Tetraodon nigroviridis]	356	58	11	184	0.75	299	356	0.162921	5e-28	127	91.38	Tetraodon nigroviridis
all_isotig05817	227	gi|348523117|ref|XP_003449070.1|	PREDICTED: guanidinoacetate N-methyltransferase-like [Oreochromis niloticus]	235	71	214	2	0.938326	49	119	0.302128	4e-34	148	98.59	Oreochromis niloticus
all_GWL0GYR01D68LY	215	gi|348509647|ref|XP_003442359.1|	PREDICTED: elongator complex protein 4-like [Oreochromis niloticus]	408	52	158	3	0.725581	286	337	0.127451	9e-19	97.1	86.54	Oreochromis niloticus
all_isotig04942	313	gi|292617489|ref|XP_700746.4|	PREDICTED: insulin receptor substrate 2 [Danio rerio]	1062	61	10	192	0.584665	57	117	0.0574388	4e-26	121	91.8	Danio rerio
all_isotig07551	603	gi|335955192|gb|AEH76602.1|	ribosomal protein S16 [Epinephelus bruneus]	146	67	202	2	0.333333	48	114	0.458904	2e-28	129	98.51	Epinephelus bruneus
all_isotig04948	460	gi|213513322|ref|NP_001134323.1|	Ribokinase [Salmo salar]	314	65	426	232	0.423913	1	65	0.207006	2e-18	96.3	96.92	Salmo salar
all_isotig04952	342	gi|348538008|ref|XP_003456484.1|	PREDICTED: proteasome subunit beta type-6-like [Oreochromis niloticus]	233	89	334	68	0.780702	145	233	0.381974	5e-31	137	88.76	Oreochromis niloticus
all_GWL0GYR01CQ0FK	393	gi|348537780|ref|XP_003456371.1|	PREDICTED: tapasin-like [Oreochromis niloticus]	433	75	318	94	0.572519	1	74	0.170901	7e-22	107	74.67	Oreochromis niloticus
all_isotig04961	229	gi|125831005|ref|XP_001341465.1|	PREDICTED: hypothetical protein LOC100007028 [Danio rerio]	155	60	30	209	0.786026	2	61	0.387097	1e-19	100	66.67	Danio rerio
all_isotig19327	337	gi|348532787|ref|XP_003453887.1|	PREDICTED: dolichyl-diphosphooligosaccharide--protein glycosyltransferase subunit STT3B-like [Oreochromis niloticus]	814	109	3	329	0.970326	599	707	0.133907	2e-57	225	100	Oreochromis niloticus
all_isotig04973	299	gi|345324397|ref|XP_001506172.2|	PREDICTED: hypothetical protein LOC100074574 [Ornithorhynchus anatinus]	459	53	14	172	0.531773	407	459	0.115468	1e-22	110	98.11	Ornithorhynchus anatinus
all_GWL0GYR01B2YI8	92	gi|348523043|ref|XP_003449033.1|	PREDICTED: transmembrane protein 87A-like [Oreochromis niloticus]	583	30	91	2	0.978261	234	262	0.0497427	4e-05	51.6	73.33	Oreochromis niloticus
all_isotig04992	227	gi|308322017|gb|ADO28146.1|	gpn-loop GTPase 3 [Ictalurus furcatus]	285	70	222	13	0.92511	16	85	0.245614	4e-29	131	84.29	Ictalurus furcatus
all_isotig12430	421	gi|47213380|emb|CAF93333.1|	unnamed protein product [Tetraodon nigroviridis]	149	93	8	286	0.662708	57	149	0.624161	1e-34	149	75.27	Tetraodon nigroviridis
all_isotig04997	226	gi|189530999|ref|XP_001341940.2|	PREDICTED: hypothetical protein LOC100002065 [Danio rerio]	425	58	178	5	0.769912	6	61	0.131765	8e-10	67.4	50	Danio rerio
all_isotig55952	142	gi|317418554|emb|CBN80592.1|	Ribophorin II [Dicentrarchus labrax]	631	44	9	140	0.929577	478	521	0.0697306	7e-16	87.4	95.45	Dicentrarchus labrax
all_isotig07895	568	gi|47225667|emb|CAG08010.1|	unnamed protein product [Tetraodon nigroviridis]	201	140	145	564	0.739437	1	140	0.696517	3e-59	232	85.71	Tetraodon nigroviridis
all_isotig28306	272	gi|348539164|ref|XP_003457059.1|	PREDICTED: methionine adenosyltransferase 2 subunit beta-like [Oreochromis niloticus]	325	74	2	220	0.805147	253	325	0.224615	3e-23	112	72.97	Oreochromis niloticus
all_isotig05013	463	gi|262409833|gb|ACY66647.1|	C-type lectin [Oplegnathus fasciatus]	234	67	444	250	0.421166	156	222	0.286325	4e-23	111	70.15	Oplegnathus fasciatus
all_isotig59782	121	gi|348537411|ref|XP_003456188.1|	PREDICTED: nuclear receptor corepressor 1-like [Oreochromis niloticus]	2349	40	120	1	0.991736	85	124	0.0170285	1e-10	70.1	80	Oreochromis niloticus
all_isotig05036	225	gi|195995919|ref|XP_002107828.1|	actin [Trichoplax adhaerens]	376	66	14	211	0.88	71	136	0.175532	1e-32	142	96.97	Trichoplax adhaerens
all_isotig06819	700	gi|348544233|ref|XP_003459586.1|	PREDICTED: hypothetical protein LOC100697480 [Oreochromis niloticus]	304	109	374	700	0.467143	101	205	0.345395	5e-18	95.9	62.39	Oreochromis niloticus
all_isotig23492	303	gi|223646380|gb|ACN09948.1|	60S ribosomal protein L13a [Salmo salar]	248	59	124	300	0.584158	43	101	0.237903	7e-11	70.9	93.22	Salmo salar
all_isotig17475	353	gi|348531770|ref|XP_003453381.1|	PREDICTED: complement component C8 beta chain-like [Oreochromis niloticus]	588	112	350	15	0.951841	213	324	0.190476	2e-44	182	75.89	Oreochromis niloticus
all_GWL0GYR02IWSPY	165	gi|47227131|emb|CAG00493.1|	unnamed protein product [Tetraodon nigroviridis]	546	54	154	2	0.927273	414	467	0.0989011	3e-12	75.5	74.07	Tetraodon nigroviridis
all_isotig16727	361	gi|348534082|ref|XP_003454532.1|	PREDICTED: uncharacterized protein C1orf96 homolog [Oreochromis niloticus]	281	83	359	138	0.614958	11	93	0.295374	3e-17	92	54.22	Oreochromis niloticus
all_isotig19925	330	gi|348500282|ref|XP_003437702.1|	PREDICTED: pyruvate kinase isozymes M1/M2 [Oreochromis niloticus]	531	59	3	179	0.536364	467	525	0.111111	7e-25	117	88.14	Oreochromis niloticus
all_isotig05074	222	gi|47217819|emb|CAG07233.1|	unnamed protein product [Tetraodon nigroviridis]	99	52	54	209	0.702703	48	99	0.525253	1e-19	100	80.77	Tetraodon nigroviridis
all_isotig19178	338	gi|348520580|ref|XP_003447805.1|	PREDICTED: protein archease-like [Oreochromis niloticus]	162	89	330	64	0.789941	36	124	0.549383	9e-52	184	95.51	Oreochromis niloticus
all_isotig05090	223	gi|338173058|gb|AEI83278.1|	beta-2 microglobulin [Miichthys miiuy]	116	69	215	9	0.928251	29	97	0.594828	1e-21	106	66.67	Miichthys miiuy
all_isotig21610	318	gi|317419135|emb|CBN81172.1|	PKHD domain-containing transmembrane protein [Dicentrarchus labrax]	321	104	313	2	0.981132	57	160	0.323988	1e-31	140	84.62	Dicentrarchus labrax
all_GWL0GYR02F8OCV	395	gi|348521532|ref|XP_003448280.1|	PREDICTED: E3 ubiquitin-protein ligase HUWE1 [Oreochromis niloticus]	4402	72	394	179	0.546835	1013	1084	0.0163562	2e-21	105	94.44	Oreochromis niloticus
all_isotig60114	118	gi|348532000|ref|XP_003453495.1|	PREDICTED: myelin protein zero-like protein 1-like [Oreochromis niloticus]	265	30	2	91	0.762712	236	265	0.113208	2e-09	65.9	100	Oreochromis niloticus
all_isotig05122	220	gi|47218659|emb|CAG04988.1|	unnamed protein product [Tetraodon nigroviridis]	415	69	208	2	0.940909	264	332	0.166265	4e-32	141	91.3	Tetraodon nigroviridis
all_isotig05124	217	gi|47227280|emb|CAF96829.1|	unnamed protein product [Tetraodon nigroviridis]	1185	68	2	205	0.940092	162	229	0.057384	2e-18	95.9	95.59	Tetraodon nigroviridis
all_isotig05126	219	gi|90990836|dbj|BAE92861.1|	tributyltin binding protein type 1 [Paralichthys olivaceus]	210	60	20	199	0.821918	135	193	0.280952	6e-10	67.8	56.67	Paralichthys olivaceus
all_isotig05128	326	gi|348529358|ref|XP_003452180.1|	PREDICTED: 60S ribosomal protein L9-like [Oreochromis niloticus]	192	95	286	2	0.874233	1	95	0.494792	2e-46	189	96.84	Oreochromis niloticus
all_isotig56191	140	gi|47222008|emb|CAG08263.1|	unnamed protein product [Tetraodon nigroviridis]	4082	43	10	138	0.921429	387	429	0.0105341	3e-13	79	76.74	Tetraodon nigroviridis
all_isotig05135	218	gi|308324689|gb|ADO29479.1|	ankyrin repeat domain-containing protein 22 [Ictalurus punctatus]	191	57	36	206	0.784404	1	57	0.298429	2e-14	82.4	63.16	Ictalurus punctatus
all_isotig32950	241	gi|348528238|ref|XP_003451625.1|	PREDICTED: LIM domain only protein 7-like [Oreochromis niloticus]	1921	80	2	241	0.995851	71	150	0.041645	9e-38	160	93.75	Oreochromis niloticus
all_isotig37694	222	gi|348500080|ref|XP_003437601.1|	PREDICTED: xaa-Pro dipeptidase [Oreochromis niloticus]	490	71	216	4	0.959459	56	126	0.144898	7e-33	144	90.14	Oreochromis niloticus
all_isotig05159	221	gi|51010945|ref|NP_001003427.1|	proteasome subunit alpha type-1 [Danio rerio]	262	58	3	176	0.78733	186	243	0.221374	1e-22	109	91.38	Danio rerio
all_isotig15161	380	gi|348517162|ref|XP_003446104.1|	PREDICTED: UPF0553 protein C9orf64 homolog [Oreochromis niloticus]	341	82	378	133	0.647368	170	251	0.240469	1e-33	146	84.15	Oreochromis niloticus
all_isotig07251	632	gi|348530240|ref|XP_003452619.1|	PREDICTED: omega-amidase NIT2-like [Oreochromis niloticus]	286	182	630	85	0.863924	102	283	0.636364	2e-87	325	84.62	Oreochromis niloticus
all_isotig61669	110	gi|348507034|ref|XP_003441062.1|	PREDICTED: proactivator polypeptide-like isoform 3 [Oreochromis niloticus]	529	31	100	8	0.845455	253	283	0.0586011	2e-05	53.1	74.19	Oreochromis niloticus
all_isotig05181	215	gi|348511902|ref|XP_003443482.1|	PREDICTED: protein NipSnap homolog 3A-like [Oreochromis niloticus]	243	66	206	9	0.92093	108	173	0.271605	8e-23	110	74.24	Oreochromis niloticus
all_isotig45059	189	gi|348514957|ref|XP_003445006.1|	PREDICTED: coatomer subunit gamma-2-like [Oreochromis niloticus]	873	58	176	3	0.920635	414	471	0.0664376	8e-26	120	98.28	Oreochromis niloticus
all_isotig08215	549	gi|348528037|ref|XP_003451525.1|	PREDICTED: proline-serine-threonine phosphatase-interacting protein 2-like [Oreochromis niloticus]	338	174	3	521	0.945355	165	338	0.514793	3e-68	261	70.69	Oreochromis niloticus
all_GWL0GYR01DKKC2	236	gi|189523699|ref|XP_001923800.1|	PREDICTED: titin [Danio rerio]	32757	72	8	223	0.915254	20653	20724	0.002198	2e-23	112	72.22	Danio rerio
all_GWL0GYR02H9UIM	444	gi|348517883|ref|XP_003446462.1|	PREDICTED: enoyl-CoA delta isomerase 1, mitochondrial-like [Oreochromis niloticus]	303	54	392	231	0.364865	249	302	0.178218	5e-19	97.8	83.33	Oreochromis niloticus
all_isotig57335	134	gi|229368196|gb|ACQ59078.1|	Beta-2-glycoprotein 1 precursor [Anoplopoma fimbria]	352	39	10	126	0.873134	138	176	0.110795	3e-11	72	82.05	Anoplopoma fimbria
all_isotig05207	434	gi|229367324|gb|ACQ58642.1|	Succinate dehydrogenase iron-sulfur subunit, mitochondrial precursor [Anoplopoma fimbria]	283	138	423	10	0.953917	14	151	0.487633	7e-61	236	90.58	Anoplopoma fimbria
all_isotig05221	212	gi|41151992|ref|NP_958475.1|	nucleosome assembly protein 1-like 1 [Danio rerio]	385	63	201	13	0.891509	251	313	0.163636	8e-15	84	93.65	Danio rerio
all_isotig11065	446	gi|348519425|ref|XP_003447231.1|	PREDICTED: chromatin modification-related protein MEAF6-like [Oreochromis niloticus]	193	74	434	213	0.497758	81	154	0.38342	3e-40	136	90.54	Oreochromis niloticus
all_isotig27641	277	gi|348507875|ref|XP_003441481.1|	PREDICTED: F-actin-capping protein subunit beta-like [Oreochromis niloticus]	272	89	273	7	0.963899	184	272	0.327206	5e-40	167	94.38	Oreochromis niloticus
all_isotig05245	211	gi|47225031|emb|CAF97446.1|	unnamed protein product [Tetraodon nigroviridis]	122	50	52	201	0.7109	1	50	0.409836	9e-17	90.5	84	Tetraodon nigroviridis
all_GWL0GYR02GDHLQ	229	gi|348535035|ref|XP_003455007.1|	PREDICTED: trimeric intracellular cation channel type B-like [Oreochromis niloticus]	321	73	2	220	0.956332	170	242	0.227414	6e-32	140	94.52	Oreochromis niloticus
all_GWL0GYR01E0TTG	262	gi|348540678|ref|XP_003457814.1|	PREDICTED: microfibril-associated glycoprotein 4-like [Oreochromis niloticus]	248	55	166	2	0.629771	139	193	0.221774	2e-27	95.5	72.73	Oreochromis niloticus
all_isotig49069	173	gi|229366278|gb|ACQ58119.1|	F-actin-capping protein subunit alpha-1 [Anoplopoma fimbria]	191	52	171	16	0.901734	58	109	0.272251	6e-21	104	92.31	Anoplopoma fimbria
all_isotig05268	317	gi|164690957|dbj|BAF98661.1|	ribosomal protein L13a [Solea senegalensis]	205	99	305	9	0.936909	53	151	0.482927	9e-51	203	96.97	Solea senegalensis
all_GWL0GYR01DWGOI	93	gi|47219588|emb|CAG02294.1|	unnamed protein product [Tetraodon nigroviridis]	1323	31	93	1	1	1066	1096	0.0234316	2e-05	53.1	77.42	Tetraodon nigroviridis
all_isotig11262	440	gi|47155411|dbj|BAD18907.1|	rRNA intron-encoded endonuclease [Thermoproteus sp. IC-062]	272	63	208	20	0.429545	204	266	0.231618	2e-07	59.7	53.97	Thermoproteus sp. IC-062
all_GWL0GYR02HN2SL	186	gi|351703239|gb|EHB06158.1|	Eukaryotic peptide chain release factor subunit 1 [Heterocephalus glaber]	437	61	3	185	0.983871	126	186	0.139588	5e-28	127	100	Heterocephalus glaber
all_isotig05292	207	gi|297714443|ref|XP_002833656.1|	PREDICTED: 40S ribosomal protein S24-like isoform 1 [Pongo abelii]	144	52	40	195	0.753623	11	62	0.361111	2e-19	99	90.38	Pongo abelii
all_isotig33158	241	gi|348533412|ref|XP_003454199.1|	PREDICTED: hypothetical protein LOC100696210 [Oreochromis niloticus]	623	76	235	59	0.73444	548	623	0.12199	7e-19	97.4	65.79	Oreochromis niloticus
all_isotig20655	327	gi|47551331|ref|NP_999976.1|	protein phosphatase 1, catalytic subunit, alpha [Danio rerio]	331	68	115	318	0.623853	1	68	0.205438	3e-30	135	98.53	Danio rerio
all_isotig05315	203	gi|225716612|gb|ACO14152.1|	60S ribosomal protein L27a [Esox lucius]	148	52	164	9	0.768473	1	52	0.351351	2e-11	72.4	94.23	Esox lucius
all_isotig05319	204	gi|225708468|gb|ACO10080.1|	ETS-related transcription factor Elf-1 [Osmerus mordax]	300	61	195	13	0.897059	179	239	0.203333	1e-28	129	95.08	Osmerus mordax
all_isotig06599	756	gi|348514085|ref|XP_003444571.1|	PREDICTED: glutathione S-transferase theta-1-like [Oreochromis niloticus]	243	204	1	612	0.809524	40	243	0.839506	2e-71	273	63.73	Oreochromis niloticus
all_isotig05343	203	gi|348500569|ref|XP_003437845.1|	PREDICTED: U3 small nucleolar ribonucleoprotein protein IMP3-like [Oreochromis niloticus]	183	61	12	194	0.901478	75	135	0.333333	2e-23	112	91.8	Oreochromis niloticus
all_isotig05353	247	gi|297293866|ref|XP_001093267.2|	PREDICTED: 40S ribosomal protein S3a-like [Macaca mulatta]	159	69	208	2	0.838057	31	99	0.433962	4e-23	111	92.75	Macaca mulatta
all_isotig07743	585	gi|187606716|emb|CAP47207.1|	major histocompatibility complex II gamma chains [Sparus aurata]	199	65	190	2	0.323077	84	146	0.316583	1e-10	70.9	58.46	Sparus aurata
all_isotig05380	198	gi|209155166|gb|ACI33815.1|	Alcohol dehydrogenase [Salmo salar]	329	59	187	11	0.893939	246	304	0.179331	3e-22	108	88.14	Salmo salar
all_isotig05390	196	gi|344264922|ref|XP_003404538.1|	PREDICTED: voltage-dependent anion-selective channel protein 1-like isoform 1 [Loxodonta africana]	283	62	3	188	0.94898	1	62	0.219081	1e-25	120	93.55	Loxodonta africana
all_isotig60441	118	gi|223646550|gb|ACN10033.1|	60S ribosomal protein L38 [Salmo salar]	219	30	21	110	0.762712	3	32	0.136986	7e-08	60.8	93.33	Salmo salar
all_isotig56731	137	gi|47229909|emb|CAG10323.1|	unnamed protein product [Tetraodon nigroviridis]	282	41	13	135	0.89781	195	235	0.14539	2e-15	85.9	90.24	Tetraodon nigroviridis
all_GWL0GYR01BX3JN	252	gi|47214572|emb|CAG13294.1|	unnamed protein product [Tetraodon nigroviridis]	3084	83	249	1	0.988095	1260	1342	0.0269131	1e-32	143	78.31	Tetraodon nigroviridis
all_isotig05414	197	gi|312294644|gb|ADQ64757.1|	cytochrome oxidase subunit 1 [Pleuronectiformes sp. BOLD:AAM4411]	215	63	195	7	0.959391	103	165	0.293023	7e-24	114	90.48	Pleuronectiformes sp. BOLD:AAM4411
all_isotig39872	213	gi|348500647|ref|XP_003437884.1|	PREDICTED: UPF0670 protein C8orf55 homolog [Oreochromis niloticus]	203	67	9	209	0.943662	81	147	0.330049	4e-28	128	91.04	Oreochromis niloticus
all_GWL0GYR02HFKSC	407	gi|47214571|emb|CAG13293.1|	unnamed protein product [Tetraodon nigroviridis]	8402	87	1	261	0.641278	5480	5566	0.0103547	9e-43	139	75.86	Tetraodon nigroviridis
all_isotig09941	478	gi|348502989|ref|XP_003439049.1|	PREDICTED: cytosolic sulfotransferase 2-like [Oreochromis niloticus]	293	103	466	158	0.646444	191	293	0.351536	3e-40	168	73.79	Oreochromis niloticus
all_isotig05432	196	gi|348541711|ref|XP_003458330.1|	PREDICTED: CD59 glycoprotein-like [Oreochromis niloticus]	115	54	11	172	0.826531	61	114	0.469565	1e-12	76.6	79.63	Oreochromis niloticus
all_isotig05434	194	gi|237689767|gb|ACQ59162.1|	factor B/C2 [Larimichthys crocea]	755	60	185	6	0.927835	105	164	0.0794702	5e-23	111	80	Larimichthys crocea
all_isotig05440	194	gi|348536737|ref|XP_003455852.1|	PREDICTED: coiled-coil and C2 domain-containing protein 1A [Oreochromis niloticus]	992	59	10	186	0.912371	902	960	0.0594758	3e-18	95.5	69.49	Oreochromis niloticus
all_GWL0GYR02HIU2X	344	gi|348528204|ref|XP_003451608.1|	PREDICTED: guanine nucleotide exchange factor DBS-like [Oreochromis niloticus]	1624	64	4	195	0.55814	72	135	0.0394089	2e-21	105	82.81	Oreochromis niloticus
all_isotig05456	321	gi|229367556|gb|ACQ58758.1|	Ependymin-1 precursor [Anoplopoma fimbria]	214	102	4	309	0.953271	9	110	0.476636	3e-38	161	69.61	Anoplopoma fimbria
all_isotig05459	192	gi|47220995|emb|CAF98224.1|	unnamed protein product [Tetraodon nigroviridis]	192	57	10	180	0.890625	107	163	0.296875	6e-26	120	98.25	Tetraodon nigroviridis
all_isotig26899	280	gi|348500573|ref|XP_003437847.1|	PREDICTED: uncharacterized protein C1orf21 homolog [Oreochromis niloticus]	114	69	2	208	0.739286	44	112	0.605263	3e-21	105	75.36	Oreochromis niloticus
all_GWL0GYR02G4KMZ	80	gi|6682835|dbj|BAA88901.1|	complement component C3 [Paralichthys olivaceus]	1655	25	1	75	0.9375	1625	1649	0.0151057	8e-05	50.8	84	Paralichthys olivaceus
all_isotig05472	237	gi|354491460|ref|XP_003507873.1|	PREDICTED: transmembrane emp24 domain-containing protein 2 [Cricetulus griseus]	152	50	234	85	0.632911	99	148	0.328947	2e-19	99.4	96	Cricetulus griseus
all_isotig61562	111	gi|348525640|ref|XP_003450330.1|	PREDICTED: hypothetical protein LOC100698683 [Oreochromis niloticus]	664	32	102	7	0.864865	510	541	0.0481928	5e-06	54.7	75	Oreochromis niloticus
all_isotig05486	191	gi|158389781|gb|ABW37743.1|	alpha-1-microglobulin [Ctenopharyngodon idella]	348	54	182	21	0.848168	43	96	0.155172	1e-08	63.2	51.85	Ctenopharyngodon idella
all_isotig05488	191	gi|544480|sp|P36992.1|AMBP_PLEPL	RecName: Full=Protein AMBP; Contains: RecName: Full=Alpha-1-microglobulin; Contains: RecName: Full=Inter-alpha-trypsin inhibitor light chain; Short=ITI-LC; AltName: Full=Bikunin; AltName: Full=HI-30; Flags: Precursor	355	56	10	177	0.879581	99	154	0.157746	8e-10	67.4	55.36	Pleuronectes platessa
all_isotig15721	371	gi|322423472|gb|ADX01345.1|	immunoglobulin mu heavy chain [Lutjanus sanguineus]	595	76	130	357	0.614555	84	157	0.12437	6e-31	120	77.63	Lutjanus sanguineus
all_isotig30245	264	gi|348537883|ref|XP_003456422.1|	PREDICTED: NADH dehydrogenase [ubiquinone] 1 beta subcomplex subunit 10-like [Oreochromis niloticus]	171	62	78	263	0.704545	1	62	0.362573	2e-23	112	85.48	Oreochromis niloticus
all_isotig58112	130	gi|348502995|ref|XP_003439052.1|	PREDICTED: glutamine-rich protein 1-like [Oreochromis niloticus]	729	43	130	2	0.992308	652	694	0.0589849	2e-19	99.4	100	Oreochromis niloticus
all_isotig18403	344	gi|348514241|ref|XP_003444649.1|	PREDICTED: ribonuclease H2 subunit C-like [Oreochromis niloticus]	136	96	10	297	0.837209	41	136	0.705882	2e-42	176	85.42	Oreochromis niloticus
all_isotig61836	109	gi|351715345|gb|EHB18264.1|	Neurocalcin-delta [Heterocephalus glaber]	340	35	3	107	0.963303	274	308	0.102941	1e-11	73.2	100	Heterocephalus glaber
all_GWL0GYR01A8ZPW	195	gi|348507663|ref|XP_003441375.1|	PREDICTED: low-density lipoprotein receptor-related protein 1-like [Oreochromis niloticus]	4563	59	178	2	0.907692	4337	4395	0.0129301	4e-23	111	76.27	Oreochromis niloticus
all_GWL0GYR02I985B	196	gi|348510309|ref|XP_003442688.1|	PREDICTED: DNA topoisomerase 1-like [Oreochromis niloticus]	754	60	181	2	0.918367	452	511	0.0795756	4e-27	124	98.33	Oreochromis niloticus
all_isotig05536	246	gi|343459151|gb|AEM37734.1|	novel sal-like protein [Epinephelus bruneus]	110	58	145	2	0.585366	1	58	0.527273	5e-17	91.3	81.03	Epinephelus bruneus
all_isotig05536	246	gi|343459151|gb|AEM37734.1|	novel sal-like protein [Epinephelus bruneus]	110	58	145	2	0.585366	1	58	0.527273	5e-17	91.3	81.03	Epinephelus bruneus
all_isotig05539	267	gi|348526103|ref|XP_003450560.1|	PREDICTED: cornifelin-like [Oreochromis niloticus]	117	55	184	20	0.617978	1	55	0.470085	4e-19	98.2	76.36	Oreochromis niloticus
all_isotig05573	182	gi|340812351|gb|AEK76077.1|	sarcoplasmic reticulum calcium ATPase 1 [Siniperca chuatsi]	957	54	162	1	0.89011	464	517	0.0564263	1e-23	113	96.3	Siniperca chuatsi
all_isotig10844	455	gi|348530605|ref|XP_003452801.1|	PREDICTED: atlastin-2-like [Oreochromis niloticus]	564	60	264	443	0.395604	38	97	0.106383	4e-13	78.2	85	Oreochromis niloticus
all_isotig05597	210	gi|157129438|ref|XP_001655386.1|	cytoplasmic dynein light chain [Aedes aegypti]	128	64	193	2	0.914286	7	70	0.5	5e-09	64.7	53.12	Aedes aegypti
all_isotig35257	235	gi|348516457|ref|XP_003445755.1|	PREDICTED: NEDD8-activating enzyme E1 regulatory subunit-like isoform 2 [Oreochromis niloticus]	463	74	2	223	0.944681	323	396	0.159827	1e-32	143	90.54	Oreochromis niloticus
all_GWL0GYR01DKKC2	236	gi|189523699|ref|XP_001923800.1|	PREDICTED: titin [Danio rerio]	32757	72	8	223	0.915254	20653	20724	0.002198	2e-23	112	72.22	Danio rerio
all_isotig19283	338	gi|348525020|ref|XP_003450020.1|	PREDICTED: trans-2,3-enoyl-CoA reductase-like [Oreochromis niloticus]	308	50	328	179	0.443787	78	127	0.162338	9e-22	107	96	Oreochromis niloticus
all_isotig60153	118	gi|8777608|gb|AAF79021.1|	retinol-binding protein [Sparus aurata]	195	37	112	2	0.940678	6	42	0.189744	5e-06	54.7	89.19	Sparus aurata
all_isotig11098	450	gi|171988318|gb|ACB59380.1|	progranulin type I [Paralichthys olivaceus]	298	150	8	448	0.98	27	176	0.503356	4e-57	224	65.33	Paralichthys olivaceus
all_isotig14543	382	gi|348535059|ref|XP_003455019.1|	PREDICTED: maltase-glucoamylase, intestinal-like, partial [Oreochromis niloticus]	1073	125	1	375	0.981675	712	836	0.116496	1e-60	236	86.4	Oreochromis niloticus
all_GWL0GYR02GFWB4	195	gi|47228192|emb|CAG07587.1|	unnamed protein product [Tetraodon nigroviridis]	741	64	3	194	0.984615	311	374	0.0863698	7e-24	114	82.81	Tetraodon nigroviridis
all_isotig16514	366	gi|348539202|ref|XP_003457078.1|	PREDICTED: adenylate kinase isoenzyme 6-like [Oreochromis niloticus]	174	53	177	19	0.434426	1	53	0.304598	6e-20	100	88.68	Oreochromis niloticus
all_isotig05668	170	gi|126632796|emb|CAM56508.1|	novel protein similar to human and mouse ubiquitin specific peptidase 39 (USP39) [Danio rerio]	497	51	13	165	0.9	310	360	0.102616	7e-19	97.4	90.2	Danio rerio
all_isotig18866	340	gi|157278309|ref|NP_001098256.1|	class III alcohol dehydrogenase, chi subunit [Oryzias latipes]	379	95	298	14	0.838235	1	95	0.25066	1e-45	186	94.74	Oryzias latipes
all_GWL0GYR01CCGDP	303	gi|348544390|ref|XP_003459664.1|	PREDICTED: tapasin-like [Oreochromis niloticus]	443	91	42	302	0.861386	27	117	0.205418	2e-20	102	50.55	Oreochromis niloticus
all_isotig50959	163	gi|47225004|emb|CAF97419.1|	unnamed protein product [Tetraodon nigroviridis]	292	51	4	156	0.93865	172	222	0.174658	2e-15	86.3	72.55	Tetraodon nigroviridis
all_isotig09207	502	gi|348540573|ref|XP_003457762.1|	PREDICTED: DNA-directed RNA polymerase II subunit RPB11-a-like [Oreochromis niloticus]	117	90	167	436	0.537849	28	117	0.769231	5e-43	177	96.67	Oreochromis niloticus
all_isotig15563	377	gi|348534745|ref|XP_003454862.1|	PREDICTED: uncharacterized methyltransferase WBSCR22-like [Oreochromis niloticus]	282	124	2	373	0.986737	27	150	0.439716	9e-57	223	94.35	Oreochromis niloticus
all_isotig47670	179	gi|348504718|ref|XP_003439908.1|	PREDICTED: MAU2 chromatid cohesion factor homolog [Oreochromis niloticus]	598	58	4	177	0.972067	299	356	0.09699	6e-25	117	100	Oreochromis niloticus
all_GWL0GYR02IKVY4	82	gi|348513430|ref|XP_003444245.1|	PREDICTED: solute carrier family 45 member 4-like [Oreochromis niloticus]	900	25	5	79	0.914634	109	133	0.0277778	1e-05	53.5	96	Oreochromis niloticus
all_isotig23710	304	gi|348541329|ref|XP_003458139.1|	PREDICTED: thymosin beta-4-like [Oreochromis niloticus]	83	63	273	85	0.621711	19	81	0.759036	3e-12	75.5	61.9	Oreochromis niloticus
all_isotig07191	641	gi|348519483|ref|XP_003447260.1|	PREDICTED: sialidase-1-like [Oreochromis niloticus]	387	211	641	9	0.98752	6	216	0.54522	4e-69	265	63.51	Oreochromis niloticus
all_isotig15890	372	gi|47210592|emb|CAF91909.1|	unnamed protein product [Tetraodon nigroviridis]	159	72	217	2	0.580645	1	72	0.45283	3e-22	108	84.72	Tetraodon nigroviridis
all_isotig05746	163	gi|47210849|emb|CAF89715.1|	unnamed protein product [Tetraodon nigroviridis]	364	50	159	10	0.920245	105	154	0.137363	9e-19	97.1	96	Tetraodon nigroviridis
all_isotig05759	310	gi|189527733|ref|XP_001339797.2|	PREDICTED: lysine-specific demethylase 2A [Danio rerio]	1252	53	166	8	0.512903	339	391	0.0423323	6e-07	57.8	56.6	Danio rerio
all_isotig13667	402	gi|47211478|emb|CAG13360.1|	unnamed protein product [Tetraodon nigroviridis]	631	127	389	9	0.947761	504	630	0.201268	4e-54	214	82.68	Tetraodon nigroviridis
all_GWL0GYR02HOW5T	208	gi|30315803|emb|CAD67584.1|	putative dystrophin [Takifugu rubripes]	3641	66	3	200	0.951923	3028	3093	0.0181269	2e-28	129	95.45	Takifugu rubripes
all_isotig11174	449	gi|348514075|ref|XP_003444566.1|	PREDICTED: natterin-4-like [Oreochromis niloticus]	403	144	440	9	0.962138	231	374	0.35732	2e-26	122	59.72	Oreochromis niloticus
all_isotig05776	237	gi|47224079|emb|CAG12908.1|	unnamed protein product [Tetraodon nigroviridis]	315	69	12	218	0.873418	21	89	0.219048	9e-19	97.1	98.55	Tetraodon nigroviridis
all_isotig23710	304	gi|348541329|ref|XP_003458139.1|	PREDICTED: thymosin beta-4-like [Oreochromis niloticus]	83	63	273	85	0.621711	19	81	0.759036	3e-12	75.5	61.9	Oreochromis niloticus
all_GWL0GYR01A8ZPW	195	gi|348507663|ref|XP_003441375.1|	PREDICTED: low-density lipoprotein receptor-related protein 1-like [Oreochromis niloticus]	4563	59	178	2	0.907692	4337	4395	0.0129301	4e-23	111	76.27	Oreochromis niloticus
all_GWL0GYR01EXZAP	271	gi|348532253|ref|XP_003453621.1|	PREDICTED: serine/threonine-protein kinase ULK2 [Oreochromis niloticus]	1039	87	8	268	0.9631	935	1021	0.0837344	3e-36	155	88.51	Oreochromis niloticus
all_GWL0GYR01AW38X	232	gi|37779080|gb|AAP20200.1|	ribosomal protein L4 [Pagrus major]	367	61	185	3	0.788793	166	226	0.166213	1e-27	126	100	Pagrus major
all_isotig05817	227	gi|348523117|ref|XP_003449070.1|	PREDICTED: guanidinoacetate N-methyltransferase-like [Oreochromis niloticus]	235	71	214	2	0.938326	49	119	0.302128	4e-34	148	98.59	Oreochromis niloticus
all_isotig25296	292	gi|348527676|ref|XP_003451345.1|	PREDICTED: AN1-type zinc finger protein 5-like [Oreochromis niloticus]	218	90	1	270	0.924658	129	218	0.412844	4e-45	184	95.56	Oreochromis niloticus
all_GWL0GYR01AJQW5	447	gi|354490271|ref|XP_003507282.1|	PREDICTED: hypothetical protein LOC100753137 [Cricetulus griseus]	286	90	5	274	0.604027	197	286	0.314685	1e-41	172	98.89	Cricetulus griseus
all_isotig16731	363	gi|348522738|ref|XP_003448881.1|	PREDICTED: alpha-2-HS-glycoprotein-like [Oreochromis niloticus]	365	110	335	6	0.909091	1	110	0.30137	6e-29	130	54.55	Oreochromis niloticus
all_isotig05877	145	gi|348513267|ref|XP_003444164.1|	PREDICTED: protein asteroid homolog 1-like [Oreochromis niloticus]	756	42	136	11	0.868966	35	76	0.0555556	2e-13	79.3	83.33	Oreochromis niloticus
all_isotig05879	143	gi|157311681|ref|NP_001098565.1|	cytochrome P450 3A40 [Oryzias latipes]	502	40	12	131	0.839161	369	408	0.0796813	1e-12	76.6	82.5	Oryzias latipes
all_GWL0GYR02JDLEC	302	gi|348523694|ref|XP_003449358.1|	PREDICTED: NADPH--cytochrome P450 reductase-like [Oreochromis niloticus]	677	93	16	294	0.923841	482	574	0.137371	9e-48	193	93.55	Oreochromis niloticus
all_isotig14697	387	gi|317418824|emb|CBN80862.1|	Ribosomal protein L29 [Dicentrarchus labrax]	64	54	76	237	0.418605	1	54	0.84375	1e-23	113	98.15	Dicentrarchus labrax
all_isotig05889	212	gi|185134556|ref|NP_001117950.1|	calreticulin [Oncorhynchus mykiss]	419	61	199	17	0.863208	308	368	0.145585	2e-24	115	86.89	Oncorhynchus mykiss
all_isotig43719	194	gi|317419530|emb|CBN81567.1|	Dedicator of cytokinesis protein 1 [Dicentrarchus labrax]	1940	62	1	186	0.958763	1618	1679	0.0319588	3e-28	128	98.39	Dicentrarchus labrax
all_isotig05896	200	gi|348506162|ref|XP_003440629.1|	PREDICTED: serine/threonine-protein phosphatase 6 regulatory subunit 2-like [Oreochromis niloticus]	908	66	2	199	0.99	261	326	0.0726872	1e-28	130	95.45	Oreochromis niloticus
all_GWL0GYR01DYRZ6	160	gi|354477732|ref|XP_003501073.1|	PREDICTED: LOW QUALITY PROTEIN: titin-like [Cricetulus griseus]	33511	51	8	160	0.95625	21379	21429	0.00152189	8e-15	84	80.39	Cricetulus griseus
all_isotig05928	136	gi|281312192|sp|C0HAC0.1|FBXL5_SALSA	RecName: Full=F-box/LRR-repeat protein 5; AltName: Full=F-box and leucine-rich repeat protein 5	696	38	11	124	0.838235	26	63	0.0545977	2e-13	79.3	94.74	Salmo salar
all_isotig05930	135	gi|150036372|emb|CAL92186.1|	transferrin [Chionodraco rastrospinosus]	692	34	134	33	0.755556	659	692	0.0491329	2e-05	53.1	64.71	Chionodraco rastrospinosus
all_GWL0GYR02IZNOY	313	gi|47211686|emb|CAF92338.1|	unnamed protein product [Tetraodon nigroviridis]	9369	102	3	308	0.977636	2626	2727	0.010887	2e-43	178	82.35	Tetraodon nigroviridis
all_isotig16107	369	gi|351701725|gb|EHB04644.1|	Transcription elongation factor B polypeptide 1 [Heterocephalus glaber]	170	62	352	167	0.504065	79	140	0.364706	2e-24	115	90.32	Heterocephalus glaber
all_isotig05942	191	gi|156914686|gb|AAI52592.1|	LOC569167 protein [Danio rerio]	485	55	176	12	0.863874	1	55	0.113402	2e-13	79.7	90.91	Danio rerio
all_GWL0GYR01BQC9U	332	gi|348509408|ref|XP_003442241.1|	PREDICTED: probable E3 ubiquitin-protein ligase MGRN1-like [Oreochromis niloticus]	546	110	2	331	0.993976	218	327	0.201465	3e-58	228	99.09	Oreochromis niloticus
all_isotig46550	183	gi|348162167|gb|AEP68104.1|	heat shock protein 90-beta [Larimichthys crocea]	725	57	3	173	0.934426	372	428	0.0786207	7e-24	114	100	Larimichthys crocea
all_isotig05981	121	gi|354488129|ref|XP_003506223.1|	PREDICTED: nascent polypeptide-associated complex subunit alpha-like [Cricetulus griseus]	215	34	10	111	0.842975	112	145	0.15814	4e-10	68.6	100	Cricetulus griseus
all_GWL0GYR02HUODA	91	gi|47227721|emb|CAG09718.1|	unnamed protein product [Tetraodon nigroviridis]	2294	26	2	79	0.857143	567	592	0.0113339	0.0005	48.1	84.62	Tetraodon nigroviridis
all_GWL0GYR02IFISZ	290	gi|348510807|ref|XP_003442936.1|	PREDICTED: polypyrimidine tract-binding protein 1-like [Oreochromis niloticus]	575	62	268	83	0.641379	468	529	0.107826	2e-37	119	91.94	Oreochromis niloticus
all_isotig57335	134	gi|229368196|gb|ACQ59078.1|	Beta-2-glycoprotein 1 precursor [Anoplopoma fimbria]	352	39	10	126	0.873134	138	176	0.110795	3e-11	72	82.05	Anoplopoma fimbria
all_isotig05995	177	gi|156765958|ref|YP_001434556.1|	cytochrome c oxidase subunit II [Anarhichas lupus]	230	55	166	2	0.932203	176	230	0.23913	4e-23	111	96.36	Anarhichas lupus
all_isotig09228	501	gi|42632188|ref|NP_976178.1|	NADH dehydrogenase subunit 1 [Sebastes schlegelii]	324	159	3	479	0.952096	160	318	0.490741	2e-72	275	94.34	Sebastes schlegelii
all_isotig39549	215	gi|47220164|emb|CAG07305.1|	unnamed protein product [Tetraodon nigroviridis]	383	71	213	1	0.990698	183	253	0.185379	2e-30	135	95.77	Tetraodon nigroviridis
all_isotig06648	741	gi|229368006|gb|ACQ58983.1|	Ependymin precursor [Anoplopoma fimbria]	213	168	158	661	0.680162	46	213	0.788732	5e-65	252	67.86	Anoplopoma fimbria
all_isotig06048	103	gi|348505026|ref|XP_003440062.1|	PREDICTED: coatomer subunit epsilon-like isoform 3 [Oreochromis niloticus]	251	30	14	103	0.873786	215	244	0.119522	1e-07	60.1	90	Oreochromis niloticus
all_isotig06059	138	gi|224979534|gb|ACN72667.1|	MHC class II antigen [Epinephelus coioides]	173	38	4	117	0.826087	17	54	0.219653	4e-05	51.6	65.79	Epinephelus coioides
all_isotig06060	139	gi|348524436|ref|XP_003449729.1|	PREDICTED: UPF0534 protein C4orf43 homolog [Oreochromis niloticus]	204	41	126	4	0.884892	79	119	0.20098	3e-13	78.6	95.12	Oreochromis niloticus
all_isotig06061	138	gi|348512086|ref|XP_003443574.1|	PREDICTED: eukaryotic translation elongation factor 1 epsilon-1-like [Oreochromis niloticus]	173	42	3	128	0.913043	77	118	0.242775	1e-08	63.5	66.67	Oreochromis niloticus
all_GWL0GYR01ETRZN	313	gi|348520473|ref|XP_003447752.1|	PREDICTED: inositol-pentakisphosphate 2-kinase-like [Oreochromis niloticus]	480	100	2	301	0.958466	261	360	0.208333	3e-40	168	82	Oreochromis niloticus
all_isotig06085	240	gi|70887727|ref|NP_001020709.1|	tetraspanin 3 [Danio rerio]	253	76	3	230	0.95	50	125	0.300395	2e-17	92.8	86.84	Danio rerio
all_isotig06087	123	gi|225705926|gb|ACO08809.1|	ATP synthase f chain, mitochondrial [Oncorhynchus mykiss]	89	38	2	115	0.926829	51	88	0.426966	2e-15	85.9	100	Oncorhynchus mykiss
all_isotig06088	132	gi|330417935|ref|NP_001179766.2|	ribosomal protein L26-like 1 [Bos taurus]	108	42	1	123	0.931818	43	84	0.388889	4e-12	75.1	88.1	Bos taurus
all_GWL0GYR01ETBIN	295	gi|348505534|ref|XP_003440316.1|	PREDICTED: UPF0378 protein KIAA0100-like [Oreochromis niloticus]	2231	66	86	283	0.671186	1870	1935	0.0295831	6e-29	130	96.97	Oreochromis niloticus
all_isotig60441	118	gi|223646550|gb|ACN10033.1|	60S ribosomal protein L38 [Salmo salar]	219	30	21	110	0.762712	3	32	0.136986	7e-08	60.8	93.33	Salmo salar
all_GWL0GYR01AS4XE	139	gi|47224860|emb|CAG06430.1|	unnamed protein product [Tetraodon nigroviridis]	460	39	23	139	0.841727	1	39	0.0847826	9e-06	53.9	69.23	Tetraodon nigroviridis
all_isotig11049	450	gi|194241596|gb|ACF35053.1|	glyceraldehyde 3-phosphate dehydrogenase isoform 2 [Oplegnathus fasciatus]	335	83	249	1	0.553333	231	313	0.247761	2e-73	166	98.8	Oplegnathus fasciatus
all_isotig06134	1480	gi|229367964|gb|ACQ58962.1|	Splicing factor arginine/serine-rich 11 [Anoplopoma fimbria]	350	212	1454	831	0.421622	1	212	0.605714	5e-78	296	88.68	Anoplopoma fimbria
all_isotig06135	1469	gi|254763707|gb|ACT80238.1|	NADH dehydrogenase subunit 4L [Cynoglossus semilaevis]	98	97	8	298	0.198094	1	97	0.989796	7e-24	117	96.91	Cynoglossus semilaevis
all_isotig23547	302	gi|348505346|ref|XP_003440222.1|	PREDICTED: hypothetical protein LOC100710212 [Oreochromis niloticus]	1067	84	254	3	0.834437	779	862	0.0787254	4e-13	78.2	50	Oreochromis niloticus
all_GWL0GYR01AJ4NI	360	gi|229366512|gb|ACQ58236.1|	Serine--pyruvate aminotransferase, mitochondrial precursor [Anoplopoma fimbria]	391	116	348	1	0.966667	99	214	0.296675	2e-54	215	91.38	Anoplopoma fimbria
all_isotig06139	1349	gi|348523349|ref|XP_003449186.1|	PREDICTED: von Willebrand factor A domain-containing protein 1-like [Oreochromis niloticus]	511	75	421	645	0.16679	437	511	0.146771	4e-28	130	78.67	Oreochromis niloticus
all_isotig09334	498	gi|7209643|dbj|BAA92289.1|	myosin heavy chain [Seriola dumerili]	1938	161	485	3	0.96988	838	998	0.0830753	3e-60	234	95.03	Seriola dumerili
all_GWL0GYR02HRPR9	420	gi|348517375|ref|XP_003446209.1|	PREDICTED: pituitary tumor-transforming gene 1 protein-interacting protein-like [Oreochromis niloticus]	181	96	290	3	0.685714	12	107	0.530387	4e-34	147	69.79	Oreochromis niloticus
all_isotig06142	1275	gi|238053995|ref|NP_001153918.1|	proteasome 26S subunit ATPase 3 [Oryzias latipes]	427	424	1238	9	0.964706	1	424	0.992974	0	784	95.75	Oryzias latipes
all_GWL0GYR01DNI2T	295	gi|348535942|ref|XP_003455456.1|	PREDICTED: hypothetical protein LOC100701677 [Oreochromis niloticus]	3964	82	284	51	0.79322	3523	3604	0.0206862	3e-18	95.5	70.73	Oreochromis niloticus
all_isotig33545	245	gi|348532057|ref|XP_003453523.1|	PREDICTED: 2-oxoisovalerate dehydrogenase subunit beta, mitochondrial-like [Oreochromis niloticus]	386	78	242	9	0.955102	160	237	0.202073	1e-38	163	91.03	Oreochromis niloticus
all_isotig07901	572	gi|71834572|ref|NP_001025388.1|	sorting nexin-6 [Danio rerio]	406	179	36	572	0.938811	1	179	0.440887	7e-87	323	97.21	Danio rerio
all_isotig06147	1203	gi|308321206|gb|ADO27755.1|	nuclear transport factor 2 [Ictalurus furcatus]	127	127	1054	677	0.314214	1	127	1	7e-59	233	85.04	Ictalurus furcatus
all_isotig06148	1203	gi|348513093|ref|XP_003444077.1|	PREDICTED: 39S ribosomal protein L3, mitochondrial-like [Oreochromis niloticus]	341	337	1084	77	0.837905	1	337	0.98827	1e-148	531	78.34	Oreochromis niloticus
all_isotig12615	419	gi|348535832|ref|XP_003455402.1|	PREDICTED: large subunit GTPase 1 homolog [Oreochromis niloticus]	643	113	410	78	0.794749	531	643	0.175739	1e-33	146	71.68	Oreochromis niloticus
all_isotig06150	1194	gi|348543969|ref|XP_003459454.1|	PREDICTED: actin-related protein 2/3 complex subunit 5-like [Oreochromis niloticus]	150	150	965	519	0.374372	1	150	1	3e-63	247	92	Oreochromis niloticus
all_isotig06151	1187	gi|348509049|ref|XP_003442064.1|	PREDICTED: prohibitin-like [Oreochromis niloticus]	271	258	75	848	0.652064	1	258	0.95203	4e-123	446	95.35	Oreochromis niloticus
all_isotig32194	251	gi|348502399|ref|XP_003438755.1|	PREDICTED: eukaryotic peptide chain release factor GTP-binding subunit ERF3B-like [Oreochromis niloticus]	587	83	249	1	0.992032	397	479	0.141397	1e-28	129	93.98	Oreochromis niloticus
all_isotig06153	1184	gi|348538234|ref|XP_003456597.1|	PREDICTED: coiled-coil-helix-coiled-coil-helix domain-containing protein 10, mitochondrial-like [Oreochromis niloticus]	141	108	487	164	0.273649	37	141	0.744681	9e-32	142	87.96	Oreochromis niloticus
all_isotig06154	1179	gi|348533940|ref|XP_003454462.1|	PREDICTED: IGF-like family receptor 1-like [Oreochromis niloticus]	314	126	311	688	0.320611	189	314	0.401274	2e-32	144	69.05	Oreochromis niloticus
all_isotig14645	387	gi|348530974|ref|XP_003452985.1|	PREDICTED: Na(+)/H(+) exchange regulatory cofactor NHE-RF3-like [Oreochromis niloticus]	519	80	373	143	0.596899	423	502	0.154143	3e-12	75.5	52.5	Oreochromis niloticus
all_isotig06156	1168	gi|317419526|emb|CBN81563.1|	Protein BCCIP homolog [Dicentrarchus labrax]	303	159	489	13	0.40839	76	234	0.524752	1e-78	257	89.31	Dicentrarchus labrax
all_isotig06157	1168	gi|229366338|gb|ACQ58149.1|	Tetraspanin-1 [Anoplopoma fimbria]	246	247	1095	361	0.629281	1	245	0.995935	9e-45	186	67.21	Anoplopoma fimbria
all_isotig10972	454	gi|348509013|ref|XP_003442046.1|	PREDICTED: nucleolar transcription factor 1-like [Oreochromis niloticus]	740	123	372	4	0.812775	1	123	0.166216	2e-44	182	91.87	Oreochromis niloticus
all_isotig06160	1150	gi|348535001|ref|XP_003454990.1|	PREDICTED: UPF0472 protein C16orf72 homolog [Oreochromis niloticus]	291	258	233	886	0.568696	1	258	0.886598	2e-103	343	79.84	Oreochromis niloticus
all_GWL0GYR01DMJI8	373	gi|348505386|ref|XP_003440242.1|	PREDICTED: hypothetical protein LOC100693225 [Oreochromis niloticus]	306	62	353	168	0.49866	32	93	0.202614	4e-43	119	83.87	Oreochromis niloticus
all_GWL0GYR01E0V37	149	gi|348533057|ref|XP_003454022.1|	PREDICTED: lysoplasmalogenase-like [Oreochromis niloticus]	248	48	4	147	0.966443	186	232	0.189516	0.0002	49.3	52.08	Oreochromis niloticus
all_isotig06167	1122	gi|348506984|ref|XP_003441037.1|	PREDICTED: transmembrane protein 14C-like [Oreochromis niloticus]	101	87	213	473	0.23262	1	87	0.861386	5e-34	150	79.31	Oreochromis niloticus
all_GWL0GYR02J2WHO	459	gi|348516547|ref|XP_003445800.1|	PREDICTED: ankyrin repeat domain-containing protein 11 [Oreochromis niloticus]	2780	51	3	155	0.333333	1903	1953	0.0183453	6e-07	57.8	94.12	Oreochromis niloticus
all_isotig06170	1107	gi|157278064|ref|NP_001098132.1|	elongation factor 1-alpha [Oryzias latipes]	461	237	13	723	0.642276	212	448	0.5141	4e-125	452	94.51	Oryzias latipes
all_isotig20701	322	gi|317419336|emb|CBN81373.1|	Eukaryotic translation initiation factor 3 subunit C [Dicentrarchus labrax]	938	61	143	322	0.559006	1	61	0.065032	3e-13	78.6	91.8	Dicentrarchus labrax
all_isotig06175	1085	gi|348518215|ref|XP_003446627.1|	PREDICTED: protein S100-B-like [Oreochromis niloticus]	142	71	3	215	0.196313	67	137	0.5	4e-19	100	81.69	Oreochromis niloticus
all_isotig06176	1085	gi|334883518|dbj|BAK38717.1|	natural killer cell enhancing factor [Oplegnathus fasciatus]	198	189	75	641	0.522581	1	189	0.954545	2e-92	343	94.18	Oplegnathus fasciatus
all_GWL0GYR01DD5U6	195	gi|348521212|ref|XP_003448120.1|	PREDICTED: ATP synthase subunit gamma, mitochondrial-like [Oreochromis niloticus]	293	59	8	184	0.907692	215	273	0.201365	2e-22	109	93.22	Oreochromis niloticus
all_isotig06179	1065	gi|74096037|ref|NP_001027734.1|	pyruvate kinase [Takifugu rubripes]	531	277	975	145	0.780282	1	276	0.519774	4e-140	502	90.25	Takifugu rubripes
all_GWL0GYR02G3SKP	100	gi|348512711|ref|XP_003443886.1|	PREDICTED: hypothetical protein LOC100711289 [Oreochromis niloticus]	2511	31	3	95	0.93	2088	2118	0.0123457	1e-05	53.5	77.42	Oreochromis niloticus
all_isotig06181	1061	gi|47225613|emb|CAG07956.1|	unnamed protein product [Tetraodon nigroviridis]	571	60	2	181	0.169651	69	128	0.105079	3e-08	64.7	85	Tetraodon nigroviridis
all_isotig06182	1058	gi|335955162|gb|AEH76587.1|	uncharacterized protein II [Epinephelus bruneus]	163	115	346	2	0.326087	11	125	0.705521	3e-42	177	68.7	Epinephelus bruneus
all_isotig06183	1044	gi|348526023|ref|XP_003450520.1|	PREDICTED: aspartoacylase-like [Oreochromis niloticus]	313	242	6	731	0.695402	24	265	0.773163	2e-142	454	90.08	Oreochromis niloticus
all_isotig06185	1049	gi|328677199|gb|AEB31322.1|	hypothetical protein [Epinephelus bruneus]	108	104	86	397	0.297426	1	104	0.962963	4e-39	167	82.69	Epinephelus bruneus
all_isotig06187	1046	gi|348514233|ref|XP_003444645.1|	PREDICTED: UBX domain-containing protein 1-like [Oreochromis niloticus]	308	308	29	928	0.860421	1	308	1	3e-106	390	77.27	Oreochromis niloticus
all_isotig06188	1040	gi|348543465|ref|XP_003459204.1|	PREDICTED: prolyl-tRNA synthetase associated domain-containing protein 1-like [Oreochromis niloticus]	169	169	472	978	0.4875	1	169	1	2e-67	260	84.62	Oreochromis niloticus
all_GWL0GYR02JNC4I	106	gi|348507111|ref|XP_003441100.1|	PREDICTED: leucine-rich repeat flightless-interacting protein 2-like [Oreochromis niloticus]	434	33	1	99	0.933962	214	246	0.0760369	4e-09	65.1	93.94	Oreochromis niloticus
all_isotig06192	1039	gi|47218676|emb|CAG12400.1|	unnamed protein product [Tetraodon nigroviridis]	148	142	886	461	0.41001	1	142	0.959459	8e-60	235	88.73	Tetraodon nigroviridis
all_isotig24520	297	gi|348513541|ref|XP_003444300.1|	PREDICTED: EVI5-like protein-like [Oreochromis niloticus]	856	98	2	295	0.989899	293	390	0.114486	4e-28	128	89.8	Oreochromis niloticus
all_isotig06194	1030	gi|348538098|ref|XP_003456529.1|	PREDICTED: ras-related protein Rab-1A-like isoform 1 [Oreochromis niloticus]	202	202	169	774	0.58835	1	202	1	2e-110	403	99.01	Oreochromis niloticus
all_isotig50301	165	gi|298566236|ref|NP_001177292.1|	CD205 protein [Takifugu rubripes]	1627	54	165	4	0.981818	486	539	0.0331899	2e-13	79.3	74.07	Takifugu rubripes
all_isotig13472	404	gi|348527314|ref|XP_003451164.1|	PREDICTED: beta-enolase-like isoform 2 [Oreochromis niloticus]	391	132	2	397	0.980198	89	220	0.337596	3e-61	238	98.48	Oreochromis niloticus
all_isotig25199	293	gi|348510251|ref|XP_003442659.1|	PREDICTED: nucleobindin-1-like [Oreochromis niloticus]	452	93	3	281	0.952218	243	335	0.205752	1e-30	136	88.17	Oreochromis niloticus
all_GWL0GYR02JQH9Z	400	gi|348506434|ref|XP_003440764.1|	PREDICTED: protein FAM177A1-like [Oreochromis niloticus]	195	99	305	9	0.7425	17	111	0.487179	4e-20	101	73.74	Oreochromis niloticus
all_GWL0GYR02F8I1J	405	gi|82127146|sp|Q6S9V7.1|CISY_KATPE	RecName: Full=Citrate synthase, mitochondrial; Flags: Precursor	469	122	404	39	0.903704	63	184	0.260128	2e-67	249	98.36	Katsuwonus pelamis
all_isotig06204	1012	gi|348543005|ref|XP_003458974.1|	PREDICTED: mannose-P-dolichol utilization defect 1 protein-like [Oreochromis niloticus]	253	237	212	922	0.702569	13	249	0.936759	4e-96	356	83.54	Oreochromis niloticus
all_isotig06205	1009	gi|348537034|ref|XP_003456000.1|	PREDICTED: actin-related protein 2/3 complex subunit 1B-like [Oreochromis niloticus]	380	257	3	773	0.764123	132	380	0.655263	7e-122	441	87.55	Oreochromis niloticus
all_isotig06206	1008	gi|225707890|gb|ACO09791.1|	14-3-3 protein beta/alpha [Osmerus mordax]	250	231	203	895	0.6875	2	230	0.916	1e-92	344	77.06	Osmerus mordax
all_GWL0GYR01DARC0	205	gi|348520732|ref|XP_003447881.1|	PREDICTED: hypothetical protein LOC100709251 [Oreochromis niloticus]	662	80	5	193	0.921951	568	647	0.120846	9e-19	97.1	55	Oreochromis niloticus
all_GWL0GYR01AW38X	232	gi|37779080|gb|AAP20200.1|	ribosomal protein L4 [Pagrus major]	367	61	185	3	0.788793	166	226	0.166213	1e-27	126	100	Pagrus major
all_isotig06209	999	gi|213515458|ref|NP_001133602.1|	prohibitin [Salmo salar]	271	258	56	829	0.774775	1	258	0.95203	3e-125	452	96.51	Salmo salar
all_isotig06210	991	gi|260825750|ref|XP_002607829.1|	hypothetical protein BRAFLDRAFT_275075 [Branchiostoma floridae]	930	190	422	991	0.575177	168	357	0.204301	2e-155	313	90	Branchiostoma floridae
all_isotig06211	997	gi|317419475|emb|CBN81512.1|	'Peptidyl-prolyl cis-trans isomerase, mitochondrial' [Dicentrarchus labrax]	193	193	99	677	0.580742	1	193	1	1e-95	354	93.26	Dicentrarchus labrax
all_isotig06212	988	gi|348520094|ref|XP_003447564.1|	PREDICTED: WD repeat-containing protein 61-like [Oreochromis niloticus]	305	248	237	980	0.753036	34	281	0.813115	4e-143	462	98.39	Oreochromis niloticus
all_isotig07534	592	gi|345543|pir||JC1348	hypothetical 18K protein - goldfish mitochondrion	166	59	576	400	0.298986	67	125	0.355422	2e-09	64.7	67.8	Carassius auratus
all_isotig06214	984	gi|229365852|gb|ACQ57906.1|	CD63 antigen [Anoplopoma fimbria]	240	240	143	862	0.731707	1	240	1	2e-81	307	69.17	Anoplopoma fimbria
all_isotig06215	982	gi|213513718|ref|NP_001134837.1|	COMM domain-containing protein 7 [Salmo salar]	202	199	886	290	0.607943	2	200	0.985149	2e-86	323	80.4	Salmo salar
all_isotig38337	219	gi|348509567|ref|XP_003442319.1|	PREDICTED: pre-mRNA-splicing factor ATP-dependent RNA helicase PRP16-like [Oreochromis niloticus]	1255	72	3	218	0.986301	1086	1157	0.0573705	7e-37	157	98.61	Oreochromis niloticus
all_GWL0GYR01DWTVG	220	gi|118596560|dbj|BAF37936.1|	Tc1-like transporase [Oncorhynchus mykiss]	339	67	2	202	0.913636	106	172	0.19764	2e-32	142	97.01	Oncorhynchus mykiss
all_GWL0GYR01BWHZM	250	gi|47225083|emb|CAF97498.1|	unnamed protein product [Tetraodon nigroviridis]	1281	64	192	1	0.768	268	331	0.049961	3e-29	131	95.31	Tetraodon nigroviridis
all_isotig11098	450	gi|171988318|gb|ACB59380.1|	progranulin type I [Paralichthys olivaceus]	298	150	8	448	0.98	27	176	0.503356	4e-57	224	65.33	Paralichthys olivaceus
all_isotig06221	968	gi|47226639|emb|CAG07798.1|	unnamed protein product [Tetraodon nigroviridis]	517	247	47	787	0.765496	1	247	0.477756	6e-110	402	83.81	Tetraodon nigroviridis
all_isotig06222	963	gi|226821411|gb|ACO82381.1|	MHC class II antigen-associated invariant chain [Lutjanus argentimaculatus]	279	57	7	177	0.17757	220	276	0.204301	1e-13	82.4	63.16	Lutjanus argentimaculatus
all_isotig07264	632	gi|348531393|ref|XP_003453194.1|	PREDICTED: tRNA selenocysteine 1-associated protein 1-like [Oreochromis niloticus]	360	77	2	232	0.365506	123	199	0.213889	2e-35	153	94.81	Oreochromis niloticus
all_isotig06225	961	gi|348529772|ref|XP_003452386.1|	PREDICTED: peptidyl-prolyl cis-trans isomerase FKBP2-like [Oreochromis niloticus]	138	119	162	518	0.371488	20	138	0.862319	6e-61	239	97.48	Oreochromis niloticus
all_isotig06226	960	gi|348528336|ref|XP_003451674.1|	PREDICTED: hypothetical protein LOC100702650 [Oreochromis niloticus]	243	104	497	808	0.325	140	243	0.427984	3e-38	164	88.46	Oreochromis niloticus
all_isotig06229	953	gi|348515075|ref|XP_003445065.1|	PREDICTED: YEATS domain-containing protein 4-like [Oreochromis niloticus]	226	177	15	545	0.557188	1	177	0.783186	9e-91	306	97.74	Oreochromis niloticus
all_isotig06230	955	gi|47208425|emb|CAF87492.1|	unnamed protein product [Tetraodon nigroviridis]	95	93	775	497	0.292147	1	93	0.978947	2e-31	140	67.74	Tetraodon nigroviridis
all_isotig06231	952	gi|348522951|ref|XP_003448987.1|	PREDICTED: eukaryotic translation initiation factor 4H-like [Oreochromis niloticus]	254	95	117	401	0.29937	32	126	0.374016	2e-65	170	86.32	Oreochromis niloticus
all_isotig06232	945	gi|348512256|ref|XP_003443659.1|	PREDICTED: abhydrolase domain-containing protein 10, mitochondrial-like [Oreochromis niloticus]	290	113	47	385	0.35873	129	241	0.389655	4e-81	222	92.04	Oreochromis niloticus
all_isotig06233	944	gi|55793832|gb|AAV65840.1|	DNA polymerase delta p12 subunit [Epinephelus coioides]	109	110	311	637	0.346398	1	109	1	5e-27	126	71.82	Epinephelus coioides
all_isotig31335	254	gi|348529820|ref|XP_003452410.1|	PREDICTED: melanotransferrin-like [Oreochromis niloticus]	726	71	2	214	0.838583	656	726	0.0977961	1e-21	106	70.42	Oreochromis niloticus
all_GWL0GYR01B9KNV	213	gi|348540790|ref|XP_003457870.1|	PREDICTED: autophagy-related protein 16-1-like [Oreochromis niloticus]	604	63	14	202	0.887324	392	454	0.104305	9e-27	123	93.65	Oreochromis niloticus
all_isotig06237	943	gi|47213161|emb|CAG06232.1|	unnamed protein product [Tetraodon nigroviridis]	173	127	109	489	0.40403	48	173	0.728324	2e-54	217	78.74	Tetraodon nigroviridis
all_isotig06238	938	gi|348512380|ref|XP_003443721.1|	PREDICTED: enoyl-CoA hydratase domain-containing protein 1-like [Oreochromis niloticus]	311	166	274	771	0.530917	146	311	0.533762	5e-57	226	75.9	Oreochromis niloticus
all_isotig06240	939	gi|348506662|ref|XP_003440877.1|	PREDICTED: 28S ribosomal protein S18a, mitochondrial-like [Oreochromis niloticus]	208	208	27	650	0.664537	1	208	1	9e-81	305	74.52	Oreochromis niloticus
all_isotig22074	314	gi|348520704|ref|XP_003447867.1|	PREDICTED: protein KIAA0284 homolog [Oreochromis niloticus]	1927	104	2	313	0.993631	1729	1832	0.0539699	6e-42	174	75.96	Oreochromis niloticus
all_GWL0GYR02G89IP	220	gi|348505414|ref|XP_003440256.1|	PREDICTED: complement component C7-like [Oreochromis niloticus]	829	55	217	56	0.736364	301	355	0.066345	2e-11	72.4	63.64	Oreochromis niloticus
all_isotig06244	929	gi|47208279|emb|CAF91065.1|	unnamed protein product [Tetraodon nigroviridis]	102	66	315	512	0.213132	1	66	0.647059	2e-45	139	100	Tetraodon nigroviridis
all_isotig15014	383	gi|229367920|gb|ACQ58940.1|	C6orf130 homolog [Anoplopoma fimbria]	176	59	111	287	0.462141	14	72	0.335227	3e-18	95.1	72.88	Anoplopoma fimbria
all_isotig06247	927	gi|348516401|ref|XP_003445727.1|	PREDICTED: BCL2/adenovirus E1B 19 kDa protein-interacting protein 3-like [Oreochromis niloticus]	236	172	70	561	0.530744	4	171	0.711864	9e-57	169	56.4	Oreochromis niloticus
all_isotig40498	210	gi|348507266|ref|XP_003441177.1|	PREDICTED: zinc finger protein 451-like [Oreochromis niloticus]	817	62	209	24	0.885714	275	336	0.0758874	2e-17	92.8	66.13	Oreochromis niloticus
all_GWL0GYR01BUMY7	196	gi|348536570|ref|XP_003455769.1|	PREDICTED: phosphatidylinositol-4,5-bisphosphate 3-kinase catalytic subunit gamma isoform-like [Oreochromis niloticus]	1122	65	196	2	0.994898	894	958	0.0579323	4e-25	118	89.23	Oreochromis niloticus
all_isotig06250	924	gi|348528442|ref|XP_003451726.1|	PREDICTED: metaxin-3-like [Oreochromis niloticus]	311	163	434	922	0.529221	147	309	0.524116	4e-146	279	85.28	Oreochromis niloticus
all_isotig06252	921	gi|348512278|ref|XP_003443670.1|	PREDICTED: zymogen granule membrane protein 16-like [Oreochromis niloticus]	178	117	222	569	0.37785	60	174	0.646067	6e-31	139	60.68	Oreochromis niloticus
all_isotig06253	914	gi|60417202|emb|CAH59609.1|	apolipoprotein AI precursor [Platichthys flesus]	263	128	696	313	0.420131	135	262	0.486692	5e-30	136	50	Platichthys flesus
all_isotig06254	911	gi|348528354|ref|XP_003451683.1|	PREDICTED: eukaryotic translation initiation factor 4E-binding protein 1-like [Oreochromis niloticus]	118	119	108	455	0.381998	1	118	1	2e-41	174	75.63	Oreochromis niloticus
all_isotig06255	918	gi|348509478|ref|XP_003442275.1|	PREDICTED: brain protein 44-like protein-like isoform 2 [Oreochromis niloticus]	109	106	142	459	0.346405	1	106	0.972477	2e-52	211	93.4	Oreochromis niloticus
all_isotig06257	916	gi|318053991|ref|NP_001187483.1|	protein YIPF5 [Ictalurus punctatus]	256	96	265	552	0.31441	161	256	0.375	8e-45	185	93.75	Ictalurus punctatus
all_isotig06259	915	gi|348532385|ref|XP_003453687.1|	PREDICTED: V-type proton ATPase subunit G 1-like [Oreochromis niloticus]	118	116	800	453	0.380328	1	116	0.983051	4e-32	143	94.83	Oreochromis niloticus
all_isotig06260	916	gi|229367252|gb|ACQ58606.1|	Cytochrome c oxidase subunit 7C, mitochondrial precursor [Anoplopoma fimbria]	63	63	599	787	0.206332	1	63	1	1e-18	99	93.65	Anoplopoma fimbria
all_isotig20609	326	gi|323650278|gb|ADX97225.1|	serum amyloid p-component [Perca flavescens]	215	62	131	316	0.570552	152	213	0.288372	9e-17	90.5	64.52	Perca flavescens
all_isotig06263	905	gi|348502633|ref|XP_003438872.1|	PREDICTED: transcription cofactor vestigial-like protein 4-like [Oreochromis niloticus]	253	154	72	527	0.503867	1	154	0.608696	3e-100	234	72.08	Oreochromis niloticus
all_isotig17904	351	gi|348535834|ref|XP_003455403.1|	PREDICTED: serine/arginine-rich splicing factor 11-like [Oreochromis niloticus]	456	102	350	45	0.871795	25	126	0.223684	1e-40	169	95.1	Oreochromis niloticus
all_isotig06265	906	gi|348504910|ref|XP_003440004.1|	PREDICTED: ELAV-like protein 1-like isoform 3 [Oreochromis niloticus]	369	195	899	315	0.645695	175	369	0.528455	5e-87	325	85.64	Oreochromis niloticus
all_isotig06266	904	gi|348505022|ref|XP_003440060.1|	PREDICTED: coatomer subunit epsilon-like isoform 1 [Oreochromis niloticus]	302	199	12	608	0.660398	53	251	0.65894	2e-97	360	92.46	Oreochromis niloticus
all_isotig06267	905	gi|348506092|ref|XP_003440594.1|	PREDICTED: 39S ribosomal protein L23, mitochondrial-like [Oreochromis niloticus]	154	154	93	554	0.510497	1	154	1	2e-76	290	87.01	Oreochromis niloticus
all_isotig26502	283	gi|348514462|ref|XP_003444759.1|	PREDICTED: neuroblast differentiation-associated protein AHNAK-like [Oreochromis niloticus]	1868	89	7	273	0.943463	1620	1707	0.0471092	1e-17	93.6	53.93	Oreochromis niloticus
all_isotig12328	426	gi|348538734|ref|XP_003456845.1|	PREDICTED: charged multivesicular body protein 1b-like [Oreochromis niloticus]	199	86	258	1	0.605634	1	85	0.427136	6e-20	100	81.4	Oreochromis niloticus
all_isotig59028	124	gi|157644743|gb|ABV59077.1|	cathepsin D [Lates calcarifer]	396	30	91	2	0.725806	349	378	0.0757576	3e-10	65.1	96.67	Lates calcarifer
all_isotig06276	893	gi|348538828|ref|XP_003456892.1|	PREDICTED: diamine acetyltransferase 2-like [Oreochromis niloticus]	173	66	391	588	0.221725	108	173	0.381503	1e-65	120	83.33	Oreochromis niloticus
all_isotig19504	329	gi|284795295|ref|NP_001165258.1|	sodium/glucose cotransporter member 1 [Salmo salar]	657	95	44	328	0.866261	301	395	0.144597	4e-39	149	87.37	Salmo salar
all_isotig06278	893	gi|37362224|gb|AAQ91240.1|	GDP dissociation inhibitor 2 [Danio rerio]	448	178	141	674	0.597984	270	447	0.397321	1e-100	322	85.96	Danio rerio
all_isotig06279	894	gi|348543919|ref|XP_003459429.1|	PREDICTED: zinc finger protein 30-like [Oreochromis niloticus]	406	155	213	677	0.520134	82	236	0.381773	5e-75	285	83.23	Oreochromis niloticus
all_isotig21481	319	gi|348502607|ref|XP_003438859.1|	PREDICTED: opioid growth factor receptor-like [Oreochromis niloticus]	558	106	319	2	0.996865	10	114	0.188172	2e-51	205	89.62	Oreochromis niloticus
all_isotig06281	890	gi|348527204|ref|XP_003451109.1|	PREDICTED: AP-3 complex subunit sigma-1-like [Oreochromis niloticus]	193	193	189	767	0.650562	1	193	1	6e-105	385	98.96	Oreochromis niloticus
all_GWL0GYR01BX642	213	gi|225717136|gb|ACO14414.1|	DnaJ homolog subfamily C member 8 [Esox lucius]	259	64	197	6	0.901408	3	66	0.247104	7e-22	107	82.81	Esox lucius
all_isotig16783	360	gi|348522287|ref|XP_003448657.1|	PREDICTED: cytochrome b ascorbate-dependent protein 3-like [Oreochromis niloticus]	292	102	54	356	0.841667	12	105	0.321918	6e-13	77.8	54.9	Oreochromis niloticus
all_isotig06547	771	gi|348524817|ref|XP_003449919.1|	PREDICTED: centrosomal protein cep57l1-like [Oreochromis niloticus]	486	116	261	599	0.439689	371	486	0.238683	2e-54	154	66.38	Oreochromis niloticus
all_isotig06286	889	gi|126337842|ref|XP_001363488.1|	PREDICTED: actin-related protein 2/3 complex subunit 2-like [Monodelphis domestica]	300	147	14	454	0.496063	129	275	0.49	4e-76	289	93.88	Monodelphis domestica
all_isotig35568	234	gi|82100806|sp|Q8AXC7.1|PGFRA_TAKRU	RecName: Full=Alpha-type platelet-derived growth factor receptor; Short=PDGF-R-alpha; Flags: Precursor	1062	65	30	224	0.833333	735	799	0.0612053	4e-25	118	86.15	Takifugu rubripes
all_isotig09929	479	gi|240266439|ref|YP_002970791.1|	NADH dehydrogenase subunit 1 [Cynoglossus semilaevis]	322	115	471	127	0.720251	160	274	0.357143	7e-45	183	93.91	Cynoglossus semilaevis
all_isotig06290	885	gi|348503448|ref|XP_003439276.1|	PREDICTED: charged multivesicular body protein 4c-like [Oreochromis niloticus]	218	202	682	77	0.684746	17	218	0.926606	6e-79	298	81.19	Oreochromis niloticus
all_isotig06292	885	gi|348540269|ref|XP_003457610.1|	PREDICTED: tropomyosin alpha-3 chain-like isoform 1 [Oreochromis niloticus]	249	200	733	134	0.677966	6	205	0.803213	5e-62	242	62.5	Oreochromis niloticus
all_isotig06293	883	gi|348535238|ref|XP_003455108.1|	PREDICTED: hypothetical protein LOC100697821 [Oreochromis niloticus]	268	109	8	322	0.356738	1	109	0.406716	1e-38	157	70.64	Oreochromis niloticus
all_GWL0GYR01AFKWQ	447	gi|348542491|ref|XP_003458718.1|	PREDICTED: LOW QUALITY PROTEIN: selenoprotein T2-like [Oreochromis niloticus]	223	123	3	371	0.825503	96	218	0.55157	2e-48	195	85.37	Oreochromis niloticus
all_isotig06297	879	gi|348518125|ref|XP_003446582.1|	PREDICTED: small ubiquitin-related modifier 1-like [Oreochromis niloticus]	101	80	582	343	0.273038	22	101	0.792079	8e-33	145	87.5	Oreochromis niloticus
all_isotig06298	866	gi|348544239|ref|XP_003459589.1|	PREDICTED: hypothetical protein LOC100698543 [Oreochromis niloticus]	203	50	207	356	0.17321	42	91	0.246305	2e-07	61.2	60	Oreochromis niloticus
all_isotig08153	554	gi|348530806|ref|XP_003452901.1|	PREDICTED: arf-GAP with dual PH domain-containing protein 2-like [Oreochromis niloticus]	379	138	138	551	0.747292	1	138	0.364116	2e-61	239	79.71	Oreochromis niloticus
all_GWL0GYR01ANME1	98	gi|348502160|ref|XP_003438637.1|	PREDICTED: LOW QUALITY PROTEIN: DNA topoisomerase 2-alpha-like [Oreochromis niloticus]	1578	26	79	2	0.795918	798	823	0.0164766	4e-05	51.6	88.46	Oreochromis niloticus
all_isotig06301	875	gi|348503938|ref|XP_003439519.1|	PREDICTED: zinc finger CCHC domain-containing protein 9-like [Oreochromis niloticus]	275	132	2	397	0.452571	144	275	0.48	4e-69	266	87.88	Oreochromis niloticus
all_GWL0GYR02J2WHO	459	gi|348516547|ref|XP_003445800.1|	PREDICTED: ankyrin repeat domain-containing protein 11 [Oreochromis niloticus]	2780	51	3	155	0.333333	1903	1953	0.0183453	6e-07	57.8	94.12	Oreochromis niloticus
all_isotig06304	874	gi|348500072|ref|XP_003437597.1|	PREDICTED: arylamine N-acetyltransferase, pineal gland isozyme NAT-10-like [Oreochromis niloticus]	290	290	868	2	0.991991	1	290	1	2e-107	393	66.55	Oreochromis niloticus
all_isotig06305	868	gi|240266451|ref|YP_002970803.1|	cytochrome b [Cynoglossus semilaevis]	378	228	19	702	0.788018	105	332	0.603175	5e-94	348	92.54	Cynoglossus semilaevis
all_isotig06306	869	gi|348502078|ref|XP_003438596.1|	PREDICTED: ribosomal L1 domain-containing protein 1-like [Oreochromis niloticus]	366	137	1	411	0.472957	112	248	0.374317	1e-56	224	77.37	Oreochromis niloticus
all_GWL0GYR01COLIF	94	gi|348509795|ref|XP_003442432.1|	PREDICTED: nucleobindin-2-like [Oreochromis niloticus]	548	30	5	94	0.957447	353	382	0.0547445	4e-08	61.6	93.33	Oreochromis niloticus
all_isotig06309	869	gi|10803372|emb|CAC13119.1|	low molecular mass polypeptide subunit PSMB9-L [Takifugu rubripes]	217	131	477	88	0.448792	1	131	0.603687	1e-56	224	83.97	Takifugu rubripes
all_isotig20598	325	gi|348531052|ref|XP_003453024.1|	PREDICTED: phosphatidylinositol transfer protein beta isoform-like isoform 2 [Oreochromis niloticus]	269	92	288	13	0.849231	1	92	0.342007	1e-46	189	97.83	Oreochromis niloticus
all_GWL0GYR01BAMYO	316	gi|348526434|ref|XP_003450724.1|	PREDICTED: isochorismatase domain-containing protein 2, mitochondrial-like [Oreochromis niloticus]	197	56	137	304	0.531646	1	56	0.284264	2e-19	99	85.71	Oreochromis niloticus
all_isotig06315	866	gi|307210165|gb|EFN86838.1|	Casein kinase II subunit beta [Harpegnathos saltator]	262	86	262	5	0.297921	26	108	0.316794	8e-30	135	93.02	Harpegnathos saltator
all_isotig06316	866	gi|47216562|emb|CAG04740.1|	unnamed protein product [Tetraodon nigroviridis]	587	244	2	733	0.845266	330	573	0.415673	1e-136	490	99.59	Tetraodon nigroviridis
all_isotig14543	382	gi|348535059|ref|XP_003455019.1|	PREDICTED: maltase-glucoamylase, intestinal-like, partial [Oreochromis niloticus]	1073	125	1	375	0.981675	712	836	0.116496	1e-60	236	86.4	Oreochromis niloticus
all_isotig17748	352	gi|164690941|dbj|BAF98653.1|	ribosomal protein L7a [Solea senegalensis]	266	80	102	341	0.681818	22	101	0.300752	2e-39	165	100	Solea senegalensis
all_GWL0GYR01CXOIS	218	gi|348521462|ref|XP_003448245.1|	PREDICTED: hypothetical protein LOC100693882 [Oreochromis niloticus]	446	68	3	206	0.93578	348	415	0.152466	4e-14	81.6	69.12	Oreochromis niloticus
all_isotig06324	860	gi|348516681|ref|XP_003445866.1|	PREDICTED: 26S proteasome non-ATPase regulatory subunit 10-like [Oreochromis niloticus]	226	186	855	298	0.648837	41	226	0.823009	1e-93	347	93.01	Oreochromis niloticus
all_isotig06325	863	gi|348508691|ref|XP_003441887.1|	PREDICTED: dnaJ homolog subfamily C member 7-like isoform 1 [Oreochromis niloticus]	497	176	1	528	0.611819	316	491	0.354125	2e-62	243	89.2	Oreochromis niloticus
all_isotig06326	860	gi|348523077|ref|XP_003449050.1|	PREDICTED: DNA-directed RNA polymerases I, II, and III subunit RPABC3-like [Oreochromis niloticus]	150	131	243	635	0.456977	20	150	0.873333	1e-74	261	96.95	Oreochromis niloticus
all_isotig06328	856	gi|348510907|ref|XP_003442986.1|	PREDICTED: protein LBH-like [Oreochromis niloticus]	118	118	148	498	0.410047	1	118	1	2e-42	177	82.2	Oreochromis niloticus
all_isotig29900	264	gi|348504672|ref|XP_003439885.1|	PREDICTED: AP-3 complex subunit delta-1-like isoform 2 [Oreochromis niloticus]	1152	87	263	3	0.988636	494	580	0.0755208	4e-37	157	89.66	Oreochromis niloticus
all_isotig06330	860	gi|348512028|ref|XP_003443545.1|	PREDICTED: protein disulfide-isomerase A4 [Oreochromis niloticus]	639	209	6	632	0.72907	431	639	0.327074	3e-95	353	88.04	Oreochromis niloticus
all_GWL0GYR02GC3A2	460	gi|82267587|sp|Q4SQ06.1|NOP16_TETNG	RecName: Full=Nucleolar protein 16	170	76	229	2	0.495652	41	116	0.447059	6e-21	99	64.47	Tetraodon nigroviridis
all_isotig06332	856	gi|47217796|emb|CAG07210.1|	unnamed protein product [Tetraodon nigroviridis]	331	62	135	320	0.21729	108	169	0.187311	4e-37	108	83.87	Tetraodon nigroviridis
all_isotig06333	857	gi|348508227|ref|XP_003441656.1|	PREDICTED: trafficking protein particle complex subunit 4-like [Oreochromis niloticus]	219	93	397	675	0.325554	127	219	0.424658	3e-107	185	96.77	Oreochromis niloticus
all_isotig06334	860	gi|229366730|gb|ACQ58345.1|	Iron-sulfur cluster assembly enzyme ISCU, mitochondrial precursor [Anoplopoma fimbria]	165	97	859	569	0.338372	27	123	0.587879	4e-62	179	87.63	Anoplopoma fimbria
all_isotig06336	857	gi|224796285|gb|ACN62548.1|	type I keratin-like protein [Sparus aurata]	313	279	848	12	0.976663	18	296	0.891374	3e-138	495	89.96	Sparus aurata
all_isotig53373	148	gi|348544428|ref|XP_003459683.1|	PREDICTED: galactocerebrosidase-like [Oreochromis niloticus]	665	48	3	146	0.972973	430	477	0.0721805	1e-11	73.2	70.83	Oreochromis niloticus
all_GWL0GYR02G2MEA	86	gi|258547206|gb|ACV74252.1|	lipopolysaccharide-binding protein/bactericidal permeability-increasing protein [Paralichthys olivaceus]	473	28	84	1	0.976744	380	407	0.0591966	0.0008	47.4	82.14	Paralichthys olivaceus
all_isotig06341	854	gi|156542546|ref|XP_001599253.1|	PREDICTED: protein transport protein Sec61 subunit alpha isoform 2-like [Nasonia vitripennis]	476	152	852	397	0.533958	132	283	0.319328	1e-133	282	90.79	Nasonia vitripennis
all_isotig06342	857	gi|66472540|ref|NP_001018441.1|	transcription initiation factor IIA subunit 2 [Danio rerio]	109	104	848	537	0.364061	6	109	0.954128	3e-51	206	99.04	Danio rerio
all_isotig27659	271	gi|348515977|ref|XP_003445516.1|	PREDICTED: complex I intermediate-associated protein 30, mitochondrial-like [Oreochromis niloticus]	304	57	3	173	0.630996	248	304	0.1875	1e-23	113	87.72	Oreochromis niloticus
all_isotig06347	852	gi|317419067|emb|CBN81105.1|	'Isocitrate dehydrogenase [NAD] subunit beta, mitochondrial' [Dicentrarchus labrax]	386	159	151	627	0.559859	6	164	0.411917	6e-71	272	85.53	Dicentrarchus labrax
all_GWL0GYR02JGDAN	359	gi|348524895|ref|XP_003449958.1|	PREDICTED: T-complex protein 1 subunit alpha-like [Oreochromis niloticus]	558	115	7	351	0.961003	188	302	0.206093	9e-54	213	92.17	Oreochromis niloticus
all_isotig06352	846	gi|348506259|ref|XP_003440677.1|	PREDICTED: syntaxin-7-like [Oreochromis niloticus]	258	237	785	75	0.840426	1	237	0.918605	3e-84	306	73.84	Oreochromis niloticus
all_isotig38982	218	gi|348525614|ref|XP_003450317.1|	PREDICTED: induced myeloid leukemia cell differentiation protein Mcl-1 homolog [Oreochromis niloticus]	272	50	55	204	0.688073	129	178	0.183824	2e-13	79.3	76	Oreochromis niloticus
all_GWL0GYR02HLMJW	303	gi|47214568|emb|CAG13290.1|	unnamed protein product [Tetraodon nigroviridis]	10495	62	113	295	0.60396	9122	9183	0.00590758	8e-20	100	80.65	Tetraodon nigroviridis
all_GWL0GYR01CWEJ0	134	gi|348538942|ref|XP_003456949.1|	PREDICTED: vacuolar protein sorting-associated protein 33B-like [Oreochromis niloticus]	616	38	9	122	0.850746	477	514	0.0616883	1e-11	73.2	92.11	Oreochromis niloticus
all_isotig06360	844	gi|348513751|ref|XP_003444405.1|	PREDICTED: syntaxin-2-like [Oreochromis niloticus]	256	233	703	5	0.828199	7	235	0.894531	7e-79	298	63.95	Oreochromis niloticus
all_isotig06361	845	gi|229366740|gb|ACQ58350.1|	fibronectin type-III domain-containing protein UNQ728/PRO1410 homolog precursor [Anoplopoma fimbria]	257	96	401	114	0.340828	123	216	0.365759	3e-50	118	56.25	Anoplopoma fimbria
all_isotig06364	846	gi|348500182|ref|XP_003437652.1|	PREDICTED: ribonuclease P protein subunit p29-like [Oreochromis niloticus]	221	222	25	690	0.787234	1	221	1	3e-78	296	69.37	Oreochromis niloticus
all_isotig06367	842	gi|62955639|ref|NP_001017833.1|	inorganic pyrophosphatase [Danio rerio]	291	250	3	749	0.887173	38	287	0.859107	3e-128	462	85.6	Danio rerio
all_isotig06368	841	gi|124300797|dbj|BAF45894.1|	ribosomal protein S6 [Solea senegalensis]	249	228	782	99	0.813317	1	228	0.915663	1e-124	450	99.12	Solea senegalensis
all_GWL0GYR01D7AED	272	gi|348516846|ref|XP_003445948.1|	PREDICTED: LOW QUALITY PROTEIN: transcriptional regulator ATRX-like [Oreochromis niloticus]	1961	66	8	205	0.727941	1239	1304	0.0336563	1e-37	128	90.91	Oreochromis niloticus
all_GWL0GYR01DTBBR	227	gi|348506086|ref|XP_003440591.1|	PREDICTED: hypothetical protein LOC100696427 [Oreochromis niloticus]	1178	53	160	2	0.700441	189	241	0.0449915	6e-05	51.2	77.36	Oreochromis niloticus
all_isotig06371	841	gi|348544522|ref|XP_003459730.1|	PREDICTED: hypothetical protein LOC100698379 [Oreochromis niloticus]	693	70	596	802	0.246136	6	75	0.10101	5e-11	66.2	51.43	Oreochromis niloticus
all_isotig06372	836	gi|47212485|emb|CAF90281.1|	unnamed protein product [Tetraodon nigroviridis]	276	121	806	444	0.434211	48	168	0.438406	1e-51	206	80.17	Tetraodon nigroviridis
all_isotig06374	835	gi|348504690|ref|XP_003439894.1|	PREDICTED: tropomyosin alpha-4 chain-like isoform 3 [Oreochromis niloticus]	284	213	196	834	0.765269	1	213	0.75	3e-94	349	96.24	Oreochromis niloticus
all_isotig25350	291	gi|348503013|ref|XP_003439061.1|	PREDICTED: sarcolemmal membrane-associated protein-like [Oreochromis niloticus]	379	63	275	87	0.649485	300	362	0.166227	1e-06	56.6	63.49	Oreochromis niloticus
all_isotig43313	198	gi|348535423|ref|XP_003455200.1|	PREDICTED: COP9 signalosome complex subunit 4-like [Oreochromis niloticus]	406	61	185	3	0.924242	156	216	0.150246	7e-27	124	100	Oreochromis niloticus
all_GWL0GYR01DBCCU	454	gi|348543896|ref|XP_003459418.1|	PREDICTED: hypothetical protein LOC100692671 [Oreochromis niloticus]	2251	148	437	6	0.951542	355	502	0.0657486	4e-52	207	74.32	Oreochromis niloticus
all_isotig11886	433	gi|348525256|ref|XP_003450138.1|	PREDICTED: coiled-coil domain-containing protein 137-like [Oreochromis niloticus]	262	75	227	3	0.51963	39	109	0.270992	1e-17	93.2	61.33	Oreochromis niloticus
all_isotig06379	837	gi|348523832|ref|XP_003449427.1|	PREDICTED: transmembrane 4 L6 family member 5-like [Oreochromis niloticus]	202	199	1	597	0.713262	4	202	0.985149	4e-57	226	75.88	Oreochromis niloticus
all_isotig11597	439	gi|223647448|gb|ACN10482.1|	Fatty aldehyde dehydrogenase [Salmo salar]	489	141	424	2	0.963554	1	141	0.288344	3e-49	198	77.3	Salmo salar
all_GWL0GYR01DCRZS	85	gi|348507274|ref|XP_003441181.1|	PREDICTED: hypothetical protein LOC100699272 [Oreochromis niloticus]	1691	27	3	83	0.952941	772	798	0.0159669	1e-06	57	96.3	Oreochromis niloticus
all_isotig06383	835	gi|317575670|ref|NP_001187990.1|	malignant T cell-amplified sequence 1 [Ictalurus punctatus]	181	162	171	656	0.582036	1	162	0.895028	1e-91	306	92.59	Ictalurus punctatus
all_isotig06384	833	gi|317419668|emb|CBN81705.1|	Protein atad4-A [Dicentrarchus labrax]	111	111	549	217	0.39976	1	111	1	2e-50	203	87.39	Dicentrarchus labrax
all_isotig16369	367	gi|348539005|ref|XP_003456980.1|	PREDICTED: bifunctional apoptosis regulator-like [Oreochromis niloticus]	456	112	24	359	0.915531	35	146	0.245614	6e-53	210	82.14	Oreochromis niloticus
all_isotig06386	834	gi|157278038|ref|NP_001098273.1|	L-SF precursor [Oryzias latipes]	420	122	831	466	0.438849	240	361	0.290476	5e-46	189	72.13	Oryzias latipes
all_isotig06387	832	gi|301789295|ref|XP_002930069.1|	PREDICTED: casein kinase II subunit beta-like isoform 1 [Ailuropoda melanoleuca]	235	216	113	760	0.778846	20	235	0.919149	5e-116	421	99.07	Ailuropoda melanoleuca
all_isotig06388	833	gi|348528081|ref|XP_003451547.1|	PREDICTED: UPF0729 protein C18orf32 homolog isoform 1 [Oreochromis niloticus]	81	82	53	292	0.288115	1	81	1	5e-26	122	70.73	Oreochromis niloticus
all_isotig06392	829	gi|348535113|ref|XP_003455046.1|	PREDICTED: core histone macro-H2A.2-like [Oreochromis niloticus]	370	252	827	75	0.908323	117	368	0.681081	1e-106	390	67.86	Oreochromis niloticus
all_isotig06393	829	gi|47205031|emb|CAF94701.1|	unnamed protein product [Tetraodon nigroviridis]	288	79	827	591	0.285887	208	285	0.270833	5e-31	139	87.34	Tetraodon nigroviridis
all_isotig06394	830	gi|348515631|ref|XP_003445343.1|	PREDICTED: desmin-like [Oreochromis niloticus]	475	88	828	565	0.318072	388	475	0.185263	1e-37	161	90.91	Oreochromis niloticus
all_GWL0GYR02JS36M	85	gi|123230120|emb|CAM15128.1|	eukaryotic translation initiation factor 3, subunit 7 zeta [Danio rerio]	550	26	79	2	0.917647	335	360	0.0472727	0.0001	50.1	88.46	Danio rerio
all_isotig06401	825	gi|348529482|ref|XP_003452242.1|	PREDICTED: dynactin subunit 6-like [Oreochromis niloticus]	189	189	786	220	0.687273	1	189	1	2e-98	363	95.77	Oreochromis niloticus
all_isotig11503	442	gi|348507252|ref|XP_003441170.1|	PREDICTED: F-box only protein 9-like [Oreochromis niloticus]	433	145	440	6	0.984163	20	164	0.334873	3e-53	211	70.34	Oreochromis niloticus
all_isotig06403	824	gi|3182996|sp|Q90511.1|EI2BB_TAKRU	RecName: Full=Translation initiation factor eIF-2B subunit beta; AltName: Full=S20I15; AltName: Full=eIF-2B GDP-GTP exchange factor subunit beta	355	240	98	817	0.873786	1	240	0.676056	9e-119	431	92.08	Takifugu rubripes
all_GWL0GYR02JDLEC	302	gi|348523694|ref|XP_003449358.1|	PREDICTED: NADPH--cytochrome P450 reductase-like [Oreochromis niloticus]	677	93	16	294	0.923841	482	574	0.137371	9e-48	193	93.55	Oreochromis niloticus
all_isotig06405	822	gi|348505906|ref|XP_003440501.1|	PREDICTED: uncharacterized protein C15orf61-like [Oreochromis niloticus]	156	156	284	751	0.569343	1	156	1	4e-78	295	87.18	Oreochromis niloticus
all_isotig06406	824	gi|351694563|gb|EHA97481.1|	Mitochondrial import receptor subunit TOM20-like protein [Heterocephalus glaber]	145	126	112	489	0.458738	20	145	0.868966	2e-30	137	85.71	Heterocephalus glaber
all_isotig06407	824	gi|348501354|ref|XP_003438235.1|	PREDICTED: serine/threonine-protein kinase STK11-like [Oreochromis niloticus]	439	108	1	324	0.393204	332	439	0.246014	5e-27	126	90.74	Oreochromis niloticus
all_isotig06408	819	gi|348516830|ref|XP_003445940.1|	PREDICTED: rho-related GTP-binding protein RhoG-like [Oreochromis niloticus]	191	183	88	636	0.67033	1	183	0.958115	5e-96	355	94.54	Oreochromis niloticus
all_isotig06409	824	gi|348507032|ref|XP_003441061.1|	PREDICTED: proactivator polypeptide-like isoform 2 [Oreochromis niloticus]	525	230	134	823	0.837379	15	242	0.434286	1e-99	367	75.22	Oreochromis niloticus
all_GWL0GYR01A2P7E	227	gi|348503644|ref|XP_003439374.1|	PREDICTED: xin actin-binding repeat-containing protein 1-like [Oreochromis niloticus]	1076	71	214	2	0.938326	560	630	0.0659851	4e-17	91.7	56.34	Oreochromis niloticus
all_isotig06412	821	gi|182889864|gb|AAI65742.1|	Zgc:55572 protein [Danio rerio]	468	258	43	816	0.942753	1	258	0.551282	2e-138	496	95.74	Danio rerio
all_isotig24781	295	gi|348507026|ref|XP_003441058.1|	PREDICTED: calcium uptake protein 1, mitochondrial-like [Oreochromis niloticus]	491	101	294	1	0.99661	23	123	0.205703	3e-24	115	77.23	Oreochromis niloticus
all_GWL0GYR01A7ZSS	279	gi|348513480|ref|XP_003444270.1|	PREDICTED: inosine-uridine preferring nucleoside hydrolase-like [Oreochromis niloticus]	326	65	266	72	0.698925	245	309	0.199387	4e-23	111	84.62	Oreochromis niloticus
all_GWL0GYR01D6ZNH	126	gi|348537750|ref|XP_003456356.1|	PREDICTED: hypothetical protein LOC100706162 [Oreochromis niloticus]	1699	39	10	126	0.928571	1477	1515	0.0229547	2e-11	72.4	82.05	Oreochromis niloticus
all_isotig55606	141	gi|348507216|ref|XP_003441152.1|	PREDICTED: peroxisomal N(1)-acetyl-spermine/spermidine oxidase-like [Oreochromis niloticus]	928	39	120	4	0.829787	504	542	0.0420259	0.0001	50.1	58.97	Oreochromis niloticus
all_GWL0GYR01DL9HJ	274	gi|260159577|gb|ACX32463.1|	vitellogenin [Thunnus thynnus]	1715	53	8	166	0.580292	438	490	0.0309038	5e-30	80.5	73.58	Thunnus thynnus
all_isotig21805	316	gi|348541811|ref|XP_003458380.1|	PREDICTED: hypothetical protein LOC100703668 [Oreochromis niloticus]	168	66	202	5	0.626582	33	98	0.392857	7e-16	87.4	56.06	Oreochromis niloticus
all_isotig58510	125	gi|348518535|ref|XP_003446787.1|	PREDICTED: probable ATP-dependent RNA helicase DDX52-like [Oreochromis niloticus]	616	38	1	114	0.912	376	413	0.0616883	2e-11	72.8	86.84	Oreochromis niloticus
all_isotig06423	815	gi|348531293|ref|XP_003453144.1|	PREDICTED: lateral signaling target protein 2 homolog [Oreochromis niloticus]	1001	194	146	724	0.710429	808	1001	0.193806	8e-101	371	92.27	Oreochromis niloticus
all_GWL0GYR02JMNBQ	249	gi|348509262|ref|XP_003442169.1|	PREDICTED: ATP-dependent RNA helicase DDX42-like [Oreochromis niloticus]	909	76	25	249	0.903614	717	791	0.0825083	2e-08	62.8	68.42	Oreochromis niloticus
all_isotig06426	805	gi|348522281|ref|XP_003448654.1|	PREDICTED: vacuolar protein sorting-associated protein 37B-like [Oreochromis niloticus]	282	248	49	792	0.924224	1	247	0.875887	3e-85	319	72.18	Oreochromis niloticus
all_GWL0GYR02JEDXS	115	gi|348506321|ref|XP_003440708.1|	PREDICTED: methylmalonate-semialdehyde dehydrogenase [acylating], mitochondrial-like [Oreochromis niloticus]	524	35	6	110	0.913043	224	258	0.0667939	4e-12	75.1	97.14	Oreochromis niloticus
all_isotig06428	811	gi|348516471|ref|XP_003445762.1|	PREDICTED: 39S ribosomal protein L16, mitochondrial-like [Oreochromis niloticus]	258	249	65	811	0.921085	1	249	0.965116	7e-81	305	78.31	Oreochromis niloticus
all_isotig06429	815	gi|229366440|gb|ACQ58200.1|	Trafficking protein particle complex subunit 3 [Anoplopoma fimbria]	180	180	121	660	0.662577	1	180	1	9e-95	351	96.67	Anoplopoma fimbria
all_isotig58167	129	gi|348534887|ref|XP_003454933.1|	PREDICTED: ankyrin repeat domain-containing protein 50-like [Oreochromis niloticus]	1406	39	13	129	0.906977	1362	1400	0.0277383	1e-11	73.2	87.18	Oreochromis niloticus
all_GWL0GYR01BFYYX	292	gi|348518541|ref|XP_003446790.1|	PREDICTED: angiopoietin-related protein 5-like [Oreochromis niloticus]	385	93	280	2	0.955479	41	133	0.241558	1e-33	146	79.57	Oreochromis niloticus
all_isotig06434	810	gi|348528903|ref|XP_003451955.1|	PREDICTED: MKI67 FHA domain-interacting nucleolar phosphoprotein-like [Oreochromis niloticus]	285	129	1	381	0.47037	119	247	0.452632	5e-32	142	62.79	Oreochromis niloticus
all_GWL0GYR02GQ4M2	123	gi|348517935|ref|XP_003446488.1|	PREDICTED: cytosolic phospholipase A2 zeta-like [Oreochromis niloticus]	546	40	121	2	0.97561	475	514	0.0732601	7e-11	70.9	77.5	Oreochromis niloticus
all_isotig06438	809	gi|348533185|ref|XP_003454086.1|	PREDICTED: UPF0598 protein C8orf82 homolog [Oreochromis niloticus]	233	168	3	482	0.593325	47	214	0.72103	1e-65	254	74.4	Oreochromis niloticus
all_GWL0GYR01ECB6U	143	gi|317419026|emb|CBN81064.1|	Inter-alpha-trypsin inhibitor heavy chain H3 [Dicentrarchus labrax]	836	47	3	143	0.986014	54	100	0.0562201	7e-14	80.9	87.23	Dicentrarchus labrax
all_isotig06440	808	gi|224045529|ref|XP_002199008.1|	PREDICTED: eukaryotic translation initiation factor 1B [Taeniopygia guttata]	113	113	73	393	0.397277	1	113	1	2e-42	177	75.22	Taeniopygia guttata
all_isotig06442	807	gi|348534158|ref|XP_003454570.1|	PREDICTED: probable saccharopine dehydrogenase-like [Oreochromis niloticus]	427	241	724	2	0.895911	6	246	0.564403	2e-114	416	82.99	Oreochromis niloticus
all_GWL0GYR01BVPIH	477	gi|225706868|gb|ACO09280.1|	Thioredoxin domain-containing protein 12 precursor [Osmerus mordax]	174	100	173	472	0.628931	33	132	0.574713	5e-49	197	88	Osmerus mordax
all_isotig06444	810	gi|348533133|ref|XP_003454060.1|	PREDICTED: transmembrane protein 11, mitochondrial-like [Oreochromis niloticus]	187	128	352	735	0.474074	1	128	0.684492	8e-67	258	96.09	Oreochromis niloticus
all_isotig06445	809	gi|348542888|ref|XP_003458916.1|	PREDICTED: RING finger protein 222-like [Oreochromis niloticus]	170	175	766	242	0.648949	5	170	0.976471	4e-29	133	53.71	Oreochromis niloticus
all_isotig06446	809	gi|229367240|gb|ACQ58600.1|	TIP41-like protein [Anoplopoma fimbria]	275	221	108	770	0.81953	6	226	0.803636	9e-105	384	90.05	Anoplopoma fimbria
all_isotig06448	801	gi|54038373|gb|AAH84686.1|	Ldb1a protein [Danio rerio]	352	247	795	55	0.925094	55	301	0.701705	2e-142	509	95.95	Danio rerio
all_isotig06449	807	gi|93211500|gb|ABF01135.1|	natural killer enhancing factor [Scophthalmus maximus]	197	100	12	311	0.371747	98	197	0.507614	2e-49	200	97	Psetta maxima
all_isotig06451	799	gi|213511354|ref|NP_001135192.1|	p53 apoptosis effector related to PMP-22 [Salmo salar]	185	157	1	471	0.589487	8	164	0.848649	2e-39	153	86.62	Salmo salar
all_isotig06452	801	gi|348528139|ref|XP_003451576.1|	PREDICTED: lysosome membrane protein 2-like [Oreochromis niloticus]	521	156	792	325	0.58427	296	451	0.299424	2e-48	197	62.82	Oreochromis niloticus
all_GWL0GYR02IXOOI	80	gi|164605513|dbj|BAF98579.1|	ribosomal protein L3 [Solea senegalensis]	403	24	74	3	0.9	132	155	0.0595533	6e-05	51.2	87.5	Solea senegalensis
all_isotig06454	803	gi|348529514|ref|XP_003452258.1|	PREDICTED: zinc finger protein 330-like [Oreochromis niloticus]	319	252	757	2	0.941469	1	252	0.789969	1e-129	467	91.27	Oreochromis niloticus
all_isotig06456	799	gi|57768874|ref|NP_001003606.1|	uncharacterized protein LOC445212 [Danio rerio]	323	185	11	565	0.694618	99	283	0.572755	3e-104	344	99.46	Danio rerio
all_GWL0GYR02IETDZ	444	gi|348531329|ref|XP_003453162.1|	PREDICTED: 60 kDa lysophospholipase-like [Oreochromis niloticus]	651	114	2	343	0.77027	479	592	0.175115	8e-54	198	79.82	Oreochromis niloticus
all_isotig06458	801	gi|348530016|ref|XP_003452507.1|	PREDICTED: 39S ribosomal protein L9, mitochondrial-like [Oreochromis niloticus]	291	233	799	122	0.846442	75	289	0.738832	5e-56	222	60.09	Oreochromis niloticus
all_isotig06459	801	gi|229367292|gb|ACQ58626.1|	SH3 domain-binding glutamic acid-rich-like protein 2 [Anoplopoma fimbria]	108	104	185	496	0.389513	1	104	0.962963	4e-39	166	77.88	Anoplopoma fimbria
all_isotig06460	798	gi|266635069|gb|ACY78225.1|	calpain-2 [Hippoglossus hippoglossus]	697	219	789	133	0.823308	479	697	0.314204	2e-112	409	90.41	Hippoglossus hippoglossus
all_isotig06464	801	gi|348503682|ref|XP_003439393.1|	PREDICTED: AN1-type zinc finger protein 1-like [Oreochromis niloticus]	269	245	63	797	0.917603	1	242	0.899628	1e-116	424	84.08	Oreochromis niloticus
all_isotig20755	324	gi|65329584|gb|AAY42141.1|	immunoglobulin heavy chain [Siniperca chuatsi]	548	105	10	324	0.972222	161	263	0.187956	3e-29	131	60	Siniperca chuatsi
all_isotig06466	797	gi|348501174|ref|XP_003438145.1|	PREDICTED: multiple myeloma tumor-associated protein 2 homolog [Oreochromis niloticus]	300	120	363	7	0.44793	57	176	0.4	2e-61	142	73.33	Oreochromis niloticus
all_GWL0GYR02I3O4R	124	gi|348545182|ref|XP_003460059.1|	PREDICTED: nucleolar protein 58 [Oreochromis niloticus]	533	39	118	2	0.943548	149	187	0.0731707	8e-15	84	100	Oreochromis niloticus
all_GWL0GYR01BVC4W	306	gi|348533860|ref|XP_003454422.1|	PREDICTED: 2-hydroxyacyl-CoA lyase 1 [Oreochromis niloticus]	568	95	8	292	0.931373	316	410	0.167254	2e-41	172	84.21	Oreochromis niloticus
all_isotig06470	794	gi|348531687|ref|XP_003453340.1|	PREDICTED: suppressor of G2 allele of SKP1 homolog [Oreochromis niloticus]	323	151	708	259	0.566751	1	151	0.467492	3e-91	236	76.16	Oreochromis niloticus
all_isotig06471	796	gi|51230567|ref|NP_001003735.1|	CD81 antigen [Danio rerio]	238	145	359	790	0.542714	92	236	0.609244	1e-96	202	71.03	Danio rerio
all_isotig37694	222	gi|348500080|ref|XP_003437601.1|	PREDICTED: xaa-Pro dipeptidase [Oreochromis niloticus]	490	71	216	4	0.959459	56	126	0.144898	7e-33	144	90.14	Oreochromis niloticus
all_GWL0GYR02FWDTL	141	gi|348538314|ref|XP_003456637.1|	PREDICTED: radixin-like [Oreochromis niloticus]	572	36	124	17	0.765957	82	117	0.0629371	5e-09	64.7	83.33	Oreochromis niloticus
all_isotig06474	797	gi|306008591|gb|ADM73510.1|	heat shock protein [Epinephelus akaara]	578	109	785	459	0.410289	259	367	0.188581	1e-51	207	95.41	Epinephelus akaara
all_GWL0GYR01BVGQE	263	gi|226434435|dbj|BAH56385.1|	myosin heavy chain [Takifugu rubripes]	1938	84	1	252	0.958175	504	587	0.0433437	2e-41	172	92.86	Takifugu rubripes
all_isotig06476	791	gi|348504104|ref|XP_003439602.1|	PREDICTED: olfactomedin-4-like [Oreochromis niloticus]	303	67	456	656	0.254109	237	303	0.221122	4e-24	116	76.12	Oreochromis niloticus
all_isotig10885	453	gi|317419852|emb|CBN81888.1|	T-complex protein 1 subunit epsilon [Dicentrarchus labrax]	538	150	452	3	0.993377	37	186	0.27881	2e-68	261	90	Dicentrarchus labrax
all_isotig06482	794	gi|47217237|emb|CAF96760.1|	unnamed protein product [Tetraodon nigroviridis]	138	138	85	498	0.521411	1	138	1	1e-54	217	94.93	Tetraodon nigroviridis
all_isotig17257	357	gi|348503045|ref|XP_003439077.1|	PREDICTED: RING finger protein 114-like [Oreochromis niloticus]	227	114	15	356	0.957983	1	114	0.502203	3e-56	221	89.47	Oreochromis niloticus
all_isotig06486	791	gi|348512416|ref|XP_003443739.1|	PREDICTED: 39S ribosomal protein L32, mitochondrial-like [Oreochromis niloticus]	176	174	710	189	0.659924	2	175	0.988636	2e-57	226	78.16	Oreochromis niloticus
all_isotig06487	792	gi|282922265|gb|ABC71306.2|	manganese superoxide dismutase [Rachycentron canadum]	225	189	790	224	0.715909	37	225	0.84	5e-94	348	93.65	Rachycentron canadum
all_GWL0GYR01DXR6Z	179	gi|348535980|ref|XP_003455475.1|	PREDICTED: protein disulfide-isomerase A3 [Oreochromis niloticus]	492	59	3	179	0.988827	161	219	0.119919	5e-19	97.8	76.27	Oreochromis niloticus
all_GWL0GYR01D55O3	100	gi|348530188|ref|XP_003452593.1|	PREDICTED: LOW QUALITY PROTEIN: pre-mRNA cleavage complex 2 protein Pcf11-like [Oreochromis niloticus]	1532	31	4	96	0.93	573	603	0.020235	6e-07	57.8	87.1	Oreochromis niloticus
all_GWL0GYR02G49QJ	325	gi|348506238|ref|XP_003440667.1|	PREDICTED: phosphoacetylglucosamine mutase [Oreochromis niloticus]	545	105	2	316	0.969231	262	366	0.192661	3e-45	184	82.86	Oreochromis niloticus
all_GWL0GYR02G5EBD	248	gi|348520270|ref|XP_003447651.1|	PREDICTED: splicing factor 3B subunit 2-like [Oreochromis niloticus]	869	77	229	5	0.907258	1	77	0.0886076	6e-29	130	85.71	Oreochromis niloticus
all_isotig06494	782	gi|348535680|ref|XP_003455327.1|	PREDICTED: cyclin-O-like [Oreochromis niloticus]	383	202	781	215	0.725064	135	336	0.527415	7e-72	260	67.33	Oreochromis niloticus
all_isotig06495	785	gi|348514438|ref|XP_003444747.1|	PREDICTED: polyamine-modulated factor 1-like [Oreochromis niloticus]	226	224	76	747	0.856051	3	226	0.99115	4e-75	285	64.73	Oreochromis niloticus
all_isotig06496	779	gi|221106874|ref|XP_002163687.1|	PREDICTED: similar to predicted protein [Hydra magnipapillata]	451	118	3	356	0.454429	313	430	0.261641	6e-63	245	98.31	Hydra magnipapillata
all_isotig06497	790	gi|348529166|ref|XP_003452085.1|	PREDICTED: src substrate protein p85-like [Oreochromis niloticus]	535	192	73	648	0.729114	1	192	0.358879	3e-95	352	86.46	Oreochromis niloticus
all_isotig23776	300	gi|348517074|ref|XP_003446060.1|	PREDICTED: replication factor C subunit 2-like [Oreochromis niloticus]	357	95	287	3	0.95	12	104	0.260504	4e-33	144	75.79	Oreochromis niloticus
all_isotig08676	523	gi|334362338|gb|AEG78368.1|	translocon-associated protein subunit delta precursor [Epinephelus coioides]	167	72	46	261	0.413002	96	167	0.431138	1e-36	142	95.83	Epinephelus coioides
all_isotig06500	784	gi|94733543|emb|CAK05291.1|	novel protein (zgc:101116) [Danio rerio]	451	207	4	624	0.792092	247	450	0.452328	3e-64	249	58.94	Danio rerio
all_isotig06501	787	gi|47206177|emb|CAF90207.1|	unnamed protein product [Tetraodon nigroviridis]	62	60	82	261	0.228717	1	60	0.967742	7e-20	102	71.67	Tetraodon nigroviridis
all_isotig06502	780	gi|317419786|emb|CBN81822.1|	Protein Muted homolog [Dicentrarchus labrax]	169	149	497	51	0.573077	22	169	0.87574	4e-48	196	70.47	Dicentrarchus labrax
all_GWL0GYR01AYST9	149	gi|119514210|gb|ABL75873.1|	protocadherin 2A35 [Takifugu rubripes]	958	49	1	147	0.986577	548	596	0.0511482	3e-15	85.5	81.63	Takifugu rubripes
all_isotig54218	149	gi|348543173|ref|XP_003459058.1|	PREDICTED: putative GTP-binding protein Parf-like [Oreochromis niloticus]	744	55	3	149	0.986577	247	301	0.0739247	2e-14	82.4	81.82	Oreochromis niloticus
all_isotig06505	784	gi|348516679|ref|XP_003445865.1|	PREDICTED: baculoviral IAP repeat-containing protein 4-like [Oreochromis niloticus]	400	214	639	7	0.807398	1	214	0.535	2e-77	293	60.75	Oreochromis niloticus
all_isotig06513	782	gi|218665023|gb|ABJ98546.3|	fibrinogen beta chain precursor [Larimichthys crocea]	492	105	321	7	0.402813	132	236	0.213415	2e-83	178	78.1	Larimichthys crocea
all_isotig06514	780	gi|348521470|ref|XP_003448249.1|	PREDICTED: troponin T, cardiac muscle isoforms-like [Oreochromis niloticus]	275	170	3	512	0.653846	93	262	0.618182	1e-52	211	88.82	Oreochromis niloticus
all_GWL0GYR02HRP6U	382	gi|348525488|ref|XP_003450254.1|	PREDICTED: trehalase-like [Oreochromis niloticus]	624	63	376	188	0.494764	50	112	0.100962	2e-19	89	60.32	Oreochromis niloticus
all_GWL0GYR01DQPOM	372	gi|348500881|ref|XP_003438000.1|	PREDICTED: calmodulin-regulated spectrin-associated protein 2-like [Oreochromis niloticus]	1477	109	359	33	0.879032	114	222	0.0737982	1e-44	183	84.4	Oreochromis niloticus
all_GWL0GYR02IRMXF	240	gi|47224151|emb|CAG13071.1|	unnamed protein product [Tetraodon nigroviridis]	628	63	220	32	0.7875	56	118	0.100318	1e-17	93.2	69.84	Tetraodon nigroviridis
all_GWL0GYR01CYGCC	379	gi|348531335|ref|XP_003453165.1|	PREDICTED: kinectin-like [Oreochromis niloticus]	1267	65	196	2	0.514512	979	1043	0.0513023	6e-31	98.2	69.23	Oreochromis niloticus
all_isotig31605	254	gi|54400626|ref|NP_001006062.1|	magnesium transporter NIPA1 [Danio rerio]	306	84	253	2	0.992126	86	169	0.27451	5e-22	107	67.86	Danio rerio
all_isotig38395	219	gi|348521015|ref|XP_003448022.1|	PREDICTED: pre-mRNA-splicing factor CWC25 homolog [Oreochromis niloticus]	403	61	214	32	0.835616	343	403	0.151365	2e-16	89	80.33	Oreochromis niloticus
all_isotig19197	335	gi|348523483|ref|XP_003449253.1|	PREDICTED: F-actin-capping protein subunit alpha-2-like [Oreochromis niloticus]	286	61	255	73	0.546269	1	61	0.213287	3e-17	92	96.72	Oreochromis niloticus
all_isotig06525	781	gi|125855709|ref|XP_687630.2|	PREDICTED: histone H2A-like [Danio rerio]	128	96	116	403	0.368758	23	118	0.75	5e-46	189	100	Danio rerio
all_isotig24673	296	gi|348533115|ref|XP_003454051.1|	PREDICTED: hypothetical protein LOC100702213 [Oreochromis niloticus]	437	59	1	168	0.567568	379	437	0.135011	2e-09	65.9	54.24	Oreochromis niloticus
all_isotig06527	779	gi|295792296|gb|ADG29152.1|	troponin I-like [Epinephelus coioides]	172	77	397	627	0.296534	95	171	0.447674	4e-66	145	93.51	Epinephelus coioides
all_isotig06528	776	gi|348537738|ref|XP_003456350.1|	PREDICTED: phosphatidylinositol transfer protein alpha isoform-like [Oreochromis niloticus]	270	175	3	524	0.67268	93	267	0.648148	3e-71	273	71.43	Oreochromis niloticus
all_GWL0GYR02HKIFP	112	gi|47224054|emb|CAG12883.1|	unnamed protein product [Tetraodon nigroviridis]	1614	31	95	3	0.830357	1501	1531	0.0192069	5e-09	64.7	93.55	Tetraodon nigroviridis
all_isotig12302	425	gi|76362269|dbj|BAE45263.1|	cytosolic nonspecific dipeptidase [Oreochromis niloticus]	474	97	416	126	0.684706	378	474	0.204641	4e-48	194	93.81	Oreochromis niloticus
all_GWL0GYR01AM8RC	133	gi|348504860|ref|XP_003439979.1|	PREDICTED: centrosomal protein of 135 kDa-like [Oreochromis niloticus]	1158	38	116	3	0.857143	953	990	0.0328152	6e-07	57.8	73.68	Oreochromis niloticus
all_isotig06534	778	gi|47223423|emb|CAG04284.1|	unnamed protein product [Tetraodon nigroviridis]	964	71	1	210	0.269923	646	716	0.0736515	4e-49	123	83.1	Tetraodon nigroviridis
all_GWL0GYR01BK2A7	457	gi|348516437|ref|XP_003445745.1|	PREDICTED: U3 small nucleolar ribonucleoprotein protein MPP10-like [Oreochromis niloticus]	672	87	186	446	0.571116	312	398	0.129464	1e-23	113	78.16	Oreochromis niloticus
all_isotig06536	775	gi|291165405|gb|ADD81223.1|	immunoglobulin light chain [Larimichthys crocea]	249	209	6	611	0.781935	40	248	0.839357	3e-74	282	71.29	Larimichthys crocea
all_GWL0GYR02FQQLS	264	gi|348512717|ref|XP_003443889.1|	PREDICTED: malate dehydrogenase-like [Oreochromis niloticus]	388	80	240	1	0.909091	82	161	0.206186	2e-33	145	85	Oreochromis niloticus
all_isotig06538	772	gi|348545721|ref|XP_003460328.1|	PREDICTED: coiled-coil domain-containing protein 25-like [Oreochromis niloticus]	207	136	51	458	0.528497	1	136	0.657005	4e-90	270	93.38	Oreochromis niloticus
all_isotig06539	775	gi|237769613|dbj|BAH59275.1|	14-3-3 protein gamma [Thunnus orientalis]	247	217	3	653	0.84	19	235	0.878543	5e-115	418	96.77	Thunnus orientalis
all_isotig19512	335	gi|229366194|gb|ACQ58077.1|	Proteasome subunit beta type-7 precursor [Anoplopoma fimbria]	277	107	3	323	0.958209	141	246	0.382671	3e-51	204	92.52	Anoplopoma fimbria
all_isotig06541	768	gi|229365800|gb|ACQ57880.1|	Gamma-aminobutyric acid receptor-associated protein-like 1 [Anoplopoma fimbria]	117	62	182	367	0.242188	1	62	0.529915	3e-38	94.4	95.16	Anoplopoma fimbria
all_isotig06542	773	gi|47228535|emb|CAG05355.1|	unnamed protein product [Tetraodon nigroviridis]	165	165	47	541	0.640362	1	165	1	5e-75	285	82.42	Tetraodon nigroviridis
all_isotig06543	768	gi|317623903|ref|NP_001187932.1|	sumo-conjugating enzyme ubc9 [Ictalurus punctatus]	158	132	696	301	0.515625	27	158	0.835443	2e-74	283	100	Ictalurus punctatus
all_isotig06545	770	gi|47212179|emb|CAF95127.1|	unnamed protein product [Tetraodon nigroviridis]	255	219	106	762	0.853247	1	219	0.858824	5e-119	431	94.52	Tetraodon nigroviridis
all_isotig06546	769	gi|355515731|gb|AES97354.1|	hypothetical protein MTR_5g051150 [Medicago truncatula]	2133	108	441	764	0.421326	1416	1523	0.0506329	9e-42	170	76.85	Medicago truncatula
all_isotig06547	771	gi|348524817|ref|XP_003449919.1|	PREDICTED: centrosomal protein cep57l1-like [Oreochromis niloticus]	486	116	261	599	0.439689	371	486	0.238683	2e-54	154	66.38	Oreochromis niloticus
all_isotig08798	514	gi|348504532|ref|XP_003439815.1|	PREDICTED: hypothetical protein LOC100693938 [Oreochromis niloticus]	643	54	236	75	0.315175	452	505	0.0839813	4e-27	79.3	62.96	Oreochromis niloticus
all_isotig06550	768	gi|348529017|ref|XP_003452011.1|	PREDICTED: catechol O-methyltransferase domain-containing protein 1-like [Oreochromis niloticus]	246	146	3	440	0.570312	96	241	0.593496	8e-66	254	82.88	Oreochromis niloticus
all_isotig06552	771	gi|348505884|ref|XP_003440490.1|	PREDICTED: E3 ubiquitin-protein ligase arih1-like [Oreochromis niloticus]	529	124	758	387	0.48249	387	510	0.234405	3e-58	229	90.32	Oreochromis niloticus
all_GWL0GYR02IZQXK	214	gi|348501860|ref|XP_003438487.1|	PREDICTED: neutral and basic amino acid transport protein rBAT [Oreochromis niloticus]	690	68	3	206	0.953271	83	150	0.0985507	6e-18	94.4	85.29	Oreochromis niloticus
all_GWL0GYR02GKN87	126	gi|348523792|ref|XP_003449407.1|	PREDICTED: hypothetical protein LOC100694071 [Oreochromis niloticus]	1738	35	11	115	0.833333	536	570	0.0201381	3e-16	89	100	Oreochromis niloticus
all_isotig06556	767	gi|348541693|ref|XP_003458321.1|	PREDICTED: zygote arrest protein 1-like [Oreochromis niloticus]	297	105	406	720	0.410691	193	297	0.353535	1e-48	197	83.81	Oreochromis niloticus
all_isotig06561	767	gi|348505968|ref|XP_003440532.1|	PREDICTED: protein SPT2 homolog [Oreochromis niloticus]	697	141	347	766	0.547588	1	141	0.202296	1e-46	191	78.72	Oreochromis niloticus
all_isotig06562	763	gi|348503522|ref|XP_003439313.1|	PREDICTED: leucine zipper transcription factor-like protein 1-like [Oreochromis niloticus]	298	161	3	485	0.633028	138	298	0.540268	1e-60	237	80.12	Oreochromis niloticus
all_GWL0GYR01EYBTT	119	gi|348523187|ref|XP_003449105.1|	PREDICTED: receptor-type tyrosine-protein phosphatase S [Oreochromis niloticus]	1948	33	9	107	0.831933	1906	1938	0.0169405	4e-10	68.6	96.97	Oreochromis niloticus
all_isotig06564	769	gi|348510835|ref|XP_003442950.1|	PREDICTED: receptor expression-enhancing protein 5-like [Oreochromis niloticus]	184	136	108	515	0.530559	1	136	0.73913	1e-70	271	92.65	Oreochromis niloticus
all_isotig61708	110	gi|348507137|ref|XP_003441113.1|	PREDICTED: protein FAM45A-like [Oreochromis niloticus]	351	36	109	2	0.981818	74	109	0.102564	4e-09	65.1	83.33	Oreochromis niloticus
all_isotig37810	223	gi|348522718|ref|XP_003448871.1|	PREDICTED: cystinosin-like [Oreochromis niloticus]	381	74	1	222	0.995516	293	366	0.194226	1e-30	136	82.43	Oreochromis niloticus
all_isotig06568	766	gi|315134685|dbj|BAJ46144.1|	interferon-inducible Mx protein [Epinephelus septemfasciatus]	423	156	226	690	0.60705	193	348	0.368794	6e-68	261	82.69	Epinephelus septemfasciatus
all_isotig06569	766	gi|226731855|gb|ACO82024.1|	urate oxidase [Perca flavescens]	299	252	766	11	0.986945	25	276	0.842809	2e-113	412	82.94	Perca flavescens
all_isotig06570	765	gi|225706694|gb|ACO09193.1|	Proteasome activator complex subunit 2 [Osmerus mordax]	245	157	479	9	0.615686	17	173	0.640816	6e-50	202	79.62	Osmerus mordax
all_GWL0GYR01CN7Q8	272	gi|348509775|ref|XP_003442422.1|	PREDICTED: eukaryotic translation initiation factor 4 gamma 2-like [Oreochromis niloticus]	916	85	8	262	0.9375	562	646	0.0927948	2e-33	145	77.65	Oreochromis niloticus
all_isotig07407	617	gi|348544135|ref|XP_003459537.1|	PREDICTED: proteasome activator complex subunit 1-like isoform 1 [Oreochromis niloticus]	249	152	458	3	0.73906	1	151	0.606426	1e-44	184	81.58	Oreochromis niloticus
all_isotig06576	763	gi|149638046|ref|XP_001506613.1|	PREDICTED: glutamyl aminopeptidase-like [Ornithorhynchus anatinus]	933	60	720	541	0.235911	186	245	0.0643087	2e-20	97.1	73.33	Ornithorhynchus anatinus
all_isotig06577	762	gi|348537770|ref|XP_003456366.1|	PREDICTED: large neutral amino acids transporter small subunit 4-like [Oreochromis niloticus]	574	247	759	34	0.952756	328	574	0.430314	5e-121	438	89.07	Oreochromis niloticus
all_isotig06578	757	gi|223648474|gb|ACN10995.1|	Mediator of RNA polymerase II transcription subunit 15 [Salmo salar]	356	53	2	160	0.21004	257	309	0.148876	7e-22	108	88.68	Salmo salar
all_isotig59513	123	gi|156622658|dbj|BAF76146.1|	trypsinogen Y [Solea senegalensis]	249	40	122	3	0.97561	6	45	0.160643	5e-15	84.7	95	Solea senegalensis
all_isotig30615	257	gi|317419075|emb|CBN81113.1|	Ell2 protein [Dicentrarchus labrax]	690	85	8	256	0.968872	513	597	0.123188	4e-18	95.1	60	Dicentrarchus labrax
all_isotig50444	165	gi|348524540|ref|XP_003449781.1|	PREDICTED: fibrinogen gamma chain-like [Oreochromis niloticus]	419	51	7	159	0.927273	230	280	0.121718	1e-16	89.7	76.47	Oreochromis niloticus
all_isotig12309	423	gi|348544871|ref|XP_003459904.1|	PREDICTED: UTP--glucose-1-phosphate uridylyltransferase [Oreochromis niloticus]	504	139	3	419	0.985816	300	438	0.275794	5e-63	244	89.21	Oreochromis niloticus
all_isotig06586	757	gi|348507373|ref|XP_003441230.1|	PREDICTED: enoyl-CoA hydratase, mitochondrial-like isoform 2 [Oreochromis niloticus]	251	176	88	615	0.69749	1	176	0.701195	7e-80	301	86.93	Oreochromis niloticus
all_isotig28654	270	gi|348524460|ref|XP_003449741.1|	PREDICTED: U4/U6.U5 tri-snRNP-associated protein 1 [Oreochromis niloticus]	769	55	248	84	0.611111	322	376	0.0715215	1e-20	103	90.91	Oreochromis niloticus
all_isotig06588	757	gi|317419061|emb|CBN81099.1|	Cell growth-regulating nucleolar protein [Dicentrarchus labrax]	343	204	705	109	0.788639	1	204	0.594752	3e-85	319	74.51	Dicentrarchus labrax
all_isotig06594	752	gi|348541569|ref|XP_003458259.1|	PREDICTED: E3 ubiquitin/ISG15 ligase TRIM25-like [Oreochromis niloticus]	413	51	3	155	0.203457	363	413	0.123487	1e-13	81.6	74.51	Oreochromis niloticus
all_GWL0GYR01E0ETH	115	gi|348505522|ref|XP_003440310.1|	PREDICTED: hypothetical protein LOC100690175 [Oreochromis niloticus]	2032	32	9	104	0.834783	614	645	0.015748	0.0002	49.3	62.5	Oreochromis niloticus
all_isotig06599	756	gi|348514085|ref|XP_003444571.1|	PREDICTED: glutathione S-transferase theta-1-like [Oreochromis niloticus]	243	204	1	612	0.809524	40	243	0.839506	2e-71	273	63.73	Oreochromis niloticus
all_isotig06600	761	gi|348501101|ref|XP_003438109.1|	PREDICTED: BAG family molecular chaperone regulator 1-like [Oreochromis niloticus]	207	207	84	704	0.816032	1	207	1	4e-75	285	80.68	Oreochromis niloticus
all_isotig52271	156	gi|348541383|ref|XP_003458166.1|	PREDICTED: AFG3-like protein 2 [Oreochromis niloticus]	801	51	154	2	0.980769	555	605	0.0636704	3e-22	108	100	Oreochromis niloticus
all_isotig06603	751	gi|229367312|gb|ACQ58636.1|	Mitochondrial 28S ribosomal protein S14 [Anoplopoma fimbria]	138	138	44	457	0.551265	1	138	1	4e-67	259	90.58	Anoplopoma fimbria
all_isotig06605	751	gi|47225890|emb|CAF98370.1|	unnamed protein product [Tetraodon nigroviridis]	323	77	88	318	0.30759	1	77	0.23839	5e-77	161	93.51	Tetraodon nigroviridis
all_isotig06606	752	gi|348513637|ref|XP_003444348.1|	PREDICTED: transmembrane and coiled-coil domain-containing protein 1-like [Oreochromis niloticus]	188	152	3	458	0.606383	37	188	0.808511	4e-61	239	100	Oreochromis niloticus
all_isotig09229	497	gi|317419611|emb|CBN81648.1|	'Putative all-trans-retinol 13,14-reductase ' [Dicentrarchus labrax]	613	61	488	306	0.368209	528	588	0.0995106	9e-27	123	95.08	Dicentrarchus labrax
all_isotig06612	753	gi|47222275|emb|CAG11154.1|	unnamed protein product [Tetraodon nigroviridis]	360	245	10	744	0.976096	58	302	0.680556	2e-101	372	75.51	Tetraodon nigroviridis
all_isotig06614	751	gi|348519256|ref|XP_003447147.1|	PREDICTED: monocarboxylate transporter 2-like [Oreochromis niloticus]	431	113	670	332	0.451398	304	415	0.259861	7e-26	122	69.03	Oreochromis niloticus
all_isotig06615	741	gi|297688374|ref|XP_002821660.1|	PREDICTED: retinoic acid receptor responder protein 3-like [Pongo abelii]	164	91	2	274	0.368421	35	125	0.554878	6e-23	112	59.34	Pongo abelii
all_isotig06616	750	gi|47221768|emb|CAG08822.1|	unnamed protein product [Tetraodon nigroviridis]	210	210	46	675	0.84	1	210	1	6e-87	325	88.57	Tetraodon nigroviridis
all_GWL0GYR01EB7K2	204	gi|327239780|gb|AEA39734.1|	leukocyte immune-type receptor TS32.15 L1.2b1 [Epinephelus coioides]	272	52	6	161	0.764706	37	88	0.191176	3e-10	68.9	69.23	Epinephelus coioides
all_isotig06618	748	gi|348500190|ref|XP_003437656.1|	PREDICTED: tumor protein p53-inducible nuclear protein 1-like [Oreochromis niloticus]	167	78	286	504	0.292781	90	167	0.467066	6e-34	91.3	60.26	Oreochromis niloticus
all_isotig39611	214	gi|348541633|ref|XP_003458291.1|	PREDICTED: leucine-rich alpha-2-glycoprotein-like [Oreochromis niloticus]	332	69	207	1	0.96729	220	288	0.207831	7e-21	103	68.12	Oreochromis niloticus
all_isotig17264	356	gi|348508867|ref|XP_003441974.1|	PREDICTED: synaptic vesicle membrane protein VAT-1 homolog [Oreochromis niloticus]	449	112	3	338	0.94382	332	443	0.249443	9e-33	143	61.61	Oreochromis niloticus
all_isotig06621	749	gi|148675351|gb|EDL07298.1|	mCG17392, isoform CRA_a [Mus musculus]	608	80	627	397	0.308411	521	599	0.129934	3e-15	56.2	51.25	Mus musculus
all_isotig06622	751	gi|348545368|ref|XP_003460152.1|	PREDICTED: transmembrane protein 70, mitochondrial-like [Oreochromis niloticus]	240	196	19	594	0.766977	48	240	0.804167	6e-62	241	59.69	Oreochromis niloticus
all_isotig26776	282	gi|348524336|ref|XP_003449679.1|	PREDICTED: torsin-1B-like [Oreochromis niloticus]	337	91	19	273	0.904255	14	104	0.27003	4e-19	98.2	50.55	Oreochromis niloticus
all_isotig57499	133	gi|225706272|gb|ACO08982.1|	SNARE-associated protein Snapin [Osmerus mordax]	129	43	132	4	0.969925	84	126	0.333333	3e-14	82	95.35	Osmerus mordax
all_isotig06625	744	gi|38322724|gb|AAR16277.1|	pancreatic carboxypeptidase A1 precursor [Takifugu rubripes]	419	222	2	664	0.891129	123	344	0.529833	6e-102	374	86.49	Takifugu rubripes
all_isotig46566	183	gi|348529746|ref|XP_003452374.1|	PREDICTED: rho-related GTP-binding protein RhoQ-like [Oreochromis niloticus]	207	55	176	12	0.901639	6	60	0.2657	5e-24	114	98.18	Oreochromis niloticus
all_isotig06628	745	gi|47217149|emb|CAG03506.1|	unnamed protein product [Tetraodon nigroviridis]	109	89	119	385	0.358389	22	109	0.807339	1e-28	131	68.54	Tetraodon nigroviridis
all_isotig08118	556	gi|348501107|ref|XP_003438112.1|	PREDICTED: transcription elongation factor A protein 1-like [Oreochromis niloticus]	311	114	554	213	0.615108	198	311	0.366559	1e-49	199	92.11	Oreochromis niloticus
all_GWL0GYR01BKNUF	284	gi|47218066|emb|CAG09938.1|	unnamed protein product [Tetraodon nigroviridis]	1017	90	271	2	0.950704	2	91	0.0884956	3e-39	165	86.67	Tetraodon nigroviridis
all_GWL0GYR01CF615	298	gi|348516060|ref|XP_003445557.1|	PREDICTED: CAP-Gly domain-containing linker protein 4 [Oreochromis niloticus]	691	95	287	3	0.956376	198	292	0.137482	7e-35	150	78.95	Oreochromis niloticus
all_GWL0GYR02H70GJ	137	gi|348529086|ref|XP_003452045.1|	PREDICTED: poly(ADP-ribose) glycohydrolase-like [Oreochromis niloticus]	772	39	120	4	0.854015	92	130	0.0505181	9e-06	53.9	64.1	Oreochromis niloticus
all_GWL0GYR01EPK5Z	312	gi|348523762|ref|XP_003449392.1|	PREDICTED: mitochondrial fission 1 protein-like [Oreochromis niloticus]	154	61	3	185	0.586538	94	154	0.396104	4e-06	55.1	96.72	Oreochromis niloticus
all_isotig06634	744	gi|47223008|emb|CAG07095.1|	unnamed protein product [Tetraodon nigroviridis]	225	179	744	208	0.721774	12	190	0.795556	2e-95	353	93.3	Tetraodon nigroviridis
all_isotig06635	745	gi|47224723|emb|CAG00317.1|	unnamed protein product [Tetraodon nigroviridis]	158	157	102	572	0.632215	1	157	0.993671	9e-74	281	89.17	Tetraodon nigroviridis
all_isotig06639	745	gi|348518179|ref|XP_003446609.1|	PREDICTED: non-homologous end-joining factor 1-like [Oreochromis niloticus]	325	145	6	440	0.583893	38	178	0.433846	6e-62	201	76.55	Oreochromis niloticus
all_isotig06640	744	gi|334326970|ref|XP_003340820.1|	PREDICTED: tropomyosin alpha-4 chain-like isoform 4 [Monodelphis domestica]	248	78	423	190	0.314516	88	165	0.314516	3e-21	106	70.51	Monodelphis domestica
all_isotig06641	742	gi|348520814|ref|XP_003447922.1|	PREDICTED: centromere protein M-like [Oreochromis niloticus]	184	184	54	605	0.743935	1	181	0.983696	1e-60	237	73.91	Oreochromis niloticus
all_isotig26434	281	gi|167882614|gb|ACA05825.1|	phospholipase C delta 1A [Paralichthys olivaceus]	751	94	1	279	0.992883	563	656	0.125166	8e-42	173	88.3	Paralichthys olivaceus
all_GWL0GYR01CKE4V	429	gi|348534593|ref|XP_003454786.1|	PREDICTED: diacylglycerol kinase zeta [Oreochromis niloticus]	962	60	252	428	0.412587	14	72	0.0613306	5e-10	68.2	68.33	Oreochromis niloticus
all_isotig62597	104	gi|348543287|ref|XP_003459115.1|	PREDICTED: perilipin-2-like [Oreochromis niloticus]	442	30	3	92	0.865385	201	230	0.0678733	0.0002	49.7	83.33	Oreochromis niloticus
all_isotig06647	737	gi|47550759|ref|NP_999904.1|	microtubule-associated proteins 1A/1B light chain 3A [Danio rerio]	121	121	601	239	0.492537	1	121	1	1e-62	244	98.35	Danio rerio
all_isotig06648	741	gi|229368006|gb|ACQ58983.1|	Ependymin precursor [Anoplopoma fimbria]	213	168	158	661	0.680162	46	213	0.788732	5e-65	252	67.86	Anoplopoma fimbria
all_isotig06649	740	gi|348541941|ref|XP_003458445.1|	PREDICTED: chromatin complexes subunit BAP18-like [Oreochromis niloticus]	171	138	740	342	0.539189	8	144	0.80117	2e-34	150	71.74	Oreochromis niloticus
all_GWL0GYR01B9U2T	175	gi|348532131|ref|XP_003453560.1|	PREDICTED: E3 ubiquitin-protein ligase RNF144B-like [Oreochromis niloticus]	315	54	5	166	0.925714	15	65	0.161905	6e-12	74.3	64.81	Oreochromis niloticus
all_isotig06651	741	gi|348512370|ref|XP_003443716.1|	PREDICTED: E3 SUMO-protein ligase NSE2-like [Oreochromis niloticus]	230	209	1	627	0.846154	22	230	0.908696	4e-86	322	74.64	Oreochromis niloticus
all_isotig06652	741	gi|47219208|emb|CAG11226.1|	unnamed protein product [Tetraodon nigroviridis]	744	86	5	253	0.336032	464	546	0.111559	2e-22	110	68.6	Tetraodon nigroviridis
all_GWL0GYR02F5MIL	174	gi|283855917|gb|ADB45283.1|	MHC class IIA antigen [Cynoglossus semilaevis]	238	50	165	16	0.862069	49	98	0.210084	6e-18	94.4	88	Cynoglossus semilaevis
all_isotig24516	297	gi|229366336|gb|ACQ58148.1|	Low choriolytic enzyme precursor [Anoplopoma fimbria]	290	80	51	290	0.808081	1	80	0.275862	4e-29	131	77.5	Anoplopoma fimbria
all_isotig06655	740	gi|47221417|emb|CAF97335.1|	unnamed protein product [Tetraodon nigroviridis]	310	194	610	29	0.786486	114	307	0.625806	8e-75	284	77.84	Tetraodon nigroviridis
all_isotig06657	738	gi|68132010|gb|AAY85271.1|	HNF4gamma [Danio rerio]	413	93	737	462	0.373984	6	98	0.225182	3e-103	160	76.34	Danio rerio
all_isotig06658	738	gi|348536644|ref|XP_003455806.1|	PREDICTED: UPF0390 protein zgc136864-like [Oreochromis niloticus]	96	96	642	355	0.390244	1	95	0.989583	9e-26	121	80.21	Oreochromis niloticus
all_isotig57036	134	gi|47221754|emb|CAG08808.1|	unnamed protein product [Tetraodon nigroviridis]	1046	35	28	132	0.783582	274	308	0.0334608	3e-11	72	94.29	Tetraodon nigroviridis
all_isotig06665	735	gi|238231356|ref|NP_001154112.1|	Vacuolar ATP synthase 16 kDa proteolipid subunit [Oncorhynchus mykiss]	153	153	570	112	0.62449	1	153	1	8e-62	241	98.69	Oncorhynchus mykiss
all_isotig06668	735	gi|229366836|gb|ACQ58398.1|	Aurora kinase A-interacting protein [Anoplopoma fimbria]	208	162	726	241	0.661224	14	172	0.764423	2e-30	137	66.05	Anoplopoma fimbria
all_isotig14780	382	gi|348540319|ref|XP_003457635.1|	PREDICTED: protein DEK-like [Oreochromis niloticus]	434	53	222	380	0.41623	84	136	0.12212	1e-17	93.2	81.13	Oreochromis niloticus
all_GWL0GYR01BPTWZ	308	gi|348512757|ref|XP_003443909.1|	PREDICTED: sulfide:quinone oxidoreductase, mitochondrial [Oreochromis niloticus]	438	99	10	306	0.964286	270	368	0.226027	9e-35	150	79.8	Oreochromis niloticus
all_isotig61881	108	gi|348513735|ref|XP_003444397.1|	PREDICTED: RNA 3'-terminal phosphate cyclase-like protein-like [Oreochromis niloticus]	372	33	3	101	0.916667	322	354	0.0887097	4e-08	61.6	87.88	Oreochromis niloticus
all_isotig06674	735	gi|225707296|gb|ACO09494.1|	Tubulin alpha-1 chain [Osmerus mordax]	450	240	12	731	0.979592	80	319	0.533333	2e-128	462	100	Osmerus mordax
all_isotig21798	311	gi|348529271|ref|XP_003452137.1|	PREDICTED: polyadenylate-binding protein 1-like [Oreochromis niloticus]	635	99	299	3	0.954984	286	384	0.155906	7e-48	193	95.96	Oreochromis niloticus
all_isotig06678	733	gi|293346386|ref|XP_002726313.1|	PREDICTED: ribosomal protein S29-like [Rattus norvegicus]	72	71	4	216	0.290587	2	72	0.986111	7e-29	132	84.51	Rattus norvegicus
all_isotig06679	727	gi|348520650|ref|XP_003447840.1|	PREDICTED: zinc finger FYVE domain-containing protein 21-like isoform 1 [Oreochromis niloticus]	225	215	81	725	0.887208	1	214	0.951111	7e-100	367	89.3	Oreochromis niloticus
all_GWL0GYR01CMM88	127	gi|348532183|ref|XP_003453586.1|	PREDICTED: complement factor H-like [Oreochromis niloticus]	920	35	126	22	0.826772	306	340	0.0380435	0.0008	47.4	51.43	Oreochromis niloticus
all_isotig06681	735	gi|229367984|gb|ACQ58972.1|	ATP synthase lipid-binding protein, mitochondrial precursor [Anoplopoma fimbria]	141	142	99	524	0.579592	1	141	1	5e-48	195	89.44	Anoplopoma fimbria
all_isotig06682	730	gi|47228413|emb|CAG05233.1|	unnamed protein product [Tetraodon nigroviridis]	410	219	66	722	0.9	1	219	0.534146	4e-118	428	98.17	Tetraodon nigroviridis
all_isotig19554	335	gi|348534715|ref|XP_003454847.1|	PREDICTED: importin subunit alpha-4 [Oreochromis niloticus]	520	77	96	326	0.689552	1	77	0.148077	2e-34	149	94.81	Oreochromis niloticus
all_isotig06684	732	gi|348520866|ref|XP_003447948.1|	PREDICTED: phosphoribosyl pyrophosphate synthase-associated protein 1-like isoform 2 [Oreochromis niloticus]	334	128	386	9	0.516393	1	128	0.383234	2e-58	230	90.62	Oreochromis niloticus
all_GWL0GYR02IUP0M	246	gi|63101968|gb|AAH95643.1|	LOC553451 protein [Danio rerio]	977	82	1	246	1	863	944	0.0839304	1e-37	159	92.68	Danio rerio
all_isotig13974	397	gi|348527710|ref|XP_003451362.1|	PREDICTED: SWI/SNF-related matrix-associated actin-dependent regulator of chromatin subfamily E member 1-related-like [Oreochromis niloticus]	294	87	395	135	0.657431	208	294	0.295918	5e-36	154	87.36	Oreochromis niloticus
all_isotig06687	722	gi|335060449|gb|AEH27540.1|	cytosolic heat shock protein 90-alpha [Lates calcarifer]	724	191	573	1	0.793629	1	191	0.263812	7e-98	361	96.34	Lates calcarifer
all_GWL0GYR02IQNLC	157	gi|348502866|ref|XP_003438988.1|	PREDICTED: dnaJ homolog subfamily C member 11-like [Oreochromis niloticus]	559	51	155	3	0.974522	352	402	0.0912343	6e-20	100	94.12	Oreochromis niloticus
all_GWL0GYR01DQAJZ	82	gi|348527452|ref|XP_003451233.1|	PREDICTED: sec1 family domain-containing protein 1 [Oreochromis niloticus]	632	26	5	82	0.95122	306	331	0.0411392	1e-06	56.6	92.31	Oreochromis niloticus
all_GWL0GYR02FNPUE	407	gi|348523786|ref|XP_003449404.1|	PREDICTED: hypothetical protein LOC100693263 [Oreochromis niloticus]	269	69	135	341	0.5086	201	269	0.256506	5e-28	127	82.61	Oreochromis niloticus
all_GWL0GYR02GCIXK	209	gi|348520352|ref|XP_003447692.1|	PREDICTED: calnexin-like [Oreochromis niloticus]	617	69	3	209	0.990431	177	245	0.111831	7e-33	144	91.3	Oreochromis niloticus
all_isotig61580	110	gi|348502511|ref|XP_003438811.1|	PREDICTED: protein kinase C and casein kinase substrate in neurons protein 2-like [Oreochromis niloticus]	387	36	1	108	0.981818	333	368	0.0930233	1e-10	70.1	91.67	Oreochromis niloticus
all_isotig06695	719	gi|348522823|ref|XP_003448923.1|	PREDICTED: protein tyrosine phosphatase type IVA 2-like isoform 1 [Oreochromis niloticus]	168	89	451	717	0.371349	57	145	0.529762	2e-74	184	96.63	Oreochromis niloticus
all_isotig06696	727	gi|327279023|ref|XP_003224258.1|	PREDICTED: transcription factor 7-like 1-A-like [Anolis carolinensis]	587	62	347	529	0.251719	386	447	0.105622	2e-08	64.3	50	Anolis carolinensis
all_isotig06698	728	gi|47220463|emb|CAG03243.1|	unnamed protein product [Tetraodon nigroviridis]	350	75	415	191	0.309066	223	297	0.214286	6e-47	145	88	Tetraodon nigroviridis
all_isotig06699	722	gi|348507543|ref|XP_003441315.1|	PREDICTED: transmembrane and coiled-coil domains protein 2-like [Oreochromis niloticus]	625	64	544	353	0.265928	527	590	0.1024	7e-30	105	98.44	Oreochromis niloticus
all_isotig06700	727	gi|209154456|gb|ACI33460.1|	Galectin-9 [Salmo salar]	387	204	635	60	0.792297	6	209	0.527132	1e-61	234	59.31	Salmo salar
all_isotig06702	705	gi|47224057|emb|CAG12886.1|	unnamed protein product [Tetraodon nigroviridis]	801	97	1	291	0.412766	672	768	0.121099	4e-53	162	82.47	Tetraodon nigroviridis
all_isotig06703	726	gi|348512803|ref|XP_003443932.1|	PREDICTED: endoplasmin-like [Oreochromis niloticus]	797	218	656	3	0.900826	214	431	0.273526	7e-99	337	94.95	Oreochromis niloticus
all_isotig20342	329	gi|348511191|ref|XP_003443128.1|	PREDICTED: protein KRI1 homolog [Oreochromis niloticus]	769	101	25	327	0.920973	647	745	0.128739	2e-25	119	67.33	Oreochromis niloticus
all_isotig37350	224	gi|348508152|ref|XP_003441619.1|	PREDICTED: protein FAM101B-like [Oreochromis niloticus]	203	65	23	217	0.870536	1	65	0.320197	7e-09	64.3	73.85	Oreochromis niloticus
all_isotig24884	293	gi|348509629|ref|XP_003442350.1|	PREDICTED: sorbitol dehydrogenase-like [Oreochromis niloticus]	354	85	37	291	0.870307	1	85	0.240113	2e-34	149	80	Oreochromis niloticus
all_GWL0GYR02GJKWS	98	gi|348533147|ref|XP_003454067.1|	PREDICTED: ras-related protein Rab-37-like [Oreochromis niloticus]	228	28	3	86	0.857143	32	59	0.122807	1e-06	57	92.86	Oreochromis niloticus
all_isotig06708	726	gi|348511587|ref|XP_003443325.1|	PREDICTED: rab-like protein 3-like [Oreochromis niloticus]	233	139	725	309	0.57438	95	233	0.596567	9e-74	281	97.84	Oreochromis niloticus
all_isotig06710	723	gi|213512950|ref|NP_001133073.1|	DNA-directed RNA polymerase III subunit RPC7-like [Salmo salar]	227	123	482	114	0.510373	16	138	0.54185	7e-39	165	59.35	Salmo salar
all_isotig06711	725	gi|225716586|gb|ACO14139.1|	COMM domain-containing protein 10 [Esox lucius]	198	198	633	40	0.81931	1	198	1	1e-73	280	69.19	Esox lucius
all_isotig06712	719	gi|348536755|ref|XP_003455861.1|	PREDICTED: CCR4-NOT transcription complex subunit 7-like [Oreochromis niloticus]	286	188	149	712	0.784423	1	188	0.657343	6e-105	384	98.94	Oreochromis niloticus
all_isotig06713	719	gi|229367660|gb|ACQ58810.1|	Transcription elongation factor B polypeptide 2 [Anoplopoma fimbria]	119	119	68	424	0.496523	1	119	1	3e-58	229	93.28	Anoplopoma fimbria
all_isotig06714	726	gi|45387651|ref|NP_991175.1|	zinc finger protein 706 [Danio rerio]	76	76	578	351	0.31405	1	76	1	2e-36	156	97.37	Danio rerio
all_isotig06715	725	gi|348542565|ref|XP_003458755.1|	PREDICTED: hypothetical protein LOC100699880 [Oreochromis niloticus]	176	165	110	604	0.682759	6	170	0.9375	2e-63	246	67.27	Oreochromis niloticus
all_isotig40625	210	gi|47227140|emb|CAG00502.1|	unnamed protein product [Tetraodon nigroviridis]	762	68	208	5	0.971429	482	549	0.0892388	3e-19	98.6	66.18	Tetraodon nigroviridis
all_isotig06719	722	gi|348515255|ref|XP_003445155.1|	PREDICTED: TP53RK-binding protein-like [Oreochromis niloticus]	175	175	106	630	0.727147	1	175	1	7e-68	261	75.43	Oreochromis niloticus
all_isotig06720	724	gi|348522275|ref|XP_003448651.1|	PREDICTED: vesicle-associated membrane protein 5-like [Oreochromis niloticus]	100	78	482	249	0.323204	2	79	0.78	2e-23	114	73.08	Oreochromis niloticus
all_isotig15241	380	gi|348518694|ref|XP_003446866.1|	PREDICTED: T-complex protein 1 subunit theta-like [Oreochromis niloticus]	546	126	379	2	0.994737	310	435	0.230769	1e-60	236	90.48	Oreochromis niloticus
all_GWL0GYR01CJW1Q	215	gi|348516868|ref|XP_003445959.1|	PREDICTED: hypothetical protein LOC100704342 [Oreochromis niloticus]	1035	68	204	1	0.948837	741	808	0.0657005	3e-12	75.5	55.88	Oreochromis niloticus
all_isotig06725	715	gi|305855021|dbj|BAJ16365.1|	interferon stimulated gene 15 [Oplegnathus fasciatus]	157	149	102	542	0.616783	1	149	0.949045	1e-43	181	63.09	Oplegnathus fasciatus
all_isotig09204	502	gi|348533448|ref|XP_003454217.1|	PREDICTED: phosphatidylethanolamine-binding protein 1-like [Oreochromis niloticus]	187	64	89	280	0.38247	1	64	0.342246	1e-25	120	82.81	Oreochromis niloticus
all_isotig06727	720	gi|226443069|ref|NP_001140026.1|	Pterin-4-alpha-carbinolamine dehydratase [Salmo salar]	102	102	599	294	0.425	1	102	1	3e-49	199	92.16	Salmo salar
all_isotig06729	718	gi|317419260|emb|CBN81297.1|	N-acetylglucosamine-1-phosphotransferase subunit gamma [Dicentrarchus labrax]	273	138	713	312	0.559889	133	269	0.501832	2e-49	200	75.36	Dicentrarchus labrax
all_isotig06730	722	gi|348533908|ref|XP_003454446.1|	PREDICTED: coiled-coil domain-containing protein 12-like [Oreochromis niloticus]	163	163	668	180	0.677285	1	163	1	3e-59	233	88.34	Oreochromis niloticus
all_isotig06732	715	gi|47229669|emb|CAG06865.1|	unnamed protein product [Tetraodon nigroviridis]	193	189	93	659	0.793007	5	193	0.979275	7e-102	374	96.3	Tetraodon nigroviridis
all_GWL0GYR01BMMF2	347	gi|348503474|ref|XP_003439289.1|	PREDICTED: 39S ribosomal protein L15, mitochondrial-like [Oreochromis niloticus]	296	92	277	2	0.795389	1	92	0.310811	4e-45	184	92.39	Oreochromis niloticus
all_GWL0GYR01BNVS7	480	gi|348518022|ref|XP_003446531.1|	PREDICTED: aldehyde dehydrogenase family 1 member L1-like [Oreochromis niloticus]	902	157	1	471	0.98125	544	700	0.174058	1e-80	302	94.27	Oreochromis niloticus
all_GWL0GYR01B9ZIK	95	gi|348534635|ref|XP_003454807.1|	PREDICTED: tripartite motif-containing protein 39-like [Oreochromis niloticus]	744	30	2	91	0.947368	375	403	0.0389785	0.0005	48.1	73.33	Oreochromis niloticus
all_isotig23200	305	gi|348521202|ref|XP_003448115.1|	PREDICTED: methionine aminopeptidase 2-like [Oreochromis niloticus]	477	92	292	17	0.904918	244	335	0.192872	1e-46	189	96.74	Oreochromis niloticus
all_GWL0GYR02IYEI0	166	gi|348528897|ref|XP_003451952.1|	PREDICTED: ATP-dependent RNA helicase DDX18 [Oreochromis niloticus]	656	52	158	3	0.939759	390	441	0.0792683	1e-06	57	96.15	Oreochromis niloticus
all_isotig06740	715	gi|348526117|ref|XP_003450567.1|	PREDICTED: probable U3 small nucleolar RNA-associated protein 11-like [Oreochromis niloticus]	254	145	600	169	0.604196	1	145	0.570866	8e-77	212	81.38	Oreochromis niloticus
all_isotig06741	718	gi|348527912|ref|XP_003451463.1|	PREDICTED: 15-hydroxyprostaglandin dehydrogenase [NAD+]-like [Oreochromis niloticus]	262	130	225	614	0.543175	129	258	0.496183	6e-64	164	58.46	Oreochromis niloticus
all_isotig06742	719	gi|348523592|ref|XP_003449307.1|	PREDICTED: calcipressin-1-like [Oreochromis niloticus]	230	119	2	358	0.496523	114	230	0.508696	1e-52	211	85.71	Oreochromis niloticus
all_GWL0GYR01BU1S4	309	gi|348528240|ref|XP_003451626.1|	PREDICTED: TBC1 domain family member 4-like [Oreochromis niloticus]	1244	89	1	267	0.864078	383	471	0.0715434	2e-39	166	89.89	Oreochromis niloticus
all_isotig06744	717	gi|348543860|ref|XP_003459400.1|	PREDICTED: neutrophil cytosol factor 4-like [Oreochromis niloticus]	350	76	1	228	0.317992	275	350	0.217143	4e-30	135	84.21	Oreochromis niloticus
all_isotig06746	718	gi|73915334|gb|AAZ92545.1|	urate oxidase [Hippoglossus hippoglossus]	202	97	480	199	0.392758	54	145	0.455446	4e-26	122	62.89	Hippoglossus hippoglossus
all_isotig06747	719	gi|110610915|gb|ABG77929.1|	cytochrome b [Sebastes thompsoni]	380	234	8	709	0.976356	1	234	0.615789	2e-115	419	94.44	Sebastes thompsoni
all_isotig56625	138	gi|317419324|emb|CBN81361.1|	Carbonic anhydrase 12 [Dicentrarchus labrax]	283	39	14	130	0.847826	7	45	0.137809	3e-06	55.5	51.28	Dicentrarchus labrax
all_isotig06749	718	gi|348530001|ref|XP_003452500.1|	PREDICTED: extracellular matrix protein 1-like [Oreochromis niloticus]	177	177	602	72	0.739554	1	177	1	7e-62	241	68.36	Oreochromis niloticus
all_isotig06751	716	gi|348529556|ref|XP_003452279.1|	PREDICTED: epidermis-type lipoxygenase 3-like [Oreochromis niloticus]	670	221	707	45	0.925978	397	617	0.329851	1e-100	370	81	Oreochromis niloticus
all_isotig33587	243	gi|348502449|ref|XP_003438780.1|	PREDICTED: cytochrome b-c1 complex subunit 2, mitochondrial-like [Oreochromis niloticus]	448	76	230	3	0.938272	187	262	0.169643	3e-33	145	92.11	Oreochromis niloticus
all_isotig06755	704	gi|348521454|ref|XP_003448241.1|	PREDICTED: hypothetical protein LOC100692808 [Oreochromis niloticus]	225	211	114	665	0.784091	1	211	0.937778	3e-59	233	59.24	Oreochromis niloticus
all_GWL0GYR01EFMEN	127	gi|348539067|ref|XP_003457011.1|	PREDICTED: NSFL1 cofactor p47-like [Oreochromis niloticus]	374	36	17	124	0.850394	1	36	0.0962567	2e-09	66.2	88.89	Oreochromis niloticus
all_isotig06757	714	gi|348514259|ref|XP_003444658.1|	PREDICTED: ubiquitin-like protein 3-like [Oreochromis niloticus]	117	117	166	516	0.491597	1	117	1	1e-61	241	99.15	Oreochromis niloticus
all_isotig06761	713	gi|348524753|ref|XP_003449887.1|	PREDICTED: collagenase 3-like [Oreochromis niloticus]	474	72	711	496	0.302945	403	474	0.151899	1e-17	94.4	56.94	Oreochromis niloticus
all_isotig06762	716	gi|348545392|ref|XP_003460164.1|	PREDICTED: hypothetical protein LOC100703318 [Oreochromis niloticus]	159	136	557	261	0.414804	24	159	0.855346	2e-31	140	50.74	Oreochromis niloticus
all_GWL0GYR01BBTIV	332	gi|348521590|ref|XP_003448309.1|	PREDICTED: cysteine sulfinic acid decarboxylase [Oreochromis niloticus]	495	107	1	321	0.966867	345	451	0.216162	7e-46	187	79.44	Oreochromis niloticus
all_isotig06764	713	gi|348506674|ref|XP_003440883.1|	PREDICTED: radial spoke head protein 9 homolog [Oreochromis niloticus]	277	130	699	310	0.546985	148	277	0.469314	3e-42	176	67.69	Oreochromis niloticus
all_GWL0GYR01ANKKK	313	gi|348540313|ref|XP_003457632.1|	PREDICTED: selenium-binding protein 1-like [Oreochromis niloticus]	472	87	53	313	0.833866	1	87	0.184322	7e-43	177	90.8	Oreochromis niloticus
all_isotig06768	710	gi|209731362|gb|ACI66550.1|	Transcription elongation factor 1 homolog [Salmo salar]	83	68	131	334	0.287324	16	83	0.819277	2e-33	147	97.06	Salmo salar
all_isotig56192	139	gi|348522871|ref|XP_003448947.1|	PREDICTED: TBC1 domain family member 5 [Oreochromis niloticus]	860	45	3	137	0.971223	145	189	0.0523256	2e-18	95.9	97.78	Oreochromis niloticus
all_isotig06771	706	gi|348524076|ref|XP_003449549.1|	PREDICTED: succinyl-CoA ligase [ADP-forming] subunit beta, mitochondrial-like [Oreochromis niloticus]	466	218	3	656	0.926346	249	466	0.467811	5e-112	408	94.95	Oreochromis niloticus
all_isotig26502	283	gi|348514462|ref|XP_003444759.1|	PREDICTED: neuroblast differentiation-associated protein AHNAK-like [Oreochromis niloticus]	1868	89	7	273	0.943463	1620	1707	0.0471092	1e-17	93.6	53.93	Oreochromis niloticus
all_GWL0GYR02IWT4E	266	gi|3540281|gb|AAC34383.1|	All-1 related protein [Takifugu rubripes]	4823	88	2	265	0.992481	3589	3675	0.0180386	5e-15	84.7	51.14	Takifugu rubripes
all_isotig10254	473	gi|77864331|gb|ABB05054.1|	caspase-1 [Dicentrarchus labrax]	394	64	68	259	0.40592	1	64	0.162437	1e-19	77.4	70.31	Dicentrarchus labrax
all_isotig06777	713	gi|348515335|ref|XP_003445195.1|	PREDICTED: mitochondrial inner membrane protease ATP23 homolog [Oreochromis niloticus]	233	185	565	11	0.778401	1	185	0.793991	3e-89	332	84.32	Oreochromis niloticus
all_isotig34836	236	gi|348521420|ref|XP_003448224.1|	PREDICTED: proliferation-associated protein 2G4-like [Oreochromis niloticus]	392	75	12	236	0.95339	267	341	0.191327	2e-30	135	86.67	Oreochromis niloticus
all_isotig06779	701	gi|348531856|ref|XP_003453424.1|	PREDICTED: transmembrane protein 180-like [Oreochromis niloticus]	509	110	344	15	0.470756	141	250	0.21611	8e-37	158	80	Oreochromis niloticus
all_isotig06781	709	gi|348540858|ref|XP_003457904.1|	PREDICTED: CREB/ATF bZIP transcription factor-like [Oreochromis niloticus]	256	144	4	420	0.588152	1	139	0.542969	2e-31	112	52.08	Oreochromis niloticus
all_isotig10935	455	gi|348533365|ref|XP_003454176.1|	PREDICTED: T-complex protein 1 subunit delta-like [Oreochromis niloticus]	536	110	2	331	0.725275	427	536	0.205224	9e-51	203	96.36	Oreochromis niloticus
all_isotig06785	710	gi|116488252|gb|ABJ98708.1|	14 kDa transmembrane protein [Scophthalmus maximus]	78	76	222	449	0.321127	6	74	0.884615	1e-13	81.6	55.26	Psetta maxima
all_isotig06786	708	gi|186969252|gb|ACC97495.1|	R-ras3 [Kryptolebias marmoratus]	208	53	1	159	0.224576	150	202	0.254808	3e-15	86.7	92.45	Kryptolebias marmoratus
all_isotig06787	711	gi|116488174|gb|ABJ98669.1|	RNA polymerase B transcription factor 3 [Scophthalmus maximus]	176	174	18	539	0.734177	3	176	0.988636	4e-76	288	95.4	Psetta maxima
all_isotig06788	709	gi|47087229|ref|NP_998695.1|	ubiquitin-conjugating enzyme E2G 1 [Danio rerio]	169	169	594	88	0.715092	1	169	1	2e-87	326	90.53	Danio rerio
all_isotig06793	708	gi|27883551|gb|AAO25757.1|	parvalbumin [Ictalurus punctatus]	125	119	50	406	0.504237	5	123	0.952	2e-25	120	65.55	Ictalurus punctatus
all_isotig06796	700	gi|348515349|ref|XP_003445202.1|	PREDICTED: MAP7 domain-containing protein 2-like [Oreochromis niloticus]	778	89	267	1	0.381429	7	95	0.114396	7e-09	65.5	73.03	Oreochromis niloticus
all_GWL0GYR01B4AI1	216	gi|348541899|ref|XP_003458424.1|	PREDICTED: UPF0565 protein C2orf69 homolog [Oreochromis niloticus]	309	65	22	216	0.902778	70	134	0.210356	2e-25	119	81.54	Oreochromis niloticus
all_isotig06798	700	gi|213959093|gb|ACJ54881.1|	MHC class II antigen beta chain [Cynoglossus semilaevis]	249	76	695	468	0.325714	174	249	0.305221	3e-22	109	96.05	Cynoglossus semilaevis
all_GWL0GYR02JLYZB	86	gi|348533021|ref|XP_003454004.1|	PREDICTED: CCR4-NOT transcription complex subunit 8-like [Oreochromis niloticus]	285	27	3	83	0.94186	109	135	0.0947368	6e-07	57.8	100	Oreochromis niloticus
all_GWL0GYR01EZ1SR	111	gi|47208107|emb|CAF90383.1|	unnamed protein product [Tetraodon nigroviridis]	759	30	91	2	0.810811	9	38	0.0395257	2e-06	55.8	83.33	Tetraodon nigroviridis
all_isotig57168	135	gi|348524320|ref|XP_003449671.1|	PREDICTED: disabled homolog 2-like [Oreochromis niloticus]	782	45	135	1	1	626	670	0.0575448	8e-07	57.4	75.56	Oreochromis niloticus
all_isotig06807	701	gi|229366506|gb|ACQ58233.1|	Surfeit locus protein 2 [Anoplopoma fimbria]	246	184	137	688	0.787447	1	184	0.747967	9e-76	287	79.89	Anoplopoma fimbria
all_GWL0GYR02G9DE4	243	gi|229367358|gb|ACQ58659.1|	C1orf74 homolog [Anoplopoma fimbria]	268	51	80	232	0.62963	1	51	0.190299	9e-16	87	88.24	Anoplopoma fimbria
all_isotig06812	703	gi|348500753|ref|XP_003437937.1|	PREDICTED: tensin-3 [Oreochromis niloticus]	1368	180	164	703	0.768137	1	180	0.131579	2e-58	230	57.78	Oreochromis niloticus
all_isotig15211	375	gi|348530056|ref|XP_003452527.1|	PREDICTED: hypothetical protein LOC100706575 [Oreochromis niloticus]	341	54	369	214	0.416	170	223	0.158358	6e-11	66.6	59.26	Oreochromis niloticus
all_isotig06819	700	gi|348544233|ref|XP_003459586.1|	PREDICTED: hypothetical protein LOC100697480 [Oreochromis niloticus]	304	109	374	700	0.467143	101	205	0.345395	5e-18	95.9	62.39	Oreochromis niloticus
all_GWL0GYR01AX7MQ	241	gi|47212840|emb|CAF91005.1|	unnamed protein product [Tetraodon nigroviridis]	776	76	229	2	0.946058	132	207	0.0979381	3e-24	115	72.37	Tetraodon nigroviridis
all_isotig06821	701	gi|348508261|ref|XP_003441673.1|	PREDICTED: RING-box protein 2-like [Oreochromis niloticus]	110	110	20	349	0.470756	1	110	1	3e-62	242	97.27	Oreochromis niloticus
all_isotig06822	700	gi|343458993|gb|AEM37655.1|	phospholipid hydroperoxide glutathione peroxidase B [Epinephelus bruneus]	114	87	8	268	0.372857	26	112	0.763158	2e-38	163	85.06	Epinephelus bruneus
all_isotig06823	700	gi|348502521|ref|XP_003438816.1|	PREDICTED: coiled-coil domain-containing protein C16orf93 homolog [Oreochromis niloticus]	221	131	395	3	0.561429	5	135	0.59276	3e-47	192	67.94	Oreochromis niloticus
all_isotig06824	700	gi|225714800|gb|ACO13246.1|	Transmembrane emp24 domain-containing protein 7 precursor [Esox lucius]	216	165	694	200	0.707143	52	216	0.763889	4e-78	295	95.76	Esox lucius
all_isotig06825	701	gi|348541533|ref|XP_003458241.1|	PREDICTED: homer protein homolog 2-like [Oreochromis niloticus]	354	182	70	612	0.774608	1	182	0.514124	6e-100	328	91.76	Oreochromis niloticus
all_isotig06826	701	gi|348506248|ref|XP_003440672.1|	PREDICTED: HD domain-containing protein 2-like [Oreochromis niloticus]	211	145	39	473	0.620542	1	145	0.687204	8e-77	259	85.52	Oreochromis niloticus
all_GWL0GYR01AU18I	318	gi|47227771|emb|CAG08934.1|	unnamed protein product [Tetraodon nigroviridis]	559	103	306	1	0.962264	136	225	0.161002	8e-18	94	55.34	Tetraodon nigroviridis
all_isotig06829	700	gi|348506962|ref|XP_003441026.1|	PREDICTED: interferon-induced protein 44-like [Oreochromis niloticus]	263	171	699	196	0.72	89	259	0.65019	9e-47	191	50.88	Oreochromis niloticus
all_isotig39052	213	gi|74136137|ref|NP_001027927.1|	SMC4 protein [Takifugu rubripes]	1326	68	2	205	0.957746	918	985	0.0512821	2e-14	82.8	77.94	Takifugu rubripes
all_isotig06838	683	gi|197725751|gb|ACH73071.1|	pyrroline-5-carboxylate reductase 2 [Epinephelus coioides]	218	74	683	462	0.325037	92	165	0.33945	1e-50	143	94.59	Epinephelus coioides
all_isotig31996	250	gi|348501476|ref|XP_003438295.1|	PREDICTED: transcription initiation protein SPT3 homolog [Oreochromis niloticus]	349	82	250	5	0.984	176	257	0.234957	6e-33	144	87.8	Oreochromis niloticus
all_isotig34105	241	gi|348512715|ref|XP_003443888.1|	PREDICTED: phosphatidylserine synthase 2 [Oreochromis niloticus]	492	74	223	2	0.921162	163	236	0.150407	4e-40	167	97.3	Oreochromis niloticus
all_isotig06843	693	gi|148235558|ref|NP_001084556.1|	uroporphyrinogen decarboxylase [Xenopus laevis]	367	116	140	487	0.502165	1	116	0.316076	1e-76	186	74.14	Xenopus laevis
all_GWL0GYR01EW7KL	93	gi|317419331|emb|CBN81368.1|	Fructose-bisphosphate aldolase [Dicentrarchus labrax]	363	25	3	77	0.806452	60	84	0.0688705	2e-05	53.1	92	Dicentrarchus labrax
all_isotig27033	280	gi|348534218|ref|XP_003454600.1|	PREDICTED: 5-aminolevulinate synthase, nonspecific, mitochondrial-like [Oreochromis niloticus]	628	93	279	1	0.996429	314	406	0.148089	5e-47	191	97.85	Oreochromis niloticus
all_isotig06847	685	gi|348531846|ref|XP_003453419.1|	PREDICTED: peroxiredoxin-6-like [Oreochromis niloticus]	224	216	649	2	0.945985	1	216	0.964286	3e-110	402	87.5	Oreochromis niloticus
all_isotig06849	692	gi|125855701|ref|XP_708065.2|	PREDICTED: hypothetical protein LOC560910 isoform 6 [Danio rerio]	199	72	142	357	0.312139	26	97	0.361809	8e-16	88.6	76.39	Danio rerio
all_isotig06850	695	gi|156153176|gb|ABU54826.1|	glucosephosphate isomerase [Gambusia holbrooki]	195	191	693	121	0.82446	5	195	0.979487	2e-98	363	90.58	Gambusia holbrooki
all_isotig20379	326	gi|348536662|ref|XP_003455815.1|	PREDICTED: prefoldin subunit 6-like [Oreochromis niloticus]	126	75	227	3	0.690184	1	75	0.595238	9e-30	133	89.33	Oreochromis niloticus
all_isotig47670	179	gi|348504718|ref|XP_003439908.1|	PREDICTED: MAU2 chromatid cohesion factor homolog [Oreochromis niloticus]	598	58	4	177	0.972067	299	356	0.09699	6e-25	117	100	Oreochromis niloticus
all_isotig15127	382	gi|229367390|gb|ACQ58675.1|	Elongation factor 1-delta [Anoplopoma fimbria]	233	100	82	381	0.78534	1	100	0.429185	9e-35	150	86	Anoplopoma fimbria
all_isotig06856	689	gi|317420059|emb|CBN82095.1|	Uncharacterized protein [Dicentrarchus labrax]	219	219	685	29	0.953556	1	219	1	6e-74	281	60.27	Dicentrarchus labrax
all_isotig06857	695	gi|348515841|ref|XP_003445448.1|	PREDICTED: aspartyl-tRNA synthetase, cytoplasmic-like [Oreochromis niloticus]	531	117	3	353	0.505036	415	531	0.220339	3e-58	229	98.29	Oreochromis niloticus
all_isotig06858	693	gi|47216371|emb|CAG02429.1|	unnamed protein product [Tetraodon nigroviridis]	226	112	9	344	0.484848	115	226	0.495575	4e-51	205	89.29	Tetraodon nigroviridis
all_GWL0GYR01DHBTH	245	gi|225707206|gb|ACO09449.1|	Iron-sulfur assembly protein IscA-like 2, mitochondrial precursor [Osmerus mordax]	174	70	3	212	0.857143	105	174	0.402299	5e-28	127	82.86	Osmerus mordax
all_isotig06860	693	gi|348500110|ref|XP_003437616.1|	PREDICTED: 28S ribosomal protein S11, mitochondrial-like [Oreochromis niloticus]	196	198	52	633	0.839827	1	196	1	1e-64	250	65.66	Oreochromis niloticus
all_isotig34878	234	gi|348507964|ref|XP_003441525.1|	PREDICTED: prefoldin subunit 5-like [Oreochromis niloticus]	154	68	19	222	0.871795	1	68	0.441558	1e-28	130	97.06	Oreochromis niloticus
all_isotig13424	406	gi|348522255|ref|XP_003448641.1|	PREDICTED: beta-ureidopropionase-like [Oreochromis niloticus]	383	128	14	397	0.945813	245	372	0.334204	3e-64	248	93.75	Oreochromis niloticus
all_isotig06865	692	gi|47218354|emb|CAG04186.1|	unnamed protein product [Tetraodon nigroviridis]	537	86	691	434	0.372832	209	294	0.160149	1e-35	154	83.72	Tetraodon nigroviridis
all_isotig06866	688	gi|348535342|ref|XP_003455160.1|	PREDICTED: translation initiation factor eIF-2B subunit alpha-like [Oreochromis niloticus]	302	119	131	487	0.518895	69	187	0.39404	2e-102	219	94.96	Oreochromis niloticus
all_isotig55064	141	gi|348506926|ref|XP_003441008.1|	PREDICTED: UPF0568 protein C14orf166 homolog [Oreochromis niloticus]	242	46	139	2	0.978723	30	75	0.190083	3e-20	102	97.83	Oreochromis niloticus
all_isotig39493	214	gi|348509496|ref|XP_003442284.1|	PREDICTED: cleavage stimulation factor subunit 3-like [Oreochromis niloticus]	716	68	3	206	0.953271	345	412	0.0949721	3e-29	132	95.59	Oreochromis niloticus
all_isotig06876	688	gi|348506050|ref|XP_003440573.1|	PREDICTED: liver carboxylesterase 1-like [Oreochromis niloticus]	582	72	288	500	0.309593	175	237	0.108247	3e-42	86.7	63.89	Oreochromis niloticus
all_isotig06878	690	gi|348531236|ref|XP_003453116.1|	PREDICTED: probable ergosterol biosynthetic protein 28-like [Oreochromis niloticus]	143	140	115	534	0.608696	4	143	0.979021	2e-72	276	97.86	Oreochromis niloticus
all_isotig37781	224	gi|348533838|ref|XP_003454411.1|	PREDICTED: casein kinase II subunit alpha [Oreochromis niloticus]	392	70	222	13	0.9375	126	195	0.178571	1e-35	152	100	Oreochromis niloticus
all_isotig06880	690	gi|348542716|ref|XP_003458830.1|	PREDICTED: 39S ribosomal protein L17, mitochondrial-like [Oreochromis niloticus]	165	165	630	136	0.717391	1	165	1	6e-80	301	88.48	Oreochromis niloticus
all_isotig46461	183	gi|306755367|gb|ADN04912.1|	tumor suppressor protein p53 [Epinephelus coioides]	380	58	9	182	0.95082	228	285	0.152632	2e-23	112	93.1	Epinephelus coioides
all_GWL0GYR02HS02Z	298	gi|348510995|ref|XP_003443030.1|	PREDICTED: sodium-dependent multivitamin transporter-like [Oreochromis niloticus]	773	96	288	1	0.966443	369	464	0.124191	7e-35	150	77.08	Oreochromis niloticus
all_isotig06884	690	gi|71724948|gb|AAZ38904.1|	heat shock protein 60 [Larimichthys crocea]	542	218	36	689	0.947826	1	218	0.402214	6e-98	361	90.37	Larimichthys crocea
all_isotig06885	690	gi|348526238|ref|XP_003450627.1|	PREDICTED: retinol-binding protein 1-like [Oreochromis niloticus]	138	129	676	290	0.56087	10	138	0.934783	2e-59	233	82.95	Oreochromis niloticus
all_isotig06888	691	gi|37779038|gb|AAP20179.1|	heat shock protein 90 beta [Pagrus major]	480	160	490	11	0.694645	296	451	0.325	4e-91	288	91.88	Pagrus major
all_isotig32436	249	gi|348517548|ref|XP_003446295.1|	PREDICTED: ras-related protein Rab-10-like [Oreochromis niloticus]	201	69	13	219	0.831325	133	201	0.343284	3e-32	141	98.55	Oreochromis niloticus
all_isotig06891	690	gi|348511279|ref|XP_003443172.1|	PREDICTED: 28 kDa heat- and acid-stable phosphoprotein-like [Oreochromis niloticus]	180	146	138	572	0.630435	1	143	0.794444	1e-51	207	80.14	Oreochromis niloticus
all_isotig06893	687	gi|225707070|gb|ACO09381.1|	Alpha-methylacyl-CoA racemase [Osmerus mordax]	382	123	317	685	0.537118	1	123	0.32199	1e-52	211	82.93	Osmerus mordax
all_GWL0GYR01D53JO	93	gi|328677211|gb|AEB31328.1|	complement component C3 [Epinephelus bruneus]	473	24	73	2	0.774194	442	465	0.05074	7e-05	50.8	87.5	Epinephelus bruneus
all_isotig06896	683	gi|224551742|gb|ACN54269.1|	warm temperature acclimation-related 65 kDa protein [Sparus aurata]	425	226	681	4	0.992679	135	359	0.529412	1e-92	343	69.91	Sparus aurata
all_isotig06897	689	gi|348543069|ref|XP_003459006.1|	PREDICTED: transmembrane protein 69-like [Oreochromis niloticus]	190	171	170	682	0.744557	4	174	0.9	1e-67	260	76.61	Oreochromis niloticus
all_isotig06898	687	gi|336111796|gb|AEI16558.1|	NAD(P)H dehydrogenase quinone 1 [Chelon labrosus]	93	88	9	272	0.384279	6	93	0.946237	3e-30	136	71.59	Chelon labrosus
all_isotig61602	111	gi|348539930|ref|XP_003457442.1|	PREDICTED: NACHT, LRR and PYD domains-containing protein 5-like [Oreochromis niloticus]	1087	37	1	111	1	704	740	0.0340386	0.0002	49.7	64.86	Oreochromis niloticus
all_isotig06907	686	gi|158256114|dbj|BAF84028.1|	unnamed protein product [Homo sapiens]	524	107	259	579	0.46793	1	104	0.198473	5e-53	180	84.11	Homo sapiens
all_isotig06908	688	gi|348521688|ref|XP_003448358.1|	PREDICTED: WD repeat-containing protein 82-like [Oreochromis niloticus]	313	148	688	245	0.645349	102	249	0.472843	9e-116	303	98.65	Oreochromis niloticus
all_isotig06909	686	gi|149368966|gb|ABR24505.1|	ASC [Siniperca chuatsi]	201	153	140	571	0.629738	48	199	0.756219	1e-44	150	54.25	Siniperca chuatsi
all_isotig08671	524	gi|348513155|ref|XP_003444108.1|	PREDICTED: OTU domain-containing protein 6B-like isoform 1 [Oreochromis niloticus]	297	74	421	203	0.417939	224	297	0.249158	5e-45	126	82.43	Oreochromis niloticus
all_isotig37941	222	gi|348514848|ref|XP_003444952.1|	PREDICTED: 6-phosphogluconate dehydrogenase, decarboxylating [Oreochromis niloticus]	483	71	8	220	0.959459	40	110	0.146998	8e-31	137	97.18	Oreochromis niloticus
all_isotig06912	684	gi|348504878|ref|XP_003439988.1|	PREDICTED: OCIA domain-containing protein 2-like [Oreochromis niloticus]	163	100	672	391	0.412281	58	153	0.588957	2e-35	153	75	Oreochromis niloticus
all_isotig10840	451	gi|47210416|emb|CAF91734.1|	unnamed protein product [Tetraodon nigroviridis]	980	126	128	451	0.718404	548	673	0.128571	1e-23	113	50	Tetraodon nigroviridis
all_isotig19774	333	gi|348540214|ref|XP_003457583.1|	PREDICTED: ovarian cancer-associated gene 2 protein homolog [Oreochromis niloticus]	224	70	322	113	0.630631	155	224	0.3125	2e-27	125	82.86	Oreochromis niloticus
all_isotig06919	684	gi|348516433|ref|XP_003445743.1|	PREDICTED: ferritin, heavy subunit-like [Oreochromis niloticus]	177	152	10	462	0.662281	26	177	0.858757	2e-79	300	94.08	Oreochromis niloticus
all_isotig25855	286	gi|348520608|ref|XP_003447819.1|	PREDICTED: complement factor D-like [Oreochromis niloticus]	275	93	3	275	0.954545	155	246	0.334545	7e-32	140	77.42	Oreochromis niloticus
all_GWL0GYR02GRRSL	247	gi|348543109|ref|XP_003459026.1|	PREDICTED: hypothetical protein LOC100710899 [Oreochromis niloticus]	2461	78	235	2	0.947368	578	655	0.0316944	3e-38	161	97.44	Oreochromis niloticus
all_isotig06924	682	gi|348516505|ref|XP_003445779.1|	PREDICTED: 26S proteasome non-ATPase regulatory subunit 14 [Oreochromis niloticus]	310	199	676	80	0.875367	112	310	0.641935	2e-110	402	99.5	Oreochromis niloticus
all_GWL0GYR01BCYNS	266	gi|348545585|ref|XP_003460260.1|	PREDICTED: H/ACA ribonucleoprotein complex subunit 4 [Oreochromis niloticus]	500	70	265	56	0.789474	145	214	0.14	9e-27	123	90	Oreochromis niloticus
all_isotig27345	279	gi|47218097|emb|CAG09969.1|	unnamed protein product [Tetraodon nigroviridis]	221	71	67	279	0.763441	1	71	0.321267	3e-33	145	95.77	Tetraodon nigroviridis
all_isotig06932	682	gi|47229173|emb|CAG03925.1|	unnamed protein product [Tetraodon nigroviridis]	108	106	607	290	0.466276	1	106	0.981481	2e-42	177	78.3	Tetraodon nigroviridis
all_GWL0GYR02JV6FN	170	gi|348522082|ref|XP_003448555.1|	PREDICTED: coiled-coil and C2 domain-containing protein 1A-like [Oreochromis niloticus]	946	56	169	2	0.988235	673	728	0.0591966	1e-19	99.8	83.93	Oreochromis niloticus
all_isotig55770	143	gi|348513739|ref|XP_003444399.1|	PREDICTED: protein AMBP-like [Oreochromis niloticus]	352	35	118	14	0.734266	51	85	0.0994318	3e-05	52.4	68.57	Oreochromis niloticus
all_isotig33545	245	gi|348532057|ref|XP_003453523.1|	PREDICTED: 2-oxoisovalerate dehydrogenase subunit beta, mitochondrial-like [Oreochromis niloticus]	386	78	242	9	0.955102	160	237	0.202073	1e-38	163	91.03	Oreochromis niloticus
all_isotig06942	677	gi|225579088|ref|NP_001139467.1|	cardiac myosin light chain 2 [Oryzias latipes]	172	172	641	126	0.762186	1	172	1	3e-88	328	94.19	Oryzias latipes
all_isotig26788	282	gi|348536367|ref|XP_003455668.1|	PREDICTED: PIN2/TERF1-interacting telomerase inhibitor 1-like [Oreochromis niloticus]	380	89	270	4	0.946809	105	193	0.234211	7e-29	130	77.53	Oreochromis niloticus
all_isotig06945	683	gi|348521450|ref|XP_003448239.1|	PREDICTED: coatomer subunit zeta-1-like [Oreochromis niloticus]	177	177	646	116	0.777452	1	177	1	3e-93	345	99.44	Oreochromis niloticus
all_GWL0GYR02H2VJ3	252	gi|348544520|ref|XP_003459729.1|	PREDICTED: hypothetical protein LOC100698112 [Oreochromis niloticus]	1984	77	245	15	0.916667	667	743	0.0388105	2e-25	119	72.73	Oreochromis niloticus
all_isotig06948	676	gi|229366292|gb|ACQ58126.1|	Prefoldin subunit 4 [Anoplopoma fimbria]	136	91	212	484	0.403846	46	136	0.669118	1e-46	125	87.91	Anoplopoma fimbria
all_isotig06950	676	gi|222087999|gb|ACM41862.1|	fibrinogen beta chain precursor [Epinephelus coioides]	148	54	2	163	0.239645	92	145	0.364865	6e-26	122	96.3	Epinephelus coioides
all_isotig06953	674	gi|229366844|gb|ACQ58402.1|	Peptidyl-prolyl cis-trans isomerase NIMA-interacting 4 [Anoplopoma fimbria]	127	100	271	570	0.445104	28	127	0.787402	2e-51	206	97	Anoplopoma fimbria
all_isotig06955	672	gi|348538838|ref|XP_003456897.1|	PREDICTED: protein CWC15 homolog A-like [Oreochromis niloticus]	237	202	659	54	0.901786	44	237	0.818565	3e-34	149	89.11	Oreochromis niloticus
all_isotig06956	671	gi|348526696|ref|XP_003450855.1|	PREDICTED: rho-related GTP-binding protein RhoU-like [Oreochromis niloticus]	237	66	508	311	0.295082	1	66	0.278481	6e-28	128	90.91	Oreochromis niloticus
all_isotig40996	207	gi|348519739|ref|XP_003447387.1|	PREDICTED: uridine phosphorylase 2-like [Oreochromis niloticus]	313	64	8	199	0.927536	37	100	0.204473	6e-29	130	90.62	Oreochromis niloticus
all_isotig06958	677	gi|348517640|ref|XP_003446341.1|	PREDICTED: eukaryotic translation initiation factor 2 subunit 1-like [Oreochromis niloticus]	315	152	8	463	0.67356	131	282	0.48254	2e-79	300	98.68	Oreochromis niloticus
all_GWL0GYR01EITIE	393	gi|348541957|ref|XP_003458453.1|	PREDICTED: metastasis-associated protein MTA2 [Oreochromis niloticus]	665	67	1	201	0.51145	338	404	0.100752	6e-60	135	88.06	Oreochromis niloticus
all_isotig06960	677	gi|338227706|gb|AEI91049.1|	glutathione peroxidase 4 variant 1 [Seriola lalandi]	186	185	115	669	0.819793	1	185	0.994624	4e-89	332	86.49	Seriola lalandi
all_isotig06962	676	gi|229366092|gb|ACQ58026.1|	Phospholemman precursor [Anoplopoma fimbria]	88	88	177	440	0.390533	1	88	1	7e-37	158	86.36	Anoplopoma fimbria
all_isotig06964	674	gi|348542120|ref|XP_003458534.1|	PREDICTED: SOSS complex subunit C-like [Oreochromis niloticus]	103	103	176	484	0.458457	1	103	1	8e-34	148	91.26	Oreochromis niloticus
all_isotig06965	675	gi|41152046|ref|NP_958447.1|	T-complex protein 1 subunit zeta [Danio rerio]	531	123	108	476	0.546667	1	123	0.231638	2e-68	201	93.5	Danio rerio
all_isotig06966	674	gi|41054309|ref|NP_956047.1|	calponin 3, acidic a [Danio rerio]	329	57	3	173	0.253709	273	329	0.173252	2e-12	77.4	78.95	Danio rerio
all_GWL0GYR02IPR05	447	gi|348526027|ref|XP_003450522.1|	PREDICTED: barrier-to-autointegration factor-like isoform 1 [Oreochromis niloticus]	90	62	305	120	0.416107	5	66	0.688889	1e-34	121	95.16	Oreochromis niloticus
all_isotig06974	674	gi|348538310|ref|XP_003456635.1|	PREDICTED: lambda-crystallin homolog [Oreochromis niloticus]	316	168	555	52	0.747774	149	316	0.531646	1e-70	270	78.57	Oreochromis niloticus
all_isotig06977	676	gi|221048079|gb|ACL98147.1|	integral membrane protein 2B [Epinephelus coioides]	202	76	10	237	0.337278	127	202	0.376238	6e-29	132	77.63	Epinephelus coioides
all_isotig09519	492	gi|348536466|ref|XP_003455717.1|	PREDICTED: protein phosphatase 1 regulatory subunit 3C-B-like [Oreochromis niloticus]	367	107	9	329	0.652439	261	367	0.291553	4e-47	191	78.5	Oreochromis niloticus
all_isotig06983	674	gi|348541785|ref|XP_003458367.1|	PREDICTED: voltage-dependent calcium channel gamma-1 subunit-like [Oreochromis niloticus]	230	105	316	2	0.467359	1	105	0.456522	6e-50	201	87.62	Oreochromis niloticus
all_isotig06984	671	gi|348530250|ref|XP_003452624.1|	PREDICTED: guanine nucleotide-binding protein G(I)/G(S)/G(O) subunit gamma-5-like [Oreochromis niloticus]	68	68	139	342	0.304024	1	68	1	2e-27	126	91.18	Oreochromis niloticus
all_isotig06985	670	gi|348504822|ref|XP_003439960.1|	PREDICTED: ribonuclease P protein subunit p21-like [Oreochromis niloticus]	157	66	3	200	0.295522	19	84	0.420382	2e-41	113	80.3	Oreochromis niloticus
all_GWL0GYR01A9KPX	144	gi|47228182|emb|CAG07577.1|	unnamed protein product [Tetraodon nigroviridis]	1493	44	9	140	0.916667	1207	1250	0.0294709	1e-06	56.6	84.09	Tetraodon nigroviridis
all_isotig22561	311	gi|21166364|gb|AAM43814.1|	PCM1 [Takifugu rubripes]	2075	61	275	93	0.588424	1852	1912	0.0293976	3e-06	55.5	75.41	Takifugu rubripes
all_isotig06989	673	gi|348514930|ref|XP_003444993.1|	PREDICTED: protein FAM3C-like [Oreochromis niloticus]	227	117	351	1	0.521545	26	142	0.515419	1e-40	171	75.21	Oreochromis niloticus
all_isotig06990	672	gi|41152183|ref|NP_957042.1|	peptidyl-prolyl cis-trans isomerase NIMA-interacting 1 [Danio rerio]	159	71	659	447	0.316964	89	159	0.446541	4e-29	132	91.55	Danio rerio
all_isotig06991	672	gi|348507389|ref|XP_003441238.1|	PREDICTED: fucose mutarotase-like [Oreochromis niloticus]	154	154	605	144	0.6875	1	154	1	8e-63	244	79.22	Oreochromis niloticus
all_isotig06992	667	gi|224071892|ref|XP_002195807.1|	PREDICTED: similar to PIK4CA variant protein [Taeniopygia guttata]	2125	122	371	6	0.548726	148	269	0.0574118	2e-80	173	69.67	Taeniopygia guttata
all_isotig06993	670	gi|348501590|ref|XP_003438352.1|	PREDICTED: LYR motif-containing protein 7-like isoform 1 [Oreochromis niloticus]	104	104	30	341	0.465672	1	104	1	5e-41	172	78.85	Oreochromis niloticus
all_isotig13653	403	gi|348529436|ref|XP_003452219.1|	PREDICTED: protein NOXP20-like [Oreochromis niloticus]	578	134	2	403	0.997519	213	346	0.231834	1e-63	246	94.78	Oreochromis niloticus
all_isotig06995	669	gi|348514838|ref|XP_003444947.1|	PREDICTED: exosome component 10 [Oreochromis niloticus]	892	175	64	585	0.780269	638	812	0.196188	2e-68	223	77.14	Oreochromis niloticus
all_isotig06996	668	gi|348510129|ref|XP_003442598.1|	PREDICTED: nucleoside diphosphate kinase A-like [Oreochromis niloticus]	149	149	82	528	0.669162	1	149	1	6e-76	288	91.95	Oreochromis niloticus
all_isotig38961	218	gi|317419234|emb|CBN81271.1|	Putative RNA-binding protein Luc7-like 1 [Dicentrarchus labrax]	345	72	3	218	0.990826	174	245	0.208696	3e-34	148	100	Dicentrarchus labrax
all_isotig07006	669	gi|47225971|emb|CAG04345.1|	unnamed protein product [Tetraodon nigroviridis]	643	113	3	341	0.506726	48	160	0.175739	2e-57	226	97.35	Tetraodon nigroviridis
all_isotig07007	667	gi|47221994|emb|CAG08249.1|	unnamed protein product [Tetraodon nigroviridis]	953	143	16	441	0.638681	819	952	0.140609	3e-35	152	60.14	Tetraodon nigroviridis
all_isotig07008	668	gi|343532244|gb|AEM54420.1|	centromere protein A [Etheostoma tallapoosae]	149	83	666	418	0.372754	67	149	0.557047	6e-33	145	86.75	Etheostoma tallapoosae
all_isotig15381	368	gi|348502908|ref|XP_003439009.1|	PREDICTED: poly(rC)-binding protein 2-like [Oreochromis niloticus]	324	52	194	349	0.423913	1	52	0.160494	5e-19	97.8	94.23	Oreochromis niloticus
all_GWL0GYR01DARC0	205	gi|348520732|ref|XP_003447881.1|	PREDICTED: hypothetical protein LOC100709251 [Oreochromis niloticus]	662	80	5	193	0.921951	568	647	0.120846	9e-19	97.1	55	Oreochromis niloticus
all_isotig54558	147	gi|348543590|ref|XP_003459266.1|	PREDICTED: cell death activator CIDE-B-like [Oreochromis niloticus]	210	46	2	139	0.938776	103	148	0.219048	6e-15	84.3	86.96	Oreochromis niloticus
all_isotig07013	664	gi|326929799|ref|XP_003211043.1|	PREDICTED: phosphatidylinositol transfer protein beta isoform-like [Meleagris gallopavo]	283	132	664	269	0.596386	62	163	0.360424	7e-40	168	63.64	Meleagris gallopavo
all_isotig26502	283	gi|348514462|ref|XP_003444759.1|	PREDICTED: neuroblast differentiation-associated protein AHNAK-like [Oreochromis niloticus]	1868	89	7	273	0.943463	1620	1707	0.0471092	1e-17	93.6	53.93	Oreochromis niloticus
all_isotig56937	136	gi|348533608|ref|XP_003454297.1|	PREDICTED: protein-S-isoprenylcysteine O-methyltransferase-like [Oreochromis niloticus]	291	44	133	2	0.970588	230	273	0.151203	3e-09	65.5	93.18	Oreochromis niloticus
all_isotig07019	660	gi|47207400|emb|CAF93112.1|	unnamed protein product [Tetraodon nigroviridis]	234	109	600	274	0.495455	1	109	0.465812	1e-46	190	81.65	Tetraodon nigroviridis
all_isotig13548	404	gi|348540182|ref|XP_003457567.1|	PREDICTED: ATP-binding cassette sub-family D member 3-like [Oreochromis niloticus]	656	109	78	404	0.809406	1	105	0.160061	1e-25	120	66.06	Oreochromis niloticus
all_isotig07021	662	gi|50344904|ref|NP_001002124.1|	homologous-pairing protein 2 homolog [Danio rerio]	213	162	539	54	0.734139	34	195	0.760563	2e-78	243	75.31	Danio rerio
all_isotig28905	267	gi|348530076|ref|XP_003452537.1|	PREDICTED: cell cycle progression protein 1-like [Oreochromis niloticus]	922	86	8	265	0.966292	489	574	0.0932755	1e-11	73.6	52.33	Oreochromis niloticus
all_isotig07023	666	gi|224613448|gb|ACN60303.1|	Syntaxin-binding protein 2 [Salmo salar]	582	128	666	283	0.576577	12	139	0.219931	3e-58	229	85.94	Salmo salar
all_GWL0GYR02F3W73	202	gi|334362309|gb|AEG78354.1|	prostate stem cell antigen precursor-like protein [Epinephelus coioides]	205	66	200	3	0.980198	42	107	0.321951	2e-17	92.8	57.58	Epinephelus coioides
all_isotig07031	665	gi|348504263|ref|XP_003439681.1|	PREDICTED: set1/Ash2 histone methyltransferase complex subunit ASH2-like [Oreochromis niloticus]	592	207	622	2	0.933835	320	526	0.349662	1e-109	387	89.86	Oreochromis niloticus
all_isotig07033	656	gi|209738134|gb|ACI69936.1|	SRA stem-loop-interacting RNA-binding protein, mitochondrial precursor [Salmo salar]	101	84	42	290	0.379573	1	84	0.831683	2e-24	116	61.9	Salmo salar
all_isotig07035	663	gi|348529670|ref|XP_003452336.1|	PREDICTED: aspartoacylase-2B-like [Oreochromis niloticus]	308	68	371	168	0.307692	240	307	0.220779	6e-20	102	66.18	Oreochromis niloticus
all_isotig07036	661	gi|226443105|ref|NP_001140036.1|	MARVEL domain-containing protein 3 [Salmo salar]	342	232	12	653	0.971256	3	230	0.666667	1e-58	230	55.6	Salmo salar
all_isotig07037	663	gi|47216780|emb|CAG03784.1|	unnamed protein product [Tetraodon nigroviridis]	781	94	654	373	0.425339	149	231	0.106274	7e-18	95.1	63.83	Tetraodon nigroviridis
all_GWL0GYR01B08PQ	212	gi|47230307|emb|CAG10721.1|	unnamed protein product [Tetraodon nigroviridis]	322	66	5	202	0.933962	37	102	0.204969	6e-21	104	71.21	Tetraodon nigroviridis
all_isotig11192	448	gi|317419052|emb|CBN81090.1|	26S proteasome non-ATPase regulatory subunit 6 [Dicentrarchus labrax]	389	111	115	447	0.743304	1	111	0.285347	5e-55	217	96.4	Dicentrarchus labrax
all_isotig21442	317	gi|6429127|dbj|BAA86878.1|	complement component C9 [Paralichthys olivaceus]	558	69	111	317	0.652997	1	69	0.123656	3e-22	108	63.77	Paralichthys olivaceus
all_isotig07044	664	gi|348507024|ref|XP_003441057.1|	PREDICTED: calcium uniporter protein, mitochondrial-like [Oreochromis niloticus]	376	182	118	663	0.822289	31	211	0.481383	5e-89	331	90.66	Oreochromis niloticus
all_isotig07045	662	gi|348506273|ref|XP_003440684.1|	PREDICTED: cation transport regulator-like protein 1-like [Oreochromis niloticus]	196	179	545	9	0.811178	1	179	0.913265	3e-87	325	83.24	Oreochromis niloticus
all_isotig29754	264	gi|348503594|ref|XP_003439349.1|	PREDICTED: gamma-glutamyl hydrolase-like [Oreochromis niloticus]	325	82	246	1	0.931818	58	139	0.252308	3e-29	132	73.17	Oreochromis niloticus
all_GWL0GYR01CLVY3	371	gi|348506529|ref|XP_003440811.1|	PREDICTED: hypothetical protein LOC100711635 [Oreochromis niloticus]	571	93	8	277	0.727763	276	368	0.162872	1e-27	126	64.52	Oreochromis niloticus
all_GWL0GYR01DKKC2	236	gi|189523699|ref|XP_001923800.1|	PREDICTED: titin [Danio rerio]	32757	72	8	223	0.915254	20653	20724	0.002198	2e-23	112	72.22	Danio rerio
all_isotig07052	662	gi|118097577|ref|XP_414627.2|	PREDICTED: similar to 2310047H23Rik protein [Gallus gallus]	311	124	450	79	0.561934	188	311	0.398714	3e-73	196	76.61	Gallus gallus
all_isotig45747	185	gi|348524957|ref|XP_003449989.1|	PREDICTED: pre-mRNA-processing factor 17 [Oreochromis niloticus]	581	50	185	36	0.810811	532	581	0.0860585	2e-24	115	98	Oreochromis niloticus
all_GWL0GYR02JP51T	224	gi|348539726|ref|XP_003457340.1|	PREDICTED: exocyst complex component 2 [Oreochromis niloticus]	919	74	224	3	0.991071	282	355	0.0805223	1e-28	129	87.84	Oreochromis niloticus
all_isotig07057	662	gi|348525954|ref|XP_003450486.1|	PREDICTED: stress-induced-phosphoprotein 1-like [Oreochromis niloticus]	542	180	556	17	0.81571	363	542	0.332103	7e-100	322	88.89	Oreochromis niloticus
all_isotig07058	659	gi|326679001|ref|XP_003201223.1|	PREDICTED: myelin transcription factor 1-like [Danio rerio]	1184	123	586	281	0.46434	9	125	0.0988176	4e-26	122	56.91	Danio rerio
all_isotig07061	661	gi|348529636|ref|XP_003452319.1|	PREDICTED: caspase-6-like [Oreochromis niloticus]	282	123	370	2	0.558245	109	228	0.425532	4e-79	205	77.24	Oreochromis niloticus
all_isotig14124	394	gi|348526221|ref|XP_003450619.1|	PREDICTED: putative ribosomal RNA methyltransferase NOP2-like [Oreochromis niloticus]	740	102	3	308	0.77665	516	617	0.137838	6e-41	170	77.45	Oreochromis niloticus
all_GWL0GYR01E0VSL	285	gi|348514918|ref|XP_003444987.1|	PREDICTED: SCY1-like protein 2 [Oreochromis niloticus]	918	91	273	1	0.957895	463	552	0.0980392	3e-37	158	87.91	Oreochromis niloticus
all_isotig29353	266	gi|47222479|emb|CAG12999.1|	unnamed protein product [Tetraodon nigroviridis]	932	82	257	12	0.924812	274	355	0.0879828	6e-32	140	79.27	Tetraodon nigroviridis
all_isotig07071	656	gi|47212906|emb|CAF90796.1|	unnamed protein product [Tetraodon nigroviridis]	146	68	165	368	0.310976	46	113	0.465753	2e-29	133	95.59	Tetraodon nigroviridis
all_isotig07072	659	gi|213510834|ref|NP_001135113.1|	parafibromin [Salmo salar]	530	133	401	3	0.605463	136	268	0.250943	2e-87	197	99.25	Salmo salar
all_isotig46103	184	gi|348519184|ref|XP_003447111.1|	PREDICTED: tetratricopeptide repeat protein 38-like [Oreochromis niloticus]	466	59	182	6	0.961957	61	119	0.126609	3e-17	92	77.97	Oreochromis niloticus
all_isotig14638	387	gi|348506396|ref|XP_003440745.1|	PREDICTED: glutaredoxin-related protein 5, mitochondrial-like [Oreochromis niloticus]	156	91	105	377	0.705426	1	90	0.576923	2e-26	122	68.13	Oreochromis niloticus
all_GWL0GYR02I7TYS	321	gi|292628442|ref|XP_002666963.1|	PREDICTED: beta-1,3-galactosyl-O-glycosyl-glycoprotein beta-1,6-N-acetylglucosaminyltransferase-like [Danio rerio]	432	55	312	148	0.514019	363	417	0.127315	1e-17	93.2	69.09	Danio rerio
all_GWL0GYR01CMM88	127	gi|348532183|ref|XP_003453586.1|	PREDICTED: complement factor H-like [Oreochromis niloticus]	920	35	126	22	0.826772	306	340	0.0380435	0.0008	47.4	51.43	Oreochromis niloticus
all_isotig07081	657	gi|348540873|ref|XP_003457911.1|	PREDICTED: AP-4 complex subunit beta-1-like [Oreochromis niloticus]	823	172	122	637	0.785388	35	206	0.208991	9e-91	291	91.86	Oreochromis niloticus
all_isotig07082	657	gi|348508645|ref|XP_003441864.1|	PREDICTED: catechol O-methyltransferase domain-containing protein 1-like [Oreochromis niloticus]	257	164	4	489	0.739726	94	257	0.638132	2e-73	280	82.93	Oreochromis niloticus
all_isotig17543	354	gi|348512406|ref|XP_003443734.1|	PREDICTED: hypothetical protein LOC100692612 [Oreochromis niloticus]	185	79	342	106	0.669492	83	160	0.421622	5e-22	107	68.35	Oreochromis niloticus
all_isotig07087	654	gi|348519541|ref|XP_003447289.1|	PREDICTED: enhancer of filamentation 1-like [Oreochromis niloticus]	968	129	213	599	0.591743	834	961	0.132231	5e-64	181	80.62	Oreochromis niloticus
all_isotig07088	657	gi|47223637|emb|CAF99246.1|	unnamed protein product [Tetraodon nigroviridis]	216	206	38	655	0.940639	1	206	0.953704	1e-93	346	83.5	Tetraodon nigroviridis
all_isotig07090	655	gi|238054052|ref|NP_001153903.1|	inner centromere protein [Oryzias latipes]	828	140	654	235	0.641221	442	575	0.161836	5e-09	65.9	76.43	Oryzias latipes
all_isotig10953	454	gi|348527728|ref|XP_003451371.1|	PREDICTED: WD repeat-containing protein 18-like [Oreochromis niloticus]	430	121	371	9	0.799559	107	227	0.281395	2e-58	192	85.12	Oreochromis niloticus
all_GWL0GYR01BOSDW	398	gi|229365722|gb|ACQ57841.1|	Iodotyrosine dehalogenase 1 precursor [Anoplopoma fimbria]	299	65	189	383	0.48995	38	102	0.217391	3e-24	98.2	69.23	Anoplopoma fimbria
all_isotig27636	276	gi|328677099|gb|AEB31272.1|	60S ribosomal protein [Epinephelus bruneus]	211	66	66	263	0.717391	1	66	0.312796	2e-20	102	95.45	Epinephelus bruneus
all_GWL0GYR01C256E	370	gi|348529788|ref|XP_003452394.1|	PREDICTED: ubiquitin carboxyl-terminal hydrolase 1-like [Oreochromis niloticus]	826	73	164	370	0.559459	16	86	0.0859564	3e-11	67	53.42	Oreochromis niloticus
all_GWL0GYR02FYBYO	269	gi|348519030|ref|XP_003447034.1|	PREDICTED: LOW QUALITY PROTEIN: serine/threonine-protein kinase 10-like [Oreochromis niloticus]	1003	62	9	188	0.669145	295	356	0.0618146	9e-09	63.9	79.03	Oreochromis niloticus
all_isotig07100	658	gi|348526898|ref|XP_003450956.1|	PREDICTED: TCF3 fusion partner homolog [Oreochromis niloticus]	197	157	60	530	0.715805	41	197	0.796954	2e-57	226	77.07	Oreochromis niloticus
all_isotig07101	652	gi|47228176|emb|CAG07571.1|	unnamed protein product [Tetraodon nigroviridis]	2144	131	3	377	0.575153	1772	1899	0.0597015	4e-45	108	54.2	Tetraodon nigroviridis
all_GWL0GYR01CE4GJ	284	gi|348515091|ref|XP_003445073.1|	PREDICTED: hypothetical protein LOC100691356 [Oreochromis niloticus]	1280	88	9	272	0.929577	636	723	0.06875	9e-43	176	92.05	Oreochromis niloticus
all_isotig07105	655	gi|229366308|gb|ACQ58134.1|	Cytochrome b-c1 complex subunit 8 [Anoplopoma fimbria]	82	82	84	329	0.375573	1	82	1	1e-31	140	75.61	Anoplopoma fimbria
all_GWL0GYR02GZ0CG	498	gi|126632458|emb|CAM56546.1|	novel protein similar to vertebrate raft-linking protein (RAFTLIN) [Danio rerio]	495	71	259	471	0.427711	423	493	0.143434	4e-46	129	85.92	Danio rerio
all_GWL0GYR02GCX0S	182	gi|348543093|ref|XP_003459018.1|	PREDICTED: dolichyl-diphosphooligosaccharide--protein glycosyltransferase subunit STT3A-like [Oreochromis niloticus]	705	56	8	175	0.923077	1	56	0.0794326	1e-22	109	98.21	Oreochromis niloticus
all_isotig23547	302	gi|348505346|ref|XP_003440222.1|	PREDICTED: hypothetical protein LOC100710212 [Oreochromis niloticus]	1067	84	254	3	0.834437	779	862	0.0787254	4e-13	78.2	50	Oreochromis niloticus
all_isotig07112	653	gi|124055238|gb|ABM90392.1|	polyprotein [Chlamys farreri]	1348	241	648	10	0.97856	24	261	0.176558	3e-56	222	51.45	Chlamys farreri
all_isotig07114	654	gi|348528949|ref|XP_003451978.1|	PREDICTED: eukaryotic translation initiation factor 4E-like [Oreochromis niloticus]	210	191	623	57	0.866972	1	191	0.909524	3e-106	388	94.76	Oreochromis niloticus
all_GWL0GYR01B63ZH	411	gi|348513849|ref|XP_003444453.1|	PREDICTED: patatin-like phospholipase domain-containing protein 7-like [Oreochromis niloticus]	896	133	2	400	0.970803	320	450	0.146205	9e-46	186	70.68	Oreochromis niloticus
all_GWL0GYR01ASKA3	325	gi|348506485|ref|XP_003440789.1|	PREDICTED: transmembrane protein 63A-like [Oreochromis niloticus]	808	75	223	2	0.683077	65	137	0.0903465	8e-15	84	53.33	Oreochromis niloticus
all_isotig07118	653	gi|348503898|ref|XP_003439499.1|	PREDICTED: receptor expression-enhancing protein 5-like [Oreochromis niloticus]	189	124	6	377	0.569678	66	189	0.656085	1e-51	207	92.74	Oreochromis niloticus
all_isotig07120	652	gi|213513726|ref|NP_001134701.1|	programmed cell death protein 5 [Salmo salar]	127	127	516	142	0.575153	1	127	1	5e-53	211	87.4	Salmo salar
all_isotig21886	316	gi|348512418|ref|XP_003443740.1|	PREDICTED: proteasome subunit alpha type-2-like [Oreochromis niloticus]	234	101	304	2	0.958861	56	156	0.431624	4e-51	204	99.01	Oreochromis niloticus
all_GWL0GYR02G7A69	279	gi|47223959|emb|CAG06136.1|	unnamed protein product [Tetraodon nigroviridis]	491	92	278	3	0.989247	368	459	0.187373	3e-44	181	91.3	Tetraodon nigroviridis
all_isotig07123	640	gi|20137692|sp|O39164.1|MCP_IRV16	RecName: Full=Major capsid protein; Short=MCP; AltName: Full=P50	462	105	246	560	0.492188	358	462	0.227273	9e-51	127	51.43	Costelytra zealandica iridescent virus
all_isotig25918	286	gi|348502906|ref|XP_003439008.1|	PREDICTED: transcription initiation factor TFIID subunit 11-like [Oreochromis niloticus]	204	81	32	274	0.84965	117	197	0.397059	7e-38	160	98.77	Oreochromis niloticus
all_isotig55952	142	gi|317418554|emb|CBN80592.1|	Ribophorin II [Dicentrarchus labrax]	631	44	9	140	0.929577	478	521	0.0697306	7e-16	87.4	95.45	Dicentrarchus labrax
all_GWL0GYR01ELVPJ	206	gi|348510685|ref|XP_003442875.1|	PREDICTED: hypothetical protein LOC100707798 [Oreochromis niloticus]	3734	70	204	4	0.975728	500	567	0.018211	5e-06	54.7	50	Oreochromis niloticus
all_isotig07130	646	gi|348534729|ref|XP_003454854.1|	PREDICTED: tubulin-folding cofactor B-like [Oreochromis niloticus]	246	169	140	646	0.78483	1	169	0.686992	1e-50	204	75.15	Oreochromis niloticus
all_isotig21481	319	gi|348502607|ref|XP_003438859.1|	PREDICTED: opioid growth factor receptor-like [Oreochromis niloticus]	558	106	319	2	0.996865	10	114	0.188172	2e-51	205	89.62	Oreochromis niloticus
all_isotig07134	649	gi|229367112|gb|ACQ58536.1|	Acyl-CoA-binding protein [Anoplopoma fimbria]	89	89	94	360	0.411402	1	89	1	4e-38	162	86.52	Anoplopoma fimbria
all_isotig07135	651	gi|348522788|ref|XP_003448906.1|	PREDICTED: oxidoreductase NAD-binding domain-containing protein 1-like [Oreochromis niloticus]	272	121	651	289	0.557604	152	272	0.444853	2e-46	189	71.9	Oreochromis niloticus
all_isotig07136	650	gi|348505510|ref|XP_003440304.1|	PREDICTED: hypothetical protein LOC100711451 [Oreochromis niloticus]	556	136	166	570	0.623077	310	445	0.244604	3e-35	152	85.29	Oreochromis niloticus
all_isotig62956	102	gi|225708156|gb|ACO09924.1|	Transmembrane BAX inhibitor motif-containing protein 4 [Osmerus mordax]	236	32	99	4	0.941176	4	35	0.135593	4e-09	65.1	90.62	Osmerus mordax
all_isotig31058	256	gi|348525759|ref|XP_003450389.1|	PREDICTED: RAS guanyl-releasing protein 2 [Oreochromis niloticus]	592	82	246	1	0.960938	172	253	0.138514	7e-38	160	96.34	Oreochromis niloticus
all_isotig07140	644	gi|225716848|gb|ACO14270.1|	pob [Esox lucius]	259	112	507	172	0.521739	59	170	0.432432	4e-72	207	87.5	Esox lucius
all_GWL0GYR02H99US	298	gi|313756976|gb|ADR78295.1|	heparin cofactor II [Oplegnathus fasciatus]	504	59	280	104	0.59396	446	504	0.117063	1e-25	119	98.31	Oplegnathus fasciatus
all_isotig20174	328	gi|348541477|ref|XP_003458213.1|	PREDICTED: glutamyl aminopeptidase-like [Oreochromis niloticus]	1036	107	3	323	0.978659	656	762	0.103282	4e-35	151	62.62	Oreochromis niloticus
all_isotig11262	440	gi|47155411|dbj|BAD18907.1|	rRNA intron-encoded endonuclease [Thermoproteus sp. IC-062]	272	63	208	20	0.429545	204	266	0.231618	2e-07	59.7	53.97	Thermoproteus sp. IC-062
all_isotig07146	648	gi|348502447|ref|XP_003438779.1|	PREDICTED: NHP2-like protein 1-like [Oreochromis niloticus]	128	128	500	117	0.592593	1	128	1	8e-54	214	97.66	Oreochromis niloticus
all_isotig07152	647	gi|348534817|ref|XP_003454898.1|	PREDICTED: caspase-1-like [Oreochromis niloticus]	302	185	2	544	0.839258	119	301	0.60596	2e-56	223	63.24	Oreochromis niloticus
all_isotig36099	230	gi|348515077|ref|XP_003445066.1|	PREDICTED: N-acyl-phosphatidylethanolamine-hydrolyzing phospholipase D-like [Oreochromis niloticus]	388	76	229	2	0.991304	81	156	0.195876	2e-28	129	78.95	Oreochromis niloticus
all_isotig09601	482	gi|348540641|ref|XP_003457796.1|	PREDICTED: tetraspanin-5-like [Oreochromis niloticus]	298	135	413	9	0.840249	1	134	0.449664	2e-39	165	60	Oreochromis niloticus
all_isotig26502	283	gi|348514462|ref|XP_003444759.1|	PREDICTED: neuroblast differentiation-associated protein AHNAK-like [Oreochromis niloticus]	1868	89	7	273	0.943463	1620	1707	0.0471092	1e-17	93.6	53.93	Oreochromis niloticus
all_isotig07163	645	gi|213513992|ref|NP_001134645.1|	cysteine and glycine-rich protein 2 [Salmo salar]	193	174	645	124	0.809302	20	193	0.901554	5e-64	248	80.46	Salmo salar
all_isotig37897	223	gi|348529856|ref|XP_003452428.1|	PREDICTED: hypothetical protein LOC100701665 [Oreochromis niloticus]	497	71	10	222	0.955157	78	147	0.140845	1e-08	63.2	63.38	Oreochromis niloticus
all_isotig07169	644	gi|348541875|ref|XP_003458412.1|	PREDICTED: rRNA maturation factor homolog [Oreochromis niloticus]	168	140	3	422	0.652174	29	168	0.833333	6e-64	248	81.43	Oreochromis niloticus
all_isotig07171	643	gi|229367930|gb|ACQ58945.1|	17-beta-hydroxysteroid dehydrogenase 14 [Anoplopoma fimbria]	264	178	109	642	0.830482	1	178	0.674242	9e-76	287	80.9	Anoplopoma fimbria
all_isotig09286	494	gi|348533656|ref|XP_003454321.1|	PREDICTED: nudix hydrolase 20, chloroplastic-like [Oreochromis niloticus]	300	105	172	486	0.637652	1	105	0.35	5e-36	154	69.52	Oreochromis niloticus
all_isotig07176	638	gi|348533355|ref|XP_003454171.1|	PREDICTED: UPF0669 protein C6orf120 homolog [Oreochromis niloticus]	185	127	244	624	0.597179	16	142	0.686486	3e-50	202	87.4	Oreochromis niloticus
all_isotig22333	311	gi|317419259|emb|CBN81296.1|	Uncharacterized protein [Dicentrarchus labrax]	307	102	3	308	0.983923	2	103	0.332248	2e-39	165	90.2	Dicentrarchus labrax
all_GWL0GYR01B8QXS	266	gi|348518515|ref|XP_003446777.1|	PREDICTED: hephaestin-like protein 1 [Oreochromis niloticus]	1099	74	3	218	0.81203	1030	1099	0.0636943	3e-22	108	75.68	Oreochromis niloticus
all_isotig07181	641	gi|47230700|emb|CAF99893.1|	unnamed protein product [Tetraodon nigroviridis]	287	211	641	9	0.98752	12	222	0.735192	8e-88	327	78.2	Tetraodon nigroviridis
all_isotig07183	639	gi|348514243|ref|XP_003444650.1|	PREDICTED: tRNA methyltransferase 112 homolog [Oreochromis niloticus]	123	118	117	470	0.553991	1	118	0.95935	6e-56	221	91.53	Oreochromis niloticus
all_isotig43565	197	gi|348507184|ref|XP_003441136.1|	PREDICTED: hypothetical protein LOC100709586 [Oreochromis niloticus]	1336	64	2	193	0.974619	1246	1309	0.0479042	4e-29	131	90.62	Oreochromis niloticus
all_isotig07190	643	gi|192455692|ref|NP_001122222.1|	retinoid-binding protein 7 [Danio rerio]	135	113	14	352	0.527216	21	133	0.837037	2e-42	176	65.49	Danio rerio
all_isotig07191	641	gi|348519483|ref|XP_003447260.1|	PREDICTED: sialidase-1-like [Oreochromis niloticus]	387	211	641	9	0.98752	6	216	0.54522	4e-69	265	63.51	Oreochromis niloticus
all_isotig08643	526	gi|348520380|ref|XP_003447706.1|	PREDICTED: pyruvate dehydrogenase E1 component subunit beta, mitochondrial-like [Oreochromis niloticus]	360	165	30	524	0.941065	1	165	0.458333	1e-82	309	93.33	Oreochromis niloticus
all_isotig07198	638	gi|348501266|ref|XP_003438191.1|	PREDICTED: THAP domain-containing protein 4-like [Oreochromis niloticus]	169	142	101	526	0.667712	28	168	0.83432	1e-65	253	88.03	Oreochromis niloticus
all_isotig07275	633	gi|348533840|ref|XP_003454412.1|	PREDICTED: serum paraoxonase/arylesterase 2-like [Oreochromis niloticus]	356	111	632	300	0.526066	246	356	0.311798	4e-48	195	80.18	Oreochromis niloticus
all_isotig07200	640	gi|348538732|ref|XP_003456844.1|	PREDICTED: ras-related GTP-binding protein A-like [Oreochromis niloticus]	315	137	3	413	0.642188	179	315	0.434921	3e-70	268	98.54	Oreochromis niloticus
all_isotig07201	638	gi|224812569|gb|ACN64942.1|	interleukin-1 receptor activated kinase 1 [Siniperca chuatsi]	754	86	260	3	0.404389	123	203	0.107427	7e-18	95.1	58.14	Siniperca chuatsi
all_isotig12626	419	gi|348543620|ref|XP_003459281.1|	PREDICTED: hypothetical protein LOC100695711 [Oreochromis niloticus]	463	116	10	357	0.830549	287	401	0.24838	4e-22	108	54.31	Oreochromis niloticus
all_isotig61314	111	gi|348517070|ref|XP_003446058.1|	PREDICTED: hypothetical protein LOC100709875 [Oreochromis niloticus]	1005	29	100	14	0.783784	832	860	0.0288557	0.0003	48.9	68.97	Oreochromis niloticus
all_GWL0GYR01BQAC0	435	gi|315570434|gb|ADU33222.1|	complement component c3 [Epinephelus coioides]	1657	53	267	425	0.365517	838	890	0.0319855	4e-11	71.6	67.92	Epinephelus coioides
all_isotig07206	638	gi|348536650|ref|XP_003455809.1|	PREDICTED: membrane magnesium transporter 1-like [Oreochromis niloticus]	130	130	200	589	0.611285	1	130	1	1e-53	213	92.31	Oreochromis niloticus
all_GWL0GYR02HSL0K	434	gi|348534415|ref|XP_003454697.1|	PREDICTED: complement factor I-like [Oreochromis niloticus]	647	117	43	387	0.794931	223	339	0.180835	2e-40	168	64.96	Oreochromis niloticus
all_isotig07208	639	gi|343459119|gb|AEM37718.1|	novel ubiquitin-like protein [Epinephelus bruneus]	90	90	81	341	0.408451	1	90	1	3e-27	126	91.11	Epinephelus bruneus
all_isotig61633	109	gi|317418612|emb|CBN80650.1|	Protein FAM116A [Dicentrarchus labrax]	590	36	109	2	0.990826	285	320	0.0610169	4e-10	68.6	88.89	Dicentrarchus labrax
all_isotig07211	637	gi|47215887|emb|CAG12279.1|	unnamed protein product [Tetraodon nigroviridis]	479	88	115	378	0.414443	1	88	0.183716	7e-41	171	96.59	Tetraodon nigroviridis
all_isotig07212	637	gi|287327510|ref|NP_001098598.2|	selenoprotein X, 1b [Danio rerio]	110	109	98	424	0.513344	1	109	0.990909	6e-49	198	83.49	Danio rerio
all_GWL0GYR01BK0WK	209	gi|348529882|ref|XP_003452441.1|	PREDICTED: uncharacterized protein C18orf8-like [Oreochromis niloticus]	655	65	196	2	0.933014	157	221	0.0992366	2e-26	122	90.77	Oreochromis niloticus
all_isotig07215	638	gi|348505176|ref|XP_003440137.1|	PREDICTED: Sjoegren syndrome nuclear autoantigen 1-like [Oreochromis niloticus]	114	114	178	519	0.53605	1	114	1	2e-32	143	83.33	Oreochromis niloticus
all_isotig31424	253	gi|229367640|gb|ACQ58800.1|	Cytochrome c oxidase subunit VIb isoform 1 [Anoplopoma fimbria]	86	56	180	13	0.664032	1	56	0.651163	2e-27	125	98.21	Anoplopoma fimbria
all_GWL0GYR01ESBP0	479	gi|348514987|ref|XP_003445021.1|	PREDICTED: periodic tryptophan protein 1 homolog [Oreochromis niloticus]	486	152	3	458	0.951983	165	316	0.312757	6e-37	157	54.61	Oreochromis niloticus
all_isotig07218	635	gi|335877511|gb|AEH59114.1|	interleukin-8 [Cynoglossus semilaevis]	100	97	600	310	0.458268	1	97	0.97	1e-47	193	100	Cynoglossus semilaevis
all_isotig07219	634	gi|348529372|ref|XP_003452187.1|	PREDICTED: hypothetical protein LOC100705085 [Oreochromis niloticus]	240	93	355	633	0.440063	138	227	0.375	2e-21	107	59.14	Oreochromis niloticus
all_isotig20638	323	gi|348535164|ref|XP_003455071.1|	PREDICTED: hypothetical protein LOC100710614 [Oreochromis niloticus]	2021	69	317	111	0.640867	1943	2011	0.0341415	9e-22	107	66.67	Oreochromis niloticus
all_isotig10348	462	gi|348535857|ref|XP_003455414.1|	PREDICTED: transmembrane protein 44-like [Oreochromis niloticus]	398	90	263	3	0.564935	1	90	0.226131	2e-14	82.4	58.89	Oreochromis niloticus
all_isotig07559	593	gi|13124850|gb|AAK11715.1|	alpha tubulin subunit [Oncorhynchus nerka]	451	164	132	593	0.779089	144	297	0.341463	4e-49	198	67.07	Oncorhynchus nerka
all_isotig07223	639	gi|297490428|ref|XP_002698333.1|	PREDICTED: hypothetical protein [Bos taurus]	223	66	425	622	0.309859	135	200	0.295964	4e-26	122	93.94	Bos taurus
all_isotig08327	542	gi|193788703|ref|NP_998529.3|	protein disulfide-isomerase [Danio rerio]	509	113	203	541	0.625461	1	113	0.222004	1e-47	193	82.3	Danio rerio
all_isotig07225	633	gi|254763706|gb|ACT80237.1|	NADH dehydrogenase subunit 3 [Cynoglossus semilaevis]	116	91	83	355	0.43128	26	116	0.784483	1e-17	94.4	94.51	Cynoglossus semilaevis
all_isotig07226	639	gi|229366158|gb|ACQ58059.1|	Midkine precursor [Anoplopoma fimbria]	164	129	528	151	0.591549	1	129	0.786585	1e-44	183	64.34	Anoplopoma fimbria
all_isotig07227	638	gi|41387128|ref|NP_957106.1|	peptidyl-prolyl cis-trans isomerase FKBP1B [Danio rerio]	108	108	329	6	0.507837	1	108	1	3e-55	219	96.3	Danio rerio
all_isotig45100	184	gi|348542172|ref|XP_003458560.1|	PREDICTED: vacuolar protein sorting-associated protein 45-like [Oreochromis niloticus]	571	61	2	184	0.994565	334	394	0.10683	4e-24	114	96.72	Oreochromis niloticus
all_GWL0GYR01B62MS	85	gi|348527946|ref|XP_003451480.1|	PREDICTED: myb-binding protein 1A-like protein-like [Oreochromis niloticus]	1277	24	72	1	0.847059	920	943	0.018794	3e-05	52	91.67	Oreochromis niloticus
all_isotig25192	287	gi|348545591|ref|XP_003460263.1|	PREDICTED: hypothetical protein LOC100689904 [Oreochromis niloticus]	1058	95	3	287	0.993031	769	863	0.0897921	9e-35	150	81.05	Oreochromis niloticus
all_isotig26974	277	gi|255068805|emb|CBA11992.1|	endonuclease-reverse transcriptase HmRTE-e01 [Heliconius melpomene]	990	52	82	237	0.563177	99	150	0.0525253	4e-06	55.1	51.92	Heliconius melpomene
all_isotig07240	637	gi|348503037|ref|XP_003439073.1|	PREDICTED: pre-mRNA-processing factor 6-like [Oreochromis niloticus]	937	80	637	398	0.376766	35	114	0.0853789	1e-28	130	98.75	Oreochromis niloticus
[truncated: 24,590 more rows]
