# Supplementary material for: Sequencing and characterization of the transcriptome of half-smooth tongue sole (Cynoglossus semilaevis)
Source: BMC Genomics. 2014 Jun 13;15(1):470. doi: 10.1186/1471-2164-15-470 (PMC4072885; doi:10.1186/1471-2164-15-470)
Supplement: Supplementary file 2 — Additional file 2: Table Gene Ontology annotations for C. semilaevis . The sequences with matches with the public protein database were annotated with Geno Ontology annotation. (XLS 1 MB) [file 12864_2013_6158_MOESM2_ESM.xls]

## Sheet: all_unigene.fna_nr.xls_GO_ANNOT
Sequence_ID	GO_ID	GO_name
all_isotig28695	GO:0004252	serine-type endopeptidase activity
all_isotig28695	GO:0006508	proteolysis
all_isotig28695	GO:0016787	hydrolase activity
all_isotig28695	GO:0008233	peptidase activity
all_isotig28695	GO:0003824	catalytic activity
all_isotig28695	GO:0008236	serine-type peptidase activity
all_GWL0GYR01CZFNM	GO:0015684	ferrous iron transport
all_GWL0GYR01CZFNM	GO:0015093	ferrous iron transmembrane transporter activity
all_GWL0GYR01CZFNM	GO:0016021	integral to membrane
all_GWL0GYR01CZFNM	GO:0005525	GTP binding
all_GWL0GYR01CZFNM	GO:0001882	nucleoside binding
all_GWL0GYR01C2URD	GO:0005622	intracellular
all_GWL0GYR01C2URD	GO:0008270	zinc ion binding
all_GWL0GYR01EXXWH	GO:0006464	protein modification process
all_GWL0GYR01EXXWH	GO:0005622	intracellular
all_GWL0GYR01EXXWH	GO:0016881	acid-amino acid ligase activity
all_GWL0GYR01DF66P	GO:0005488	binding
all_isotig21516	GO:0016020	membrane
all_isotig21516	GO:0055085	transmembrane transport
all_isotig21516	GO:0046873	metal ion transmembrane transporter activity
all_isotig21516	GO:0030001	metal ion transport
all_isotig06768	GO:0003746	translation elongation factor activity
all_isotig06768	GO:0006414	translational elongation
all_GWL0GYR02I35X3	GO:0004775	succinate-CoA ligase (ADP-forming) activity
all_GWL0GYR02I35X3	GO:0008152	metabolic process
all_GWL0GYR02I35X3	GO:0005524	ATP binding
all_GWL0GYR02I35X3	GO:0003824	catalytic activity
all_GWL0GYR02I35X3	GO:0016874	ligase activity
all_GWL0GYR02I35X3	GO:0006099	tricarboxylic acid cycle
all_GWL0GYR02I35X3	GO:0046872	metal ion binding
all_GWL0GYR02I35X3	GO:0000166	nucleotide binding
all_isotig01310	GO:0005529	sugar binding
all_isotig20390	GO:0004129	cytochrome-c oxidase activity
all_isotig03954	GO:0005840	ribosome
all_isotig03954	GO:0003723	RNA binding
all_isotig03954	GO:0005622	intracellular
all_isotig03954	GO:0006412	translation
all_isotig03954	GO:0003735	structural constituent of ribosome
all_isotig03954	GO:0015935	small ribosomal subunit
all_isotig40461	GO:0016020	membrane
all_isotig40461	GO:0007186	G-protein coupled receptor protein signaling pathway
all_isotig40461	GO:0007165	signal transduction
all_isotig40461	GO:0004872	receptor activity
all_isotig40461	GO:0007166	cell surface receptor linked signaling pathway
all_isotig40461	GO:0004930	G-protein coupled receptor activity
all_isotig40461	GO:0007275	multicellular organismal development
all_isotig40461	GO:0004888	transmembrane signaling receptor activity
all_isotig40461	GO:0016055	Wnt receptor signaling pathway
all_isotig40461	GO:0016021	integral to membrane
all_isotig40461	GO:0004871	signal transducer activity
all_GWL0GYR01BGGW3	GO:0008171	O-methyltransferase activity
all_GWL0GYR01BGGW3	GO:0008168	methyltransferase activity
all_GWL0GYR01BGGW3	GO:0016740	transferase activity
all_GWL0GYR01BGGW3	GO:0032259	methylation
all_GWL0GYR01DQ0JQ	GO:0008152	metabolic process
all_GWL0GYR01DQ0JQ	GO:0016787	hydrolase activity
all_GWL0GYR01DQ0JQ	GO:0016311	dephosphorylation
all_GWL0GYR01DQ0JQ	GO:0003824	catalytic activity
all_GWL0GYR01DQ0JQ	GO:0016791	phosphatase activity
all_GWL0GYR01DQ0JQ	GO:0004035	alkaline phosphatase activity
all_isotig01924	GO:0004364	glutathione transferase activity
all_isotig01924	GO:0008152	metabolic process
all_isotig01924	GO:0016740	transferase activity
all_isotig01924	GO:0005737	cytoplasm
all_GWL0GYR01D2KJX	GO:0016020	membrane
all_GWL0GYR01D2KJX	GO:0007155	cell adhesion
all_GWL0GYR01D2KJX	GO:0007156	homophilic cell adhesion
all_GWL0GYR01D2KJX	GO:0005509	calcium ion binding
all_GWL0GYR01D2KJX	GO:0016021	integral to membrane
all_GWL0GYR01D2KJX	GO:0005886	plasma membrane
all_isotig07333	GO:0016020	membrane
all_isotig07333	GO:0007264	small GTPase mediated signal transduction
all_isotig07333	GO:0000166	nucleotide binding
all_isotig07333	GO:0005622	intracellular
all_isotig07333	GO:0005525	GTP binding
all_GWL0GYR01DK3I8	GO:0005201	extracellular matrix structural constituent
all_GWL0GYR01DK3I8	GO:0005581	collagen
all_isotig22141	GO:0016787	hydrolase activity
all_GWL0GYR01EHKL2	GO:0008152	metabolic process
all_GWL0GYR01EHKL2	GO:0003977	UDP-N-acetylglucosamine diphosphorylase activity
all_GWL0GYR01EHKL2	GO:0016779	nucleotidyltransferase activity
all_GWL0GYR01EHKL2	GO:0016740	transferase activity
all_isotig21004	GO:0046872	metal ion binding
all_isotig21004	GO:0004075	biotin carboxylase activity
all_isotig21004	GO:0008152	metabolic process
all_isotig21004	GO:0005524	ATP binding
all_isotig21004	GO:0003824	catalytic activity
all_isotig21004	GO:0016874	ligase activity
all_GWL0GYR01ERLAM	GO:0006979	response to oxidative stress
all_GWL0GYR01ERLAM	GO:0046872	metal ion binding
all_GWL0GYR01ERLAM	GO:0020037	heme binding
all_GWL0GYR01ERLAM	GO:0004096	catalase activity
all_GWL0GYR01ERLAM	GO:0004601	peroxidase activity
all_GWL0GYR01ERLAM	GO:0005506	iron ion binding
all_GWL0GYR01ERLAM	GO:0042744	hydrogen peroxide catabolic process
all_GWL0GYR01ERLAM	GO:0055114	oxidation-reduction process
all_GWL0GYR01ERLAM	GO:0016491	oxidoreductase activity
all_isotig31969	GO:0016702	oxidoreductase activity, acting on single donors with incorporation of molecular oxygen, incorporation of two atoms of oxygen
all_isotig31969	GO:0017172	cysteine dioxygenase activity
all_isotig31969	GO:0005506	iron ion binding
all_isotig31969	GO:0055114	oxidation-reduction process
all_isotig31969	GO:0046439	L-cysteine metabolic process
all_isotig07105	GO:0008121	ubiquinol-cytochrome-c reductase activity
all_GWL0GYR01B85HL	GO:0005524	ATP binding
all_GWL0GYR01B85HL	GO:0005622	intracellular
all_GWL0GYR01B85HL	GO:0006468	protein phosphorylation
all_GWL0GYR01B85HL	GO:0009190	cyclic nucleotide biosynthetic process
all_GWL0GYR01B85HL	GO:0035556	intracellular signal transduction
all_GWL0GYR01B85HL	GO:0006182	cGMP biosynthetic process
all_GWL0GYR01B85HL	GO:0016849	phosphorus-oxygen lyase activity
all_GWL0GYR01B85HL	GO:0016829	lyase activity
all_GWL0GYR01B85HL	GO:0004672	protein kinase activity
all_GWL0GYR01B85HL	GO:0000166	nucleotide binding
all_GWL0GYR01B85HL	GO:0016021	integral to membrane
all_GWL0GYR01B85HL	GO:0004383	guanylate cyclase activity
all_GWL0GYR01B85HL	GO:0016772	transferase activity, transferring phosphorus-containing groups
all_isotig00179	GO:0015986	ATP synthesis coupled proton transport
all_isotig00179	GO:0045263	proton-transporting ATP synthase complex, coupling factor F(o)
all_isotig00179	GO:0005743	mitochondrial inner membrane
all_isotig00179	GO:0005739	mitochondrion
all_isotig00179	GO:0015078	hydrogen ion transmembrane transporter activity
all_GWL0GYR02F5VUN	GO:0005524	ATP binding
all_GWL0GYR02F5VUN	GO:0016459	myosin complex
all_GWL0GYR02F5VUN	GO:0000166	nucleotide binding
all_GWL0GYR02F5VUN	GO:0003774	motor activity
all_isotig46101	GO:0016020	membrane
all_isotig46101	GO:0016021	integral to membrane
all_isotig00476	GO:0019464	glycine decarboxylation via glycine cleavage system
all_isotig00476	GO:0005960	glycine cleavage complex
all_isotig00476	GO:0006546	glycine catabolic process
all_GWL0GYR01DDP24	GO:0005856	cytoskeleton
all_GWL0GYR01DDP24	GO:0005524	ATP binding
all_GWL0GYR01DDP24	GO:0000166	nucleotide binding
all_GWL0GYR01DDP24	GO:0005737	cytoplasm
all_isotig54019	GO:0016020	membrane
all_isotig54019	GO:0055085	transmembrane transport
all_isotig54019	GO:0016021	integral to membrane
all_GWL0GYR01AOS3U	GO:0007264	small GTPase mediated signal transduction
all_GWL0GYR01AOS3U	GO:0000166	nucleotide binding
all_GWL0GYR01AOS3U	GO:0005525	GTP binding
all_GWL0GYR01AOS3U	GO:0015031	protein transport
all_GWL0GYR02JLEBF	GO:0016787	hydrolase activity
all_GWL0GYR02JLEBF	GO:0005524	ATP binding
all_GWL0GYR02JLEBF	GO:0000166	nucleotide binding
all_GWL0GYR02JLEBF	GO:0004386	helicase activity
all_GWL0GYR02JLEBF	GO:0003676	nucleic acid binding
all_GWL0GYR02JLEBF	GO:0008026	ATP-dependent helicase activity
all_isotig13151	GO:0005622	intracellular
all_isotig13151	GO:0006915	apoptosis
all_isotig48264	GO:0008168	methyltransferase activity
all_isotig48264	GO:0008898	homocysteine S-methyltransferase activity
all_isotig48264	GO:0005622	intracellular
all_isotig48264	GO:0046872	metal ion binding
all_isotig48264	GO:0031419	cobalamin binding
all_isotig48264	GO:0008705	methionine synthase activity
all_isotig48264	GO:0008270	zinc ion binding
all_isotig48264	GO:0016740	transferase activity
all_isotig48264	GO:0044237	cellular metabolic process
all_isotig48264	GO:0042558	pteridine-containing compound metabolic process
all_isotig48264	GO:0032259	methylation
all_isotig48264	GO:0009086	methionine biosynthetic process
all_GWL0GYR01DWRGA	GO:0005524	ATP binding
all_GWL0GYR01DWRGA	GO:0005694	chromosome
all_isotig41059	GO:0006508	proteolysis
all_isotig41059	GO:0008234	cysteine-type peptidase activity
all_GWL0GYR02J1DJU	GO:0006508	proteolysis
all_GWL0GYR02J1DJU	GO:0004197	cysteine-type endopeptidase activity
all_GWL0GYR02J1DJU	GO:0042981	regulation of apoptosis
all_isotig08009	GO:0005840	ribosome
all_GWL0GYR02F2AVF	GO:0008152	metabolic process
all_GWL0GYR02F2AVF	GO:0004091	carboxylesterase activity
all_GWL0GYR02F2AVF	GO:0016787	hydrolase activity
all_GWL0GYR02F2AVF	GO:0016021	integral to membrane
all_GWL0GYR02JCMZ4	GO:0004252	serine-type endopeptidase activity
all_GWL0GYR02JCMZ4	GO:0006508	proteolysis
all_GWL0GYR02JCMZ4	GO:0016787	hydrolase activity
all_GWL0GYR02JCMZ4	GO:0008233	peptidase activity
all_GWL0GYR02JCMZ4	GO:0003824	catalytic activity
all_GWL0GYR02JCMZ4	GO:0008236	serine-type peptidase activity
all_isotig11295	GO:0016020	membrane
all_isotig11295	GO:0004129	cytochrome-c oxidase activity
all_isotig11295	GO:0005743	mitochondrial inner membrane
all_isotig11295	GO:0005739	mitochondrion
all_isotig11295	GO:0005751	mitochondrial respiratory chain complex IV
all_isotig47917	GO:0016616	oxidoreductase activity, acting on the CH-OH group of donors, NAD or NADP as acceptor
all_isotig47917	GO:0006096	glycolysis
all_isotig47917	GO:0044262	cellular carbohydrate metabolic process
all_isotig47917	GO:0003824	catalytic activity
all_isotig47917	GO:0005737	cytoplasm
all_isotig47917	GO:0055114	oxidation-reduction process
all_isotig47917	GO:0005488	binding
all_isotig47917	GO:0004459	L-lactate dehydrogenase activity
all_isotig47917	GO:0005975	carbohydrate metabolic process
all_isotig47917	GO:0016491	oxidoreductase activity
all_isotig57714	GO:0007186	G-protein coupled receptor protein signaling pathway
all_isotig57714	GO:0007165	signal transduction
all_isotig57714	GO:0004945	angiotensin type II receptor activity
all_isotig57714	GO:0004872	receptor activity
all_isotig57714	GO:0016021	integral to membrane
all_isotig57714	GO:0004871	signal transducer activity
all_isotig57714	GO:0004930	G-protein coupled receptor activity
all_isotig10606	GO:0006355	regulation of transcription, DNA-dependent
all_isotig10606	GO:0043565	sequence-specific DNA binding
all_isotig10606	GO:0006351	transcription, DNA-dependent
all_isotig10606	GO:0003700	sequence-specific DNA binding transcription factor activity
all_isotig10606	GO:0046983	protein dimerization activity
all_isotig30079	GO:0008233	peptidase activity
all_isotig13134	GO:0016787	hydrolase activity
all_isotig13134	GO:0004045	aminoacyl-tRNA hydrolase activity
all_isotig22147	GO:0007186	G-protein coupled receptor protein signaling pathway
all_isotig22147	GO:0004872	receptor activity
all_isotig22147	GO:0016021	integral to membrane
all_GWL0GYR01DVG5V	GO:0004180	carboxypeptidase activity
all_GWL0GYR01DVG5V	GO:0008233	peptidase activity
all_GWL0GYR01DVG5V	GO:0001754	eye photoreceptor cell differentiation
all_GWL0GYR01DVG5V	GO:0005737	cytoplasm
all_GWL0GYR01DVG5V	GO:0021772	olfactory bulb development
all_GWL0GYR01DVG5V	GO:0015631	tubulin binding
all_GWL0GYR01DVG5V	GO:0035609	C-terminal protein deglutamylation
all_GWL0GYR01DVG5V	GO:0008237	metallopeptidase activity
all_GWL0GYR01DVG5V	GO:0016787	hydrolase activity
all_GWL0GYR01DVG5V	GO:0005829	cytosol
all_GWL0GYR01DVG5V	GO:0008270	zinc ion binding
all_GWL0GYR01DVG5V	GO:0005739	mitochondrion
all_GWL0GYR01DVG5V	GO:0035610	protein side chain deglutamylation
all_GWL0GYR01DVG5V	GO:0004181	metallocarboxypeptidase activity
all_GWL0GYR01DVG5V	GO:0005488	binding
all_GWL0GYR01DVG5V	GO:0007005	mitochondrion organization
all_GWL0GYR01DVG5V	GO:0046872	metal ion binding
all_GWL0GYR01DVG5V	GO:0006508	proteolysis
all_GWL0GYR01DVG5V	GO:0021702	cerebellar Purkinje cell differentiation
all_GWL0GYR01DVG5V	GO:0050905	neuromuscular process
all_isotig34917	GO:0030904	retromer complex
all_isotig34917	GO:0007034	vacuolar transport
all_GWL0GYR01BVK3G	GO:0005097	Rab GTPase activator activity
all_GWL0GYR01BVK3G	GO:0032851	positive regulation of Rab GTPase activity
all_GWL0GYR01BVK3G	GO:0005622	intracellular
all_GWL0GYR01BVK3G	GO:0032313	regulation of Rab GTPase activity
all_isotig49417	GO:0003964	RNA-directed DNA polymerase activity
all_isotig49417	GO:0003723	RNA binding
all_isotig49417	GO:0006278	RNA-dependent DNA replication
all_isotig45225	GO:0016746	transferase activity, transferring acyl groups
all_isotig45225	GO:0016740	transferase activity
all_GWL0GYR01BB2K3	GO:0006879	cellular iron ion homeostasis
all_GWL0GYR01BB2K3	GO:0005783	endoplasmic reticulum
all_GWL0GYR01BB2K3	GO:0010468	regulation of gene expression
all_GWL0GYR01BB2K3	GO:0003723	RNA binding
all_GWL0GYR01BB2K3	GO:0005737	cytoplasm
all_GWL0GYR01BB2K3	GO:0050892	intestinal absorption
all_GWL0GYR01BB2K3	GO:0003994	aconitate hydratase activity
all_GWL0GYR01BB2K3	GO:0009791	post-embryonic development
all_GWL0GYR01BB2K3	GO:0005829	cytosol
all_GWL0GYR01BB2K3	GO:0051539	4 iron, 4 sulfur cluster binding
all_GWL0GYR01BB2K3	GO:0005739	mitochondrion
all_GWL0GYR01BB2K3	GO:0010040	response to iron(II) ion
all_GWL0GYR01BB2K3	GO:0006101	citrate metabolic process
all_GWL0GYR01BB2K3	GO:0008152	metabolic process
all_GWL0GYR01BB2K3	GO:0006417	regulation of translation
all_GWL0GYR01BB2K3	GO:0005794	Golgi apparatus
all_GWL0GYR01BB2K3	GO:0030350	iron-responsive element binding
all_isotig06948	GO:0016272	prefoldin complex
all_isotig06948	GO:0006457	protein folding
all_isotig06948	GO:0051082	unfolded protein binding
all_isotig06948	GO:0051087	chaperone binding
all_GWL0GYR01EG2IC	GO:0007154	cell communication
all_GWL0GYR01EG2IC	GO:0035091	phosphatidylinositol binding
all_isotig07705	GO:0006457	protein folding
all_isotig07705	GO:0003755	peptidyl-prolyl cis-trans isomerase activity
all_isotig07705	GO:0016853	isomerase activity
all_isotig07705	GO:0000413	protein peptidyl-prolyl isomerization
all_GWL0GYR02JNJ50	GO:0006508	proteolysis
all_GWL0GYR02JNJ50	GO:0016787	hydrolase activity
all_GWL0GYR02JNJ50	GO:0008234	cysteine-type peptidase activity
all_GWL0GYR02JNJ50	GO:0008233	peptidase activity
all_GWL0GYR02JNJ50	GO:0004197	cysteine-type endopeptidase activity
all_GWL0GYR02JNJ50	GO:0004869	cysteine-type endopeptidase inhibitor activity
all_isotig18118	GO:0016020	membrane
all_isotig18118	GO:0019882	antigen processing and presentation
all_isotig18118	GO:0042613	MHC class II protein complex
all_isotig18118	GO:0006955	immune response
all_isotig10564	GO:0016020	membrane
all_isotig10564	GO:0044341	sodium-dependent phosphate transport
all_isotig10564	GO:0015321	sodium-dependent phosphate transmembrane transporter activity
all_isotig08861	GO:0015671	oxygen transport
all_isotig08861	GO:0006810	transport
all_isotig08861	GO:0020037	heme binding
all_isotig08861	GO:0005506	iron ion binding
all_isotig08861	GO:0005833	hemoglobin complex
all_isotig08861	GO:0019825	oxygen binding
all_isotig08861	GO:0046872	metal ion binding
all_isotig08861	GO:0005344	oxygen transporter activity
all_isotig09738	GO:0005544	calcium-dependent phospholipid binding
all_isotig09738	GO:0005509	calcium ion binding
all_isotig54442	GO:0016020	membrane
all_isotig54442	GO:0006810	transport
all_isotig54442	GO:0016021	integral to membrane
all_isotig54442	GO:0005739	mitochondrion
all_isotig54442	GO:0005488	binding
all_isotig54442	GO:0006839	mitochondrial transport
all_isotig04438	GO:0006810	transport
all_isotig04438	GO:0008289	lipid binding
all_isotig04438	GO:0005488	binding
all_isotig04438	GO:0005215	transporter activity
all_isotig44369	GO:0016310	phosphorylation
all_isotig44369	GO:0004674	protein serine/threonine kinase activity
all_isotig44369	GO:0005524	ATP binding
all_isotig44369	GO:0000166	nucleotide binding
all_isotig44369	GO:0016301	kinase activity
all_isotig44369	GO:0004672	protein kinase activity
all_isotig44369	GO:0006468	protein phosphorylation
all_isotig44369	GO:0016772	transferase activity, transferring phosphorus-containing groups
all_isotig10215	GO:0016020	membrane
all_isotig10215	GO:0008152	metabolic process
all_isotig10215	GO:0004346	glucose-6-phosphatase activity
all_isotig10215	GO:0003824	catalytic activity
all_isotig25032	GO:0005840	ribosome
all_isotig25032	GO:0005622	intracellular
all_isotig25032	GO:0006412	translation
all_isotig25032	GO:0003735	structural constituent of ribosome
all_isotig33624	GO:0003779	actin binding
all_isotig33624	GO:0043009	chordate embryonic development
all_isotig22140	GO:0005634	nucleus
all_isotig22140	GO:0003677	DNA binding
all_isotig22140	GO:0006334	nucleosome assembly
all_isotig22140	GO:0005694	chromosome
all_isotig22140	GO:0000786	nucleosome
all_GWL0GYR01CFVA3	GO:0016817	hydrolase activity, acting on acid anhydrides
all_GWL0GYR01CFVA3	GO:0003677	DNA binding
all_GWL0GYR01CFVA3	GO:0016787	hydrolase activity
all_GWL0GYR01CFVA3	GO:0005524	ATP binding
all_GWL0GYR01CFVA3	GO:0004386	helicase activity
all_GWL0GYR01CFVA3	GO:0003676	nucleic acid binding
all_isotig47012	GO:0005869	dynactin complex
all_isotig47012	GO:0007017	microtubule-based process
all_isotig00203	GO:0008083	growth factor activity
all_isotig10057	GO:0005840	ribosome
all_isotig10057	GO:0005622	intracellular
all_isotig10057	GO:0006412	translation
all_isotig10057	GO:0003735	structural constituent of ribosome
all_GWL0GYR01EFX9O	GO:0046872	metal ion binding
all_GWL0GYR01EFX9O	GO:0008270	zinc ion binding
all_GWL0GYR01D00BX	GO:0005634	nucleus
all_GWL0GYR01D00BX	GO:0006355	regulation of transcription, DNA-dependent
all_GWL0GYR01D00BX	GO:0005622	intracellular
all_GWL0GYR01D00BX	GO:0008270	zinc ion binding
all_GWL0GYR01D00BX	GO:0006351	transcription, DNA-dependent
all_GWL0GYR01D00BX	GO:0016740	transferase activity
all_GWL0GYR01D00BX	GO:0016747	transferase activity, transferring acyl groups other than amino-acyl groups
all_GWL0GYR01D00BX	GO:0003700	sequence-specific DNA binding transcription factor activity
all_isotig61955	GO:0016021	integral to membrane
all_isotig61955	GO:0043066	negative regulation of apoptosis
all_GWL0GYR01CEVQT	GO:0003677	DNA binding
all_GWL0GYR01CEVQT	GO:0008168	methyltransferase activity
all_GWL0GYR01CEVQT	GO:0016740	transferase activity
all_GWL0GYR01CEVQT	GO:0032259	methylation
all_GWL0GYR01CEVQT	GO:0006306	DNA methylation
all_isotig04191	GO:0016310	phosphorylation
all_isotig04191	GO:0005524	ATP binding
all_isotig04191	GO:0006241	CTP biosynthetic process
all_isotig04191	GO:0006165	nucleoside diphosphate phosphorylation
all_isotig04191	GO:0016301	kinase activity
all_isotig04191	GO:0004550	nucleoside diphosphate kinase activity
all_isotig04191	GO:0006228	UTP biosynthetic process
all_isotig04191	GO:0006183	GTP biosynthetic process
all_isotig09229	GO:0009055	electron carrier activity
all_isotig09229	GO:0055114	oxidation-reduction process
all_isotig09229	GO:0016491	oxidoreductase activity
all_isotig07033	GO:0000166	nucleotide binding
all_isotig07033	GO:0003676	nucleic acid binding
all_GWL0GYR02J2NLA	GO:0005524	ATP binding
all_GWL0GYR02J2NLA	GO:0004812	aminoacyl-tRNA ligase activity
all_isotig21613	GO:0016021	integral to membrane
all_isotig21613	GO:0004190	aspartic-type endopeptidase activity
all_GWL0GYR01C6MU2	GO:0046872	metal ion binding
all_GWL0GYR01C6MU2	GO:0008270	zinc ion binding
all_isotig21993	GO:0006457	protein folding
all_isotig21993	GO:0005524	ATP binding
all_isotig21993	GO:0051082	unfolded protein binding
all_isotig21993	GO:0006950	response to stress
all_isotig26232	GO:0005524	ATP binding
all_isotig26232	GO:0000166	nucleotide binding
all_isotig26232	GO:0016881	acid-amino acid ligase activity
all_isotig26232	GO:0016874	ligase activity
all_isotig23492	GO:0005840	ribosome
all_isotig23492	GO:0015934	large ribosomal subunit
all_isotig23492	GO:0030529	ribonucleoprotein complex
all_isotig23492	GO:0006412	translation
all_isotig23492	GO:0003735	structural constituent of ribosome
all_isotig09181	GO:0016311	dephosphorylation
all_isotig09181	GO:0016791	phosphatase activity
all_isotig19325	GO:0016874	ligase activity
all_isotig26596	GO:0003677	DNA binding
all_isotig26596	GO:0000166	nucleotide binding
all_isotig26596	GO:0003676	nucleic acid binding
all_GWL0GYR01AWJR3	GO:0016020	membrane
all_GWL0GYR01AWJR3	GO:0016021	integral to membrane
all_GWL0GYR01AWJR3	GO:0016740	transferase activity
all_isotig31754	GO:0005634	nucleus
all_isotig31754	GO:0005524	ATP binding
all_isotig31754	GO:0000166	nucleotide binding
all_isotig31754	GO:0001906	cell killing
all_isotig31754	GO:0005516	calmodulin binding
all_isotig15884	GO:0003723	RNA binding
all_isotig15884	GO:0000166	nucleotide binding
all_isotig15884	GO:0003676	nucleic acid binding
all_GWL0GYR01B5TIQ	GO:0005576	extracellular region
all_GWL0GYR01B5TIQ	GO:0005179	hormone activity
all_isotig54781	GO:0004175	endopeptidase activity
all_isotig54781	GO:0005634	nucleus
all_isotig54781	GO:0000502	proteasome complex
all_isotig54781	GO:0051603	proteolysis involved in cellular protein catabolic process
all_isotig54781	GO:0004298	threonine-type endopeptidase activity
all_isotig54781	GO:0016787	hydrolase activity
all_isotig54781	GO:0008233	peptidase activity
all_isotig54781	GO:0005737	cytoplasm
all_isotig54781	GO:0005839	proteasome core complex
all_isotig00701	GO:0016020	membrane
all_isotig00701	GO:0006810	transport
all_isotig00701	GO:0046872	metal ion binding
all_isotig00701	GO:0006626	protein targeting to mitochondrion
all_isotig00701	GO:0005743	mitochondrial inner membrane
all_isotig00701	GO:0005739	mitochondrion
all_isotig00701	GO:0015031	protein transport
all_isotig00701	GO:0045039	protein import into mitochondrial inner membrane
all_isotig00701	GO:0042719	mitochondrial intermembrane space protein transporter complex
all_isotig03452	GO:0008171	O-methyltransferase activity
all_isotig03452	GO:0008168	methyltransferase activity
all_isotig03452	GO:0016740	transferase activity
all_isotig03452	GO:0032259	methylation
all_isotig18107	GO:0005524	ATP binding
all_isotig18107	GO:0003774	motor activity
all_isotig18107	GO:0048565	digestive tract development
all_isotig18107	GO:0048546	digestive tract morphogenesis
all_isotig18107	GO:0003779	actin binding
all_isotig18107	GO:0030860	regulation of polarized epithelial cell differentiation
all_isotig18107	GO:0000166	nucleotide binding
all_isotig18107	GO:0016459	myosin complex
all_isotig12146	GO:0016020	membrane
all_isotig12146	GO:0006511	ubiquitin-dependent protein catabolic process
all_isotig12146	GO:0016787	hydrolase activity
all_isotig12146	GO:0008234	cysteine-type peptidase activity
all_isotig12146	GO:0008233	peptidase activity
all_isotig12146	GO:0016021	integral to membrane
all_isotig12146	GO:0005741	mitochondrial outer membrane
all_isotig12146	GO:0005739	mitochondrion
all_isotig12146	GO:0004221	ubiquitin thiolesterase activity
all_GWL0GYR01DEWSW	GO:0005634	nucleus
all_GWL0GYR01DEWSW	GO:0003677	DNA binding
all_GWL0GYR01DEWSW	GO:0006355	regulation of transcription, DNA-dependent
all_GWL0GYR01DEWSW	GO:0043565	sequence-specific DNA binding
all_GWL0GYR01DEWSW	GO:0006351	transcription, DNA-dependent
all_GWL0GYR01DEWSW	GO:0003700	sequence-specific DNA binding transcription factor activity
all_isotig15933	GO:0046872	metal ion binding
all_isotig15933	GO:0007165	signal transduction
all_isotig15933	GO:0004872	receptor activity
all_isotig15933	GO:0008270	zinc ion binding
all_isotig15933	GO:0042981	regulation of apoptosis
all_GWL0GYR01CCDZX	GO:0016787	hydrolase activity
all_GWL0GYR01CCDZX	GO:0005524	ATP binding
all_GWL0GYR01CCDZX	GO:0000166	nucleotide binding
all_GWL0GYR01CCDZX	GO:0004386	helicase activity
all_GWL0GYR01CCDZX	GO:0003676	nucleic acid binding
all_GWL0GYR01CCDZX	GO:0008026	ATP-dependent helicase activity
all_GWL0GYR01CJHV1	GO:0016020	membrane
all_GWL0GYR01CJHV1	GO:0004872	receptor activity
all_GWL0GYR01CJHV1	GO:0005488	binding
all_GWL0GYR01CJHV1	GO:0008305	integrin complex
all_GWL0GYR01CJHV1	GO:0007160	cell-matrix adhesion
all_GWL0GYR01CJHV1	GO:0007155	cell adhesion
all_GWL0GYR01CJHV1	GO:0007275	multicellular organismal development
all_GWL0GYR01CJHV1	GO:0007229	integrin-mediated signaling pathway
all_GWL0GYR01CJHV1	GO:0016021	integral to membrane
all_isotig37066	GO:0004867	serine-type endopeptidase inhibitor activity
all_isotig37066	GO:0008233	peptidase activity
all_isotig28112	GO:0016769	transferase activity, transferring nitrogenous groups
all_isotig28112	GO:0006520	cellular amino acid metabolic process
all_isotig28112	GO:0004069	L-aspartate:2-oxoglutarate aminotransferase activity
all_isotig28112	GO:0003824	catalytic activity
all_isotig28112	GO:0080130	L-phenylalanine:2-oxoglutarate aminotransferase activity
all_isotig28112	GO:0009058	biosynthetic process
all_isotig28112	GO:0008483	transaminase activity
all_isotig28112	GO:0016740	transferase activity
all_isotig28112	GO:0030170	pyridoxal phosphate binding
all_GWL0GYR02FV8Q7	GO:0033178	proton-transporting two-sector ATPase complex, catalytic domain
all_GWL0GYR02FV8Q7	GO:0015991	ATP hydrolysis coupled proton transport
all_GWL0GYR02FV8Q7	GO:0016820	hydrolase activity, acting on acid anhydrides, catalyzing transmembrane movement of substances
all_isotig55173	GO:0016310	phosphorylation
all_isotig55173	GO:0004674	protein serine/threonine kinase activity
all_isotig55173	GO:0005524	ATP binding
all_isotig55173	GO:0000166	nucleotide binding
all_isotig55173	GO:0016301	kinase activity
all_isotig55173	GO:0004672	protein kinase activity
all_isotig55173	GO:0006468	protein phosphorylation
all_isotig55173	GO:0016740	transferase activity
all_isotig55173	GO:0004707	MAP kinase activity
all_isotig55173	GO:0016772	transferase activity, transferring phosphorus-containing groups
all_isotig13191	GO:0004129	cytochrome-c oxidase activity
all_GWL0GYR01A97W5	GO:0016020	membrane
all_GWL0GYR01A97W5	GO:0004872	receptor activity
all_GWL0GYR01A97W5	GO:0007154	cell communication
all_GWL0GYR01A97W5	GO:0005488	binding
all_GWL0GYR01A97W5	GO:0008305	integrin complex
all_GWL0GYR01A97W5	GO:0007160	cell-matrix adhesion
all_GWL0GYR01A97W5	GO:0007155	cell adhesion
all_GWL0GYR01A97W5	GO:0007275	multicellular organismal development
all_GWL0GYR01A97W5	GO:0007229	integrin-mediated signaling pathway
all_GWL0GYR01A97W5	GO:0016021	integral to membrane
all_isotig17407	GO:0046872	metal ion binding
all_isotig17407	GO:0006508	proteolysis
all_isotig17407	GO:0004222	metalloendopeptidase activity
all_isotig17407	GO:0008270	zinc ion binding
all_isotig17407	GO:0003824	catalytic activity
all_isotig58506	GO:0004364	glutathione transferase activity
all_isotig58506	GO:0008152	metabolic process
all_isotig58506	GO:0016740	transferase activity
all_GWL0GYR02FOBP1	GO:0005840	ribosome
all_GWL0GYR02FOBP1	GO:0005622	intracellular
all_GWL0GYR02FOBP1	GO:0006412	translation
all_GWL0GYR02FOBP1	GO:0003735	structural constituent of ribosome
all_isotig09661	GO:0070936	protein K48-linked ubiquitination
all_isotig09661	GO:0005524	ATP binding
all_isotig09661	GO:0016567	protein ubiquitination
all_isotig09661	GO:0016874	ligase activity
all_isotig09661	GO:0004842	ubiquitin-protein ligase activity
all_isotig09661	GO:0006511	ubiquitin-dependent protein catabolic process
all_isotig09661	GO:0005515	protein binding
all_isotig09661	GO:0006464	protein modification process
all_isotig09661	GO:0000166	nucleotide binding
all_isotig09661	GO:0016881	acid-amino acid ligase activity
all_GWL0GYR01B4BJM	GO:0005840	ribosome
all_GWL0GYR01B4BJM	GO:0030529	ribonucleoprotein complex
all_GWL0GYR01B4BJM	GO:0005622	intracellular
all_GWL0GYR01B4BJM	GO:0006412	translation
all_GWL0GYR01B4BJM	GO:0003735	structural constituent of ribosome
all_isotig06315	GO:0016310	phosphorylation
all_isotig06315	GO:0019887	protein kinase regulator activity
all_isotig06315	GO:0016301	kinase activity
all_isotig06315	GO:0005956	protein kinase CK2 complex
all_GWL0GYR02H5HNL	GO:0016310	phosphorylation
all_GWL0GYR02H5HNL	GO:0003723	RNA binding
all_GWL0GYR02H5HNL	GO:0005524	ATP binding
all_GWL0GYR02H5HNL	GO:0016301	kinase activity
all_GWL0GYR02H5HNL	GO:0005622	intracellular
all_GWL0GYR02H5HNL	GO:0006468	protein phosphorylation
all_GWL0GYR02H5HNL	GO:0003725	double-stranded RNA binding
all_GWL0GYR02H5HNL	GO:0004674	protein serine/threonine kinase activity
all_GWL0GYR02H5HNL	GO:0004672	protein kinase activity
all_GWL0GYR02H5HNL	GO:0000166	nucleotide binding
all_GWL0GYR02H5HNL	GO:0016772	transferase activity, transferring phosphorus-containing groups
all_isotig31320	GO:0007399	nervous system development
all_isotig31320	GO:0030154	cell differentiation
all_isotig31320	GO:0007275	multicellular organismal development
all_isotig31320	GO:0005737	cytoplasm
all_isotig11934	GO:0004872	receptor activity
all_isotig30686	GO:0051258	protein polymerization
all_isotig30686	GO:0005615	extracellular space
all_isotig30686	GO:0005577	fibrinogen complex
all_isotig30686	GO:0007165	signal transduction
all_isotig30686	GO:0030674	protein binding, bridging
all_isotig30686	GO:0030168	platelet activation
all_isotig30686	GO:0005102	receptor binding
all_GWL0GYR01ENU52	GO:0004252	serine-type endopeptidase activity
all_GWL0GYR01ENU52	GO:0006508	proteolysis
all_GWL0GYR01ENU52	GO:0016787	hydrolase activity
all_GWL0GYR01ENU52	GO:0008233	peptidase activity
all_GWL0GYR01ENU52	GO:0003824	catalytic activity
all_GWL0GYR01ENU52	GO:0008236	serine-type peptidase activity
all_GWL0GYR02FOTEP	GO:0008168	methyltransferase activity
all_GWL0GYR02FOTEP	GO:0005622	intracellular
all_GWL0GYR02FOTEP	GO:0008270	zinc ion binding
all_GWL0GYR02FOTEP	GO:0016740	transferase activity
all_GWL0GYR02FOTEP	GO:0032259	methylation
all_GWL0GYR02FOTEP	GO:0003676	nucleic acid binding
all_isotig42782	GO:0006357	regulation of transcription from RNA polymerase II promoter
all_isotig42782	GO:0016592	mediator complex
all_isotig42782	GO:0001104	RNA polymerase II transcription cofactor activity
all_isotig08793	GO:0005840	ribosome
all_isotig08793	GO:0003723	RNA binding
all_isotig08793	GO:0005622	intracellular
all_isotig08793	GO:0006412	translation
all_isotig08793	GO:0003735	structural constituent of ribosome
all_isotig08793	GO:0015935	small ribosomal subunit
all_isotig08934	GO:0000166	nucleotide binding
all_isotig08934	GO:0003676	nucleic acid binding
all_isotig06210	GO:0016020	membrane
all_isotig06210	GO:0006810	transport
all_isotig06210	GO:0030126	COPI vesicle coat
all_isotig06210	GO:0031410	cytoplasmic vesicle
all_isotig06210	GO:0005737	cytoplasm
all_isotig06210	GO:0005488	binding
all_isotig06210	GO:0000139	Golgi membrane
all_isotig06210	GO:0016192	vesicle-mediated transport
all_isotig06210	GO:0006886	intracellular protein transport
all_isotig06210	GO:0030117	membrane coat
all_isotig06210	GO:0005794	Golgi apparatus
all_isotig06210	GO:0030663	COPI coated vesicle membrane
all_isotig06210	GO:0005198	structural molecule activity
all_isotig06210	GO:0015031	protein transport
all_GWL0GYR02IU5P4	GO:0016020	membrane
all_GWL0GYR02IU5P4	GO:0006810	transport
all_GWL0GYR02IU5P4	GO:0055085	transmembrane transport
all_GWL0GYR02IU5P4	GO:0016021	integral to membrane
all_GWL0GYR02IU5P4	GO:0003333	amino acid transmembrane transport
all_GWL0GYR02IU5P4	GO:0015171	amino acid transmembrane transporter activity
all_GWL0GYR01DAINN	GO:0005840	ribosome
all_GWL0GYR01DAINN	GO:0003723	RNA binding
all_GWL0GYR01DAINN	GO:0030529	ribonucleoprotein complex
all_GWL0GYR01DAINN	GO:0005622	intracellular
all_GWL0GYR01DAINN	GO:0006412	translation
all_GWL0GYR01DAINN	GO:0003735	structural constituent of ribosome
all_GWL0GYR01DAINN	GO:0015935	small ribosomal subunit
all_GWL0GYR01DAINN	GO:0019843	rRNA binding
all_GWL0GYR02G7Z3T	GO:0016763	transferase activity, transferring pentosyl groups
all_GWL0GYR02G7Z3T	GO:0009116	nucleoside metabolic process
all_GWL0GYR02G7Z3T	GO:0003824	catalytic activity
all_isotig08680	GO:0016310	phosphorylation
all_isotig08680	GO:0004674	protein serine/threonine kinase activity
all_isotig08680	GO:0005524	ATP binding
all_isotig08680	GO:0051301	cell division
all_isotig08680	GO:0000166	nucleotide binding
all_isotig08680	GO:0016301	kinase activity
all_isotig08680	GO:0004672	protein kinase activity
all_isotig08680	GO:0006468	protein phosphorylation
all_isotig08680	GO:0016772	transferase activity, transferring phosphorus-containing groups
all_GWL0GYR01D3BWN	GO:0003707	steroid hormone receptor activity
all_GWL0GYR01D3BWN	GO:0005634	nucleus
all_GWL0GYR01D3BWN	GO:0003677	DNA binding
all_GWL0GYR01D3BWN	GO:0006355	regulation of transcription, DNA-dependent
all_GWL0GYR01D3BWN	GO:0004872	receptor activity
all_GWL0GYR01D3BWN	GO:0006351	transcription, DNA-dependent
all_GWL0GYR01D3BWN	GO:0004887	thyroid hormone receptor activity
all_GWL0GYR01D3BWN	GO:0046872	metal ion binding
all_GWL0GYR01D3BWN	GO:0043565	sequence-specific DNA binding
all_GWL0GYR01D3BWN	GO:0008270	zinc ion binding
all_GWL0GYR01D3BWN	GO:0043401	steroid hormone mediated signaling pathway
all_GWL0GYR01D3BWN	GO:0003700	sequence-specific DNA binding transcription factor activity
all_isotig22875	GO:0016020	membrane
all_GWL0GYR01A36H8	GO:0016020	membrane
all_GWL0GYR01A36H8	GO:0008565	protein transporter activity
all_GWL0GYR01A36H8	GO:0030288	outer membrane-bounded periplasmic space
all_GWL0GYR01A36H8	GO:0015031	protein transport
all_GWL0GYR02GIMYP	GO:0016020	membrane
all_GWL0GYR02GIMYP	GO:0006810	transport
all_GWL0GYR02GIMYP	GO:0055085	transmembrane transport
all_GWL0GYR02GIMYP	GO:0006811	ion transport
all_GWL0GYR02GIMYP	GO:0005216	ion channel activity
all_GWL0GYR02GIMYP	GO:0001518	voltage-gated sodium channel complex
all_GWL0GYR02GIMYP	GO:0005248	voltage-gated sodium channel activity
all_GWL0GYR02GIMYP	GO:0016021	integral to membrane
all_GWL0GYR02GIMYP	GO:0006814	sodium ion transport
all_GWL0GYR01DLMNR	GO:0016021	integral to membrane
all_GWL0GYR01DLMNR	GO:0007049	cell cycle
all_isotig41071	GO:0016020	membrane
all_isotig41071	GO:0018106	peptidyl-histidine phosphorylation
all_isotig41071	GO:0016310	phosphorylation
all_isotig41071	GO:0007165	signal transduction
all_isotig41071	GO:0005524	ATP binding
all_isotig41071	GO:0016301	kinase activity
all_isotig41071	GO:0004673	protein histidine kinase activity
all_isotig41071	GO:0000155	two-component sensor activity
all_isotig41071	GO:0000160	two-component signal transduction system (phosphorelay)
all_isotig41071	GO:0000166	nucleotide binding
all_isotig41071	GO:0016021	integral to membrane
all_isotig41071	GO:0016740	transferase activity
all_isotig41071	GO:0004871	signal transducer activity
all_isotig41071	GO:0016772	transferase activity, transferring phosphorus-containing groups
all_isotig07420	GO:0005784	Sec61 translocon complex
all_isotig07420	GO:0030176	integral to endoplasmic reticulum membrane
all_isotig07420	GO:0006613	cotranslational protein targeting to membrane
all_isotig45485	GO:0015671	oxygen transport
all_isotig45485	GO:0006810	transport
all_isotig45485	GO:0020037	heme binding
all_isotig45485	GO:0005506	iron ion binding
all_isotig45485	GO:0005833	hemoglobin complex
all_isotig45485	GO:0019825	oxygen binding
all_isotig45485	GO:0046872	metal ion binding
all_isotig45485	GO:0005344	oxygen transporter activity
all_isotig17320	GO:0016310	phosphorylation
all_isotig17320	GO:0005083	small GTPase regulator activity
all_isotig17320	GO:0016301	kinase activity
all_GWL0GYR02GEHEG	GO:0004252	serine-type endopeptidase activity
all_GWL0GYR02GEHEG	GO:0016021	integral to membrane
all_isotig04269	GO:0016567	protein ubiquitination
all_isotig04269	GO:0016874	ligase activity
all_isotig04269	GO:0004842	ubiquitin-protein ligase activity
all_isotig04269	GO:0031386	protein tag
all_isotig04269	GO:0046872	metal ion binding
all_isotig04269	GO:0006917	induction of apoptosis
all_isotig04269	GO:0016881	acid-amino acid ligase activity
all_isotig04269	GO:0008270	zinc ion binding
all_isotig04269	GO:0000209	protein polyubiquitination
all_isotig12784	GO:0016020	membrane
all_isotig12784	GO:0033179	proton-transporting V-type ATPase, V0 domain
all_isotig12784	GO:0006810	transport
all_isotig12784	GO:0006811	ion transport
all_isotig12784	GO:0015991	ATP hydrolysis coupled proton transport
all_isotig12784	GO:0033177	proton-transporting two-sector ATPase complex, proton-transporting domain
all_isotig12784	GO:0016021	integral to membrane
all_isotig12784	GO:0015078	hydrogen ion transmembrane transporter activity
all_isotig12784	GO:0015992	proton transport
all_GWL0GYR01BVTKZ	GO:0008152	metabolic process
all_GWL0GYR01BVTKZ	GO:0055114	oxidation-reduction process
all_GWL0GYR01BVTKZ	GO:0005488	binding
all_GWL0GYR01BVTKZ	GO:0016491	oxidoreductase activity
all_GWL0GYR01COTWR	GO:0016020	membrane
all_GWL0GYR01COTWR	GO:0070588	calcium ion transmembrane transport
all_GWL0GYR01COTWR	GO:0006810	transport
all_GWL0GYR01COTWR	GO:0005783	endoplasmic reticulum
all_GWL0GYR01COTWR	GO:0055085	transmembrane transport
all_GWL0GYR01COTWR	GO:0004872	receptor activity
all_GWL0GYR01COTWR	GO:0006816	calcium ion transport
all_GWL0GYR01COTWR	GO:0006811	ion transport
all_GWL0GYR01COTWR	GO:0005220	inositol 1,4,5-trisphosphate-sensitive calcium-release channel activity
all_GWL0GYR01COTWR	GO:0005216	ion channel activity
all_GWL0GYR01COTWR	GO:0048016	inositol phosphate-mediated signaling
all_GWL0GYR01COTWR	GO:0016021	integral to membrane
all_GWL0GYR01COTWR	GO:0005262	calcium channel activity
all_isotig06990	GO:0006457	protein folding
all_isotig06990	GO:0003755	peptidyl-prolyl cis-trans isomerase activity
all_isotig06990	GO:0016853	isomerase activity
all_isotig06990	GO:0000413	protein peptidyl-prolyl isomerization
all_isotig28027	GO:0046872	metal ion binding
all_isotig28027	GO:0005622	intracellular
all_isotig28027	GO:0008270	zinc ion binding
all_isotig28027	GO:0005488	binding
all_isotig46756	GO:0004497	monooxygenase activity
all_isotig13464	GO:0003707	steroid hormone receptor activity
all_isotig13464	GO:0005634	nucleus
all_isotig13464	GO:0003677	DNA binding
all_isotig13464	GO:0006355	regulation of transcription, DNA-dependent
all_isotig13464	GO:0004872	receptor activity
all_isotig13464	GO:0006351	transcription, DNA-dependent
all_isotig13464	GO:0046872	metal ion binding
all_isotig13464	GO:0043565	sequence-specific DNA binding
all_isotig13464	GO:0008270	zinc ion binding
all_isotig13464	GO:0043401	steroid hormone mediated signaling pathway
all_isotig13464	GO:0005496	steroid binding
all_isotig13464	GO:0003700	sequence-specific DNA binding transcription factor activity
all_GWL0GYR01B9GIZ	GO:0005634	nucleus
all_GWL0GYR01B9GIZ	GO:0046872	metal ion binding
all_GWL0GYR01B9GIZ	GO:0008270	zinc ion binding
all_GWL0GYR01B9GIZ	GO:0003676	nucleic acid binding
all_isotig32253	GO:0000166	nucleotide binding
all_isotig32253	GO:0003676	nucleic acid binding
all_GWL0GYR02GH3GM	GO:0016020	membrane
all_GWL0GYR02GH3GM	GO:0008654	phospholipid biosynthetic process
all_GWL0GYR02GH3GM	GO:0016780	phosphotransferase activity, for other substituted phosphate groups
all_GWL0GYR02GH3GM	GO:0016740	transferase activity
all_isotig00740	GO:0006413	translational initiation
all_isotig00740	GO:0043022	ribosome binding
all_isotig00740	GO:0005634	nucleus
all_isotig00740	GO:0006446	regulation of translational initiation
all_isotig00740	GO:0003743	translation initiation factor activity
all_isotig00740	GO:0005852	eukaryotic translation initiation factor 3 complex
all_isotig00740	GO:0005488	binding
all_isotig11321	GO:0005524	ATP binding
all_isotig11321	GO:0051276	chromosome organization
all_isotig11321	GO:0005694	chromosome
all_isotig22573	GO:0005622	intracellular
all_isotig22573	GO:0008270	zinc ion binding
all_isotig22573	GO:0003676	nucleic acid binding
all_isotig10730	GO:0005634	nucleus
all_isotig10730	GO:0006281	DNA repair
all_isotig10730	GO:0010212	response to ionizing radiation
all_isotig10730	GO:0031593	polyubiquitin binding
all_isotig10730	GO:0005737	cytoplasm
all_isotig10730	GO:0006915	apoptosis
all_isotig10730	GO:0006302	double-strand break repair
all_isotig10730	GO:0045739	positive regulation of DNA repair
all_isotig10730	GO:0070552	BRISC complex
all_isotig10730	GO:0070531	BRCA1-A complex
all_isotig10730	GO:0031572	G2/M transition DNA damage checkpoint
all_isotig10730	GO:0006974	response to DNA damage stimulus
all_isotig10730	GO:0016568	chromatin modification
all_isotig08500	GO:0003723	RNA binding
all_isotig08500	GO:0000166	nucleotide binding
all_isotig08500	GO:0003676	nucleic acid binding
all_GWL0GYR01BIOI9	GO:0008652	cellular amino acid biosynthetic process
all_GWL0GYR01BIOI9	GO:0008152	metabolic process
all_GWL0GYR01BIOI9	GO:0016757	transferase activity, transferring glycosyl groups
all_GWL0GYR01BIOI9	GO:0009073	aromatic amino acid family biosynthetic process
all_GWL0GYR01BIOI9	GO:0000162	tryptophan biosynthetic process
all_GWL0GYR01BIOI9	GO:0016740	transferase activity
all_GWL0GYR01BIOI9	GO:0004048	anthranilate phosphoribosyltransferase activity
all_GWL0GYR02G5LSS	GO:0016310	phosphorylation
all_GWL0GYR02G5LSS	GO:0004674	protein serine/threonine kinase activity
all_GWL0GYR02G5LSS	GO:0005524	ATP binding
all_GWL0GYR02G5LSS	GO:0000166	nucleotide binding
all_GWL0GYR02G5LSS	GO:0016301	kinase activity
all_GWL0GYR02G5LSS	GO:0004672	protein kinase activity
all_GWL0GYR02G5LSS	GO:0006468	protein phosphorylation
all_GWL0GYR02G5LSS	GO:0016772	transferase activity, transferring phosphorus-containing groups
all_GWL0GYR01DDKPX	GO:0016779	nucleotidyltransferase activity
all_GWL0GYR01DDKPX	GO:0016740	transferase activity
all_GWL0GYR02I6LFS	GO:0006457	protein folding
all_GWL0GYR02I6LFS	GO:0005524	ATP binding
all_GWL0GYR02I6LFS	GO:0051082	unfolded protein binding
all_GWL0GYR02I6LFS	GO:0000166	nucleotide binding
all_GWL0GYR02I6LFS	GO:0017111	nucleoside-triphosphatase activity
all_GWL0GYR02HH88A	GO:0005622	intracellular
all_GWL0GYR02HH88A	GO:0008270	zinc ion binding
all_GWL0GYR02HH88A	GO:0003676	nucleic acid binding
all_isotig19417	GO:0016020	membrane
all_isotig19417	GO:0008152	metabolic process
all_isotig19417	GO:0004346	glucose-6-phosphatase activity
all_isotig19417	GO:0003824	catalytic activity
all_isotig56841	GO:0016790	thiolester hydrolase activity
all_isotig56841	GO:0016290	palmitoyl-CoA hydrolase activity
all_isotig56841	GO:0006637	acyl-CoA metabolic process
all_isotig56841	GO:0006629	lipid metabolic process
all_isotig25260	GO:0030276	clathrin binding
all_isotig25260	GO:0048268	clathrin coat assembly
all_isotig25260	GO:0005545	1-phosphatidylinositol binding
all_isotig25260	GO:0030118	clathrin coat
all_isotig25260	GO:0005543	phospholipid binding
all_GWL0GYR01AXW43	GO:0016020	membrane
all_GWL0GYR01AXW43	GO:0006810	transport
all_GWL0GYR01AXW43	GO:0055085	transmembrane transport
all_GWL0GYR01AXW43	GO:0008272	sulfate transport
all_GWL0GYR01AXW43	GO:0016021	integral to membrane
all_GWL0GYR01AXW43	GO:0008271	secondary active sulfate transmembrane transporter activity
all_GWL0GYR01AXW43	GO:0005215	transporter activity
all_isotig22162	GO:0031100	organ regeneration
all_isotig22162	GO:0003677	DNA binding
all_isotig22162	GO:0007059	chromosome segregation
all_isotig22162	GO:0005524	ATP binding
all_isotig22162	GO:0006355	regulation of transcription, DNA-dependent
all_isotig22162	GO:0016853	isomerase activity
all_isotig22162	GO:0003918	DNA topoisomerase (ATP-hydrolyzing) activity
all_isotig22162	GO:0005694	chromosome
all_isotig22162	GO:0006259	DNA metabolic process
all_isotig22162	GO:0006265	DNA topological change
all_isotig14775	GO:0005524	ATP binding
all_isotig14775	GO:0004672	protein kinase activity
all_isotig14775	GO:0006468	protein phosphorylation
all_isotig14775	GO:0016772	transferase activity, transferring phosphorus-containing groups
all_isotig16292	GO:0016020	membrane
all_GWL0GYR01BVGQE	GO:0003779	actin binding
all_GWL0GYR01BVGQE	GO:0005524	ATP binding
all_GWL0GYR01BVGQE	GO:0016459	myosin complex
all_GWL0GYR01BVGQE	GO:0000166	nucleotide binding
all_GWL0GYR01BVGQE	GO:0003774	motor activity
all_GWL0GYR01BVGQE	GO:0032982	myosin filament
all_isotig46564	GO:0031105	septin complex
all_isotig46564	GO:0000166	nucleotide binding
all_isotig46564	GO:0005525	GTP binding
all_isotig46564	GO:0007049	cell cycle
all_isotig36138	GO:0003954	NADH dehydrogenase activity
all_isotig36138	GO:0005739	mitochondrion
all_isotig36138	GO:0008137	NADH dehydrogenase (ubiquinone) activity
all_isotig00923	GO:0006810	transport
all_isotig00923	GO:0008289	lipid binding
all_isotig00923	GO:0005488	binding
all_isotig00923	GO:0005215	transporter activity
all_GWL0GYR02FU7VZ	GO:0016020	membrane
all_GWL0GYR02FU7VZ	GO:0019835	cytolysis
all_GWL0GYR02FU7VZ	GO:0006957	complement activation, alternative pathway
all_GWL0GYR02FU7VZ	GO:0006958	complement activation, classical pathway
all_GWL0GYR02FU7VZ	GO:0005579	membrane attack complex
all_GWL0GYR02FU7VZ	GO:0005576	extracellular region
all_GWL0GYR02FU7VZ	GO:0006955	immune response
all_GWL0GYR02FU7VZ	GO:0016021	integral to membrane
all_GWL0GYR02FU7VZ	GO:0045087	innate immune response
all_GWL0GYR02FU7VZ	GO:0005886	plasma membrane
all_GWL0GYR01BC98O	GO:0003723	RNA binding
all_GWL0GYR01BC98O	GO:0030247	polysaccharide binding
all_GWL0GYR01BC98O	GO:0004518	nuclease activity
all_GWL0GYR01BC98O	GO:0016788	hydrolase activity, acting on ester bonds
all_GWL0GYR01BC98O	GO:0004521	endoribonuclease activity
all_GWL0GYR01BC98O	GO:0046872	metal ion binding
all_GWL0GYR01BC98O	GO:0005044	scavenger receptor activity
all_GWL0GYR01BC98O	GO:0016787	hydrolase activity
all_GWL0GYR01BC98O	GO:0005576	extracellular region
all_GWL0GYR01BC98O	GO:0006955	immune response
all_GWL0GYR01BC98O	GO:0004519	endonuclease activity
all_GWL0GYR02F3SU0	GO:0007517	muscle organ development
all_isotig09566	GO:0000166	nucleotide binding
all_isotig09566	GO:0003676	nucleic acid binding
all_isotig08602	GO:0030424	axon
all_isotig08602	GO:0051146	striated muscle cell differentiation
all_isotig08602	GO:0030182	neuron differentiation
all_isotig08602	GO:0043403	skeletal muscle tissue regeneration
all_isotig08602	GO:0016202	regulation of striated muscle tissue development
all_isotig08602	GO:0005737	cytoplasm
all_isotig08602	GO:0006417	regulation of translation
all_isotig08602	GO:0016049	cell growth
all_isotig08602	GO:0021707	cerebellar granule cell differentiation
all_isotig08602	GO:0006584	catecholamine metabolic process
all_GWL0GYR02JCTLB	GO:0005488	binding
all_GWL0GYR01BZSXP	GO:0007165	signal transduction
all_GWL0GYR01BZSXP	GO:0005509	calcium ion binding
all_GWL0GYR01BZSXP	GO:0005578	proteinaceous extracellular matrix
all_GWL0GYR01DK5P0	GO:0032312	regulation of ARF GTPase activity
all_GWL0GYR01DK5P0	GO:0008060	ARF GTPase activator activity
all_GWL0GYR01DK5P0	GO:0008270	zinc ion binding
all_isotig17604	GO:0016020	membrane
all_isotig17604	GO:0005509	calcium ion binding
all_isotig17604	GO:0004872	receptor activity
all_isotig17604	GO:0016021	integral to membrane
all_isotig31467	GO:0006457	protein folding
all_isotig31467	GO:0044267	cellular protein metabolic process
all_isotig31467	GO:0005524	ATP binding
all_isotig31467	GO:0051082	unfolded protein binding
all_isotig31467	GO:0000166	nucleotide binding
all_isotig31467	GO:0005737	cytoplasm
all_GWL0GYR01D1CUL	GO:0000287	magnesium ion binding
all_GWL0GYR01D1CUL	GO:0003677	DNA binding
all_GWL0GYR01D1CUL	GO:0006355	regulation of transcription, DNA-dependent
all_GWL0GYR01D1CUL	GO:0009888	tissue development
all_GWL0GYR01D1CUL	GO:0003690	double-stranded DNA binding
all_GWL0GYR01D1CUL	GO:0003705	sequence-specific distal enhancer binding RNA polymerase II transcription factor activity
all_GWL0GYR01D1CUL	GO:0007389	pattern specification process
all_GWL0GYR01D1CUL	GO:0000122	negative regulation of transcription from RNA polymerase II promoter
all_GWL0GYR01D1CUL	GO:0005667	transcription factor complex
all_GWL0GYR01D1CUL	GO:0043565	sequence-specific DNA binding
all_GWL0GYR01D1CUL	GO:0003700	sequence-specific DNA binding transcription factor activity
all_GWL0GYR01D1CUL	GO:0005634	nucleus
all_GWL0GYR01D1CUL	GO:0006351	transcription, DNA-dependent
all_GWL0GYR01D1CUL	GO:0051090	regulation of sequence-specific DNA binding transcription factor activity
all_GWL0GYR01D1CUL	GO:0046872	metal ion binding
all_GWL0GYR01D1CUL	GO:0009790	embryo development
all_GWL0GYR01D1CUL	GO:0008134	transcription factor binding
all_GWL0GYR01D1CUL	GO:0008301	DNA bending activity
all_isotig62956	GO:0016020	membrane
all_isotig62956	GO:0016021	integral to membrane
all_GWL0GYR02HWK4B	GO:0046872	metal ion binding
all_GWL0GYR02HWK4B	GO:0008270	zinc ion binding
all_isotig53280	GO:0016042	lipid catabolic process
all_isotig53280	GO:0007165	signal transduction
all_isotig53280	GO:0004435	phosphatidylinositol phospholipase C activity
all_isotig53280	GO:0005622	intracellular
all_isotig53280	GO:0048703	embryonic viscerocranium morphogenesis
all_isotig53280	GO:0035556	intracellular signal transduction
all_isotig53280	GO:0004629	phospholipase C activity
all_isotig53280	GO:0008081	phosphoric diester hydrolase activity
all_isotig53280	GO:0060536	cartilage morphogenesis
all_isotig53280	GO:0005509	calcium ion binding
all_isotig53280	GO:0004871	signal transducer activity
all_isotig53280	GO:0006629	lipid metabolic process
all_GWL0GYR02GCH7E	GO:0005634	nucleus
all_GWL0GYR02GCH7E	GO:0016310	phosphorylation
all_GWL0GYR02GCH7E	GO:0004677	DNA-dependent protein kinase activity
all_GWL0GYR02GCH7E	GO:0003677	DNA binding
all_GWL0GYR02GCH7E	GO:0005524	ATP binding
all_GWL0GYR02GCH7E	GO:0016301	kinase activity
all_GWL0GYR02GCH7E	GO:0016773	phosphotransferase activity, alcohol group as acceptor
all_GWL0GYR02GCH7E	GO:0005488	binding
all_GWL0GYR02GCH7E	GO:0000166	nucleotide binding
all_GWL0GYR02GCH7E	GO:0016740	transferase activity
all_GWL0GYR02GCH7E	GO:0006303	double-strand break repair via nonhomologous end joining
all_GWL0GYR02GCH7E	GO:0016772	transferase activity, transferring phosphorus-containing groups
all_isotig34407	GO:0008565	protein transporter activity
all_isotig34407	GO:0016021	integral to membrane
all_isotig34407	GO:0015031	protein transport
all_isotig24470	GO:0005783	endoplasmic reticulum
all_GWL0GYR01EE41A	GO:0020011	apicoplast
all_GWL0GYR02I012P	GO:0016310	phosphorylation
all_GWL0GYR02I012P	GO:0004674	protein serine/threonine kinase activity
all_GWL0GYR02I012P	GO:0016301	kinase activity
all_GWL0GYR02I012P	GO:0016740	transferase activity
all_GWL0GYR02I012P	GO:0008658	penicillin binding
all_isotig39978	GO:0008152	metabolic process
all_isotig39978	GO:0016746	transferase activity, transferring acyl groups
all_isotig39978	GO:0003988	acetyl-CoA C-acyltransferase activity
all_isotig39978	GO:0003985	acetyl-CoA C-acetyltransferase activity
all_isotig39978	GO:0016740	transferase activity
all_isotig39978	GO:0016747	transferase activity, transferring acyl groups other than amino-acyl groups
all_isotig39978	GO:0003824	catalytic activity
all_isotig02011	GO:0006879	cellular iron ion homeostasis
all_isotig02011	GO:0046872	metal ion binding
all_isotig02011	GO:0006826	iron ion transport
all_isotig02011	GO:0046914	transition metal ion binding
all_isotig02011	GO:0008199	ferric iron binding
all_isotig02011	GO:0055114	oxidation-reduction process
all_isotig02011	GO:0005488	binding
all_isotig02011	GO:0016491	oxidoreductase activity
all_GWL0GYR01CT31Q	GO:0009055	electron carrier activity
all_GWL0GYR01CT31Q	GO:0020037	heme binding
all_GWL0GYR01CT31Q	GO:0005506	iron ion binding
all_GWL0GYR01CT31Q	GO:0055114	oxidation-reduction process
all_GWL0GYR01CT31Q	GO:0016705	oxidoreductase activity, acting on paired donors, with incorporation or reduction of molecular oxygen
all_GWL0GYR01CT31Q	GO:0046872	metal ion binding
all_GWL0GYR01CT31Q	GO:0004497	monooxygenase activity
all_GWL0GYR01CT31Q	GO:0016712	oxidoreductase activity, acting on paired donors, with incorporation or reduction of molecular oxygen, reduced flavin or flavoprotein as one donor, and incorporation of one atom of oxygen
all_GWL0GYR01CT31Q	GO:0016491	oxidoreductase activity
all_isotig07776	GO:0004180	carboxypeptidase activity
all_isotig07776	GO:0046872	metal ion binding
all_isotig07776	GO:0006508	proteolysis
all_isotig07776	GO:0008270	zinc ion binding
all_isotig07776	GO:0004181	metallocarboxypeptidase activity
all_GWL0GYR01ENJM9	GO:0004872	receptor activity
all_isotig26078	GO:0005488	binding
all_isotig47341	GO:0046872	metal ion binding
all_isotig47341	GO:0008270	zinc ion binding
all_isotig47341	GO:0003676	nucleic acid binding
all_GWL0GYR01D75VQ	GO:0046872	metal ion binding
all_GWL0GYR01D75VQ	GO:0008270	zinc ion binding
all_isotig15351	GO:0016226	iron-sulfur cluster assembly
all_isotig15351	GO:0005506	iron ion binding
all_isotig15351	GO:0051536	iron-sulfur cluster binding
all_isotig40706	GO:0006457	protein folding
all_isotig40706	GO:0003755	peptidyl-prolyl cis-trans isomerase activity
all_isotig40706	GO:0016853	isomerase activity
all_isotig40706	GO:0000413	protein peptidyl-prolyl isomerization
all_GWL0GYR02FSM61	GO:0006281	DNA repair
all_GWL0GYR02FSM61	GO:0005524	ATP binding
all_GWL0GYR02FSM61	GO:0004386	helicase activity
all_GWL0GYR02FSM61	GO:0003676	nucleic acid binding
all_GWL0GYR02FSM61	GO:0008026	ATP-dependent helicase activity
all_GWL0GYR02FSM61	GO:0004003	ATP-dependent DNA helicase activity
all_GWL0GYR02FSM61	GO:0016787	hydrolase activity
all_GWL0GYR02FSM61	GO:0000166	nucleotide binding
all_GWL0GYR02FSM61	GO:0006310	DNA recombination
all_isotig02043	GO:0004175	endopeptidase activity
all_isotig02043	GO:0005634	nucleus
all_isotig02043	GO:0000502	proteasome complex
all_isotig02043	GO:0051603	proteolysis involved in cellular protein catabolic process
all_isotig02043	GO:0004298	threonine-type endopeptidase activity
all_isotig02043	GO:0016787	hydrolase activity
all_isotig02043	GO:0008233	peptidase activity
all_isotig02043	GO:0005737	cytoplasm
all_isotig02043	GO:0005839	proteasome core complex
all_GWL0GYR01DFDP4	GO:0016021	integral to membrane
all_GWL0GYR02GDYPT	GO:0003677	DNA binding
all_GWL0GYR02GDYPT	GO:0000160	two-component signal transduction system (phosphorelay)
all_GWL0GYR02GDYPT	GO:0006355	regulation of transcription, DNA-dependent
all_GWL0GYR02GDYPT	GO:0000156	two-component response regulator activity
all_GWL0GYR01DFJUR	GO:0016020	membrane
all_GWL0GYR01DFJUR	GO:0006810	transport
all_GWL0GYR01DFJUR	GO:0005634	nucleus
all_GWL0GYR01DFJUR	GO:0005783	endoplasmic reticulum
all_GWL0GYR01DFJUR	GO:0006869	lipid transport
all_GWL0GYR01DFJUR	GO:0004872	receptor activity
all_GWL0GYR01DFJUR	GO:0000247	C-8 sterol isomerase activity
all_GWL0GYR01DFJUR	GO:0006696	ergosterol biosynthetic process
all_GWL0GYR01DFJUR	GO:0016021	integral to membrane
all_GWL0GYR01DFJUR	GO:0005637	nuclear inner membrane
all_GWL0GYR01DFJUR	GO:0005789	endoplasmic reticulum membrane
all_GWL0GYR01DFJUR	GO:0005640	nuclear outer membrane
all_GWL0GYR01DFJUR	GO:0005886	plasma membrane
all_GWL0GYR01CZ0Q7	GO:0004175	endopeptidase activity
all_GWL0GYR01CZ0Q7	GO:0005634	nucleus
all_GWL0GYR01CZ0Q7	GO:0000502	proteasome complex
all_GWL0GYR01CZ0Q7	GO:0051603	proteolysis involved in cellular protein catabolic process
all_GWL0GYR01CZ0Q7	GO:0004298	threonine-type endopeptidase activity
all_GWL0GYR01CZ0Q7	GO:0016787	hydrolase activity
all_GWL0GYR01CZ0Q7	GO:0008233	peptidase activity
all_GWL0GYR01CZ0Q7	GO:0005737	cytoplasm
all_GWL0GYR01CZ0Q7	GO:0005839	proteasome core complex
all_isotig30238	GO:0004872	receptor activity
all_isotig30238	GO:0016021	integral to membrane
all_GWL0GYR01BOSDW	GO:0055114	oxidation-reduction process
all_GWL0GYR01BOSDW	GO:0016491	oxidoreductase activity
all_isotig31407	GO:0016020	membrane
all_isotig31407	GO:0006810	transport
all_isotig31407	GO:0055085	transmembrane transport
all_isotig31407	GO:0005215	transporter activity
all_GWL0GYR01DEMQE	GO:0000166	nucleotide binding
all_GWL0GYR01DEMQE	GO:0003676	nucleic acid binding
all_isotig06500	GO:0043169	cation binding
all_isotig06500	GO:0005975	carbohydrate metabolic process
all_isotig06500	GO:0006004	fucose metabolic process
all_isotig06500	GO:0003824	catalytic activity
all_isotig06500	GO:0004560	alpha-L-fucosidase activity
all_isotig08051	GO:0005488	binding
all_GWL0GYR02GC3A2	GO:0005634	nucleus
all_GWL0GYR02GC3A2	GO:0005730	nucleolus
all_isotig51198	GO:0006184	GTP catabolic process
all_isotig51198	GO:0000166	nucleotide binding
all_isotig51198	GO:0003746	translation elongation factor activity
all_isotig51198	GO:0006414	translational elongation
all_isotig51198	GO:0005525	GTP binding
all_isotig51198	GO:0005737	cytoplasm
all_isotig51198	GO:0003924	GTPase activity
all_isotig51091	GO:0016020	membrane
all_isotig51091	GO:0006810	transport
all_isotig51091	GO:0009055	electron carrier activity
all_isotig51091	GO:0020037	heme binding
all_isotig51091	GO:0005506	iron ion binding
all_isotig51091	GO:0004129	cytochrome-c oxidase activity
all_isotig51091	GO:0009060	aerobic respiration
all_isotig51091	GO:0055114	oxidation-reduction process
all_isotig51091	GO:0046872	metal ion binding
all_isotig51091	GO:0022900	electron transport chain
all_isotig51091	GO:0016021	integral to membrane
all_isotig51091	GO:0005743	mitochondrial inner membrane
all_isotig51091	GO:0070469	respiratory chain
all_isotig51091	GO:0005739	mitochondrion
all_isotig51091	GO:0016491	oxidoreductase activity
all_isotig59627	GO:0016020	membrane
all_isotig15424	GO:0016620	oxidoreductase activity, acting on the aldehyde or oxo group of donors, NAD or NADP as acceptor
all_isotig15424	GO:0008152	metabolic process
all_isotig15424	GO:0055114	oxidation-reduction process
all_isotig15424	GO:0016491	oxidoreductase activity
all_GWL0GYR01A1FUR	GO:0005634	nucleus
all_GWL0GYR01A1FUR	GO:0003677	DNA binding
all_GWL0GYR01A1FUR	GO:0006355	regulation of transcription, DNA-dependent
all_GWL0GYR01A1FUR	GO:0043565	sequence-specific DNA binding
all_GWL0GYR01A1FUR	GO:0006351	transcription, DNA-dependent
all_GWL0GYR01A1FUR	GO:0003700	sequence-specific DNA binding transcription factor activity
all_isotig26876	GO:0004872	receptor activity
all_GWL0GYR02HJZME	GO:0030151	molybdenum ion binding
all_GWL0GYR02HJZME	GO:0055114	oxidation-reduction process
all_GWL0GYR02HJZME	GO:0051536	iron-sulfur cluster binding
all_GWL0GYR02HJZME	GO:0005488	binding
all_GWL0GYR02HJZME	GO:0046872	metal ion binding
all_GWL0GYR02HJZME	GO:0008940	nitrate reductase activity
all_GWL0GYR02HJZME	GO:0051539	4 iron, 4 sulfur cluster binding
all_GWL0GYR02HJZME	GO:0016491	oxidoreductase activity
all_GWL0GYR02GUYPA	GO:0005840	ribosome
all_GWL0GYR02GUYPA	GO:0003723	RNA binding
all_GWL0GYR02GUYPA	GO:0006412	translation
all_GWL0GYR02GUYPA	GO:0003735	structural constituent of ribosome
all_isotig08189	GO:0046872	metal ion binding
all_isotig08189	GO:0008270	zinc ion binding
all_GWL0GYR01C8W10	GO:0005524	ATP binding
all_GWL0GYR01C8W10	GO:0005737	cytoplasm
all_GWL0GYR01C8W10	GO:0016874	ligase activity
all_GWL0GYR01C8W10	GO:0004814	arginine-tRNA ligase activity
all_GWL0GYR01C8W10	GO:0000166	nucleotide binding
all_GWL0GYR01C8W10	GO:0006418	tRNA aminoacylation for protein translation
all_GWL0GYR01C8W10	GO:0006412	translation
all_GWL0GYR01C8W10	GO:0004812	aminoacyl-tRNA ligase activity
all_GWL0GYR01C8W10	GO:0006420	arginyl-tRNA aminoacylation
all_isotig54153	GO:0006412	translation
all_isotig54153	GO:0003746	translation elongation factor activity
all_isotig54153	GO:0006414	translational elongation
all_isotig54153	GO:0005853	eukaryotic translation elongation factor 1 complex
all_GWL0GYR02GXTL8	GO:0005524	ATP binding
all_GWL0GYR02GXTL8	GO:0000166	nucleotide binding
all_GWL0GYR02GXTL8	GO:0006950	response to stress
all_GWL0GYR01BCHMZ	GO:0005840	ribosome
all_GWL0GYR01BCHMZ	GO:0003723	RNA binding
all_GWL0GYR01BCHMZ	GO:0030529	ribonucleoprotein complex
all_GWL0GYR01BCHMZ	GO:0006412	translation
all_GWL0GYR01BCHMZ	GO:0003735	structural constituent of ribosome
all_GWL0GYR01BCHMZ	GO:0015935	small ribosomal subunit
all_GWL0GYR01BCHMZ	GO:0019843	rRNA binding
all_GWL0GYR02FX4GO	GO:0000038	very long-chain fatty acid metabolic process
all_GWL0GYR02FX4GO	GO:0008152	metabolic process
all_GWL0GYR02FX4GO	GO:0032934	sterol binding
all_GWL0GYR02FX4GO	GO:0005777	peroxisome
all_GWL0GYR02FX4GO	GO:0060009	Sertoli cell development
all_GWL0GYR02FX4GO	GO:0055114	oxidation-reduction process
all_GWL0GYR02FX4GO	GO:0005488	binding
all_GWL0GYR02FX4GO	GO:0006635	fatty acid beta-oxidation
all_GWL0GYR02FX4GO	GO:0005739	mitochondrion
all_GWL0GYR02FX4GO	GO:0016491	oxidoreductase activity
all_isotig09875	GO:0005509	calcium ion binding
all_isotig49886	GO:0016020	membrane
all_isotig49886	GO:0007275	multicellular organismal development
all_isotig49886	GO:0004872	receptor activity
all_isotig49886	GO:0016021	integral to membrane
all_GWL0GYR01E1PDS	GO:0004872	receptor activity
all_GWL0GYR01EET13	GO:0006457	protein folding
all_GWL0GYR01EET13	GO:0003755	peptidyl-prolyl cis-trans isomerase activity
all_GWL0GYR01EET13	GO:0016853	isomerase activity
all_GWL0GYR01EET13	GO:0000413	protein peptidyl-prolyl isomerization
all_GWL0GYR02HVSF7	GO:0046872	metal ion binding
all_GWL0GYR02HVSF7	GO:0008270	zinc ion binding
all_isotig21090	GO:0005576	extracellular region
all_isotig21090	GO:0005179	hormone activity
all_GWL0GYR01BIJWC	GO:0016829	lyase activity
all_GWL0GYR01BIJWC	GO:0043249	erythrocyte maturation
all_GWL0GYR01BIJWC	GO:0004325	ferrochelatase activity
all_GWL0GYR01BIJWC	GO:0006783	heme biosynthetic process
all_GWL0GYR01BIJWC	GO:0006779	porphyrin-containing compound biosynthetic process
all_GWL0GYR01DJYAA	GO:0009055	electron carrier activity
all_GWL0GYR01DJYAA	GO:0055114	oxidation-reduction process
all_GWL0GYR01DJYAA	GO:0051536	iron-sulfur cluster binding
all_GWL0GYR01DJYAA	GO:0016491	oxidoreductase activity
all_GWL0GYR01DEF81	GO:0005488	binding
all_isotig35373	GO:0016020	membrane
all_isotig35373	GO:0016021	integral to membrane
all_isotig11170	GO:0016787	hydrolase activity
all_isotig11170	GO:0006629	lipid metabolic process
all_isotig11170	GO:0016788	hydrolase activity, acting on ester bonds
all_isotig62852	GO:0031012	extracellular matrix
all_isotig62852	GO:0008152	metabolic process
all_isotig62852	GO:0004222	metalloendopeptidase activity
all_isotig62852	GO:0008233	peptidase activity
all_isotig62852	GO:0046872	metal ion binding
all_isotig62852	GO:0008237	metallopeptidase activity
all_isotig62852	GO:0016787	hydrolase activity
all_isotig62852	GO:0006508	proteolysis
all_isotig62852	GO:0008270	zinc ion binding
all_isotig32167	GO:0008168	methyltransferase activity
all_isotig32167	GO:0005737	cytoplasm
all_isotig32167	GO:0032259	methylation
all_GWL0GYR01EQD4P	GO:0016020	membrane
all_GWL0GYR01EQD4P	GO:0016021	integral to membrane
all_GWL0GYR01EQD4P	GO:0005741	mitochondrial outer membrane
all_GWL0GYR01EQD4P	GO:0005739	mitochondrion
all_GWL0GYR01EQD4P	GO:0055114	oxidation-reduction process
all_GWL0GYR01EQD4P	GO:0016491	oxidoreductase activity
all_isotig10183	GO:0016021	integral to membrane
all_GWL0GYR01BTRL5	GO:0016310	phosphorylation
all_GWL0GYR01BTRL5	GO:0005524	ATP binding
all_GWL0GYR01BTRL5	GO:0060775	planar cell polarity pathway involved in gastrula mediolateral intercalation
all_GWL0GYR01BTRL5	GO:0005515	protein binding
all_GWL0GYR01BTRL5	GO:0060031	mediolateral intercalation
all_GWL0GYR01BTRL5	GO:0004672	protein kinase activity
all_GWL0GYR01BTRL5	GO:0000166	nucleotide binding
all_GWL0GYR01BTRL5	GO:0005886	plasma membrane
all_GWL0GYR01BTRL5	GO:0042074	cell migration involved in gastrulation
all_GWL0GYR01BTRL5	GO:0007165	signal transduction
all_GWL0GYR01BTRL5	GO:0016301	kinase activity
all_GWL0GYR01BTRL5	GO:0005622	intracellular
all_GWL0GYR01BTRL5	GO:0006468	protein phosphorylation
all_GWL0GYR01BTRL5	GO:0000910	cytokinesis
all_GWL0GYR01BTRL5	GO:0030163	protein catabolic process
all_GWL0GYR01BTRL5	GO:0005773	vacuole
all_GWL0GYR01BTRL5	GO:0046872	metal ion binding
all_GWL0GYR01BTRL5	GO:0004674	protein serine/threonine kinase activity
all_GWL0GYR01BTRL5	GO:0007039	vacuolar protein catabolic process
all_GWL0GYR01BTRL5	GO:0016055	Wnt receptor signaling pathway
all_GWL0GYR01BTRL5	GO:0016740	transferase activity
all_GWL0GYR01BTRL5	GO:0016772	transferase activity, transferring phosphorus-containing groups
all_isotig02612	GO:0005840	ribosome
all_isotig02612	GO:0030529	ribonucleoprotein complex
all_isotig02612	GO:0005622	intracellular
all_isotig02612	GO:0006412	translation
all_isotig02612	GO:0003735	structural constituent of ribosome
all_isotig34400	GO:0004622	lysophospholipase activity
all_isotig34400	GO:0046470	phosphatidylcholine metabolic process
all_isotig34400	GO:0008152	metabolic process
all_isotig34400	GO:0006629	lipid metabolic process
all_isotig14372	GO:0006071	glycerol metabolic process
all_isotig14372	GO:0008081	phosphoric diester hydrolase activity
all_isotig14372	GO:0008889	glycerophosphodiester phosphodiesterase activity
all_isotig14372	GO:0006629	lipid metabolic process
all_isotig04838	GO:0042446	hormone biosynthetic process
all_isotig04838	GO:0004800	thyroxine 5'-deiodinase activity
all_isotig04838	GO:0055114	oxidation-reduction process
all_isotig04838	GO:0016491	oxidoreductase activity
all_GWL0GYR01EGHSL	GO:0051536	iron-sulfur cluster binding
all_GWL0GYR01EGHSL	GO:0005488	binding
all_isotig02401	GO:0006950	response to stress
all_isotig49315	GO:0016021	integral to membrane
all_isotig29804	GO:0016020	membrane
all_isotig29804	GO:0055085	transmembrane transport
all_isotig29804	GO:0006812	cation transport
all_isotig29804	GO:0008324	cation transmembrane transporter activity
all_GWL0GYR01ELCNJ	GO:0016020	membrane
all_GWL0GYR01ELCNJ	GO:0070588	calcium ion transmembrane transport
all_GWL0GYR01ELCNJ	GO:0006810	transport
all_GWL0GYR01ELCNJ	GO:0005783	endoplasmic reticulum
all_GWL0GYR01ELCNJ	GO:0055085	transmembrane transport
all_GWL0GYR01ELCNJ	GO:0004872	receptor activity
all_GWL0GYR01ELCNJ	GO:0006816	calcium ion transport
all_GWL0GYR01ELCNJ	GO:0006811	ion transport
all_GWL0GYR01ELCNJ	GO:0005220	inositol 1,4,5-trisphosphate-sensitive calcium-release channel activity
all_GWL0GYR01ELCNJ	GO:0005216	ion channel activity
all_GWL0GYR01ELCNJ	GO:0048016	inositol phosphate-mediated signaling
all_GWL0GYR01ELCNJ	GO:0016021	integral to membrane
all_GWL0GYR01ELCNJ	GO:0005262	calcium channel activity
all_GWL0GYR01C0KH3	GO:0016020	membrane
all_GWL0GYR01C0KH3	GO:0007275	multicellular organismal development
all_GWL0GYR01C0KH3	GO:0005509	calcium ion binding
all_GWL0GYR01C0KH3	GO:0016021	integral to membrane
all_GWL0GYR01C0KH3	GO:0007154	cell communication
all_GWL0GYR01C0KH3	GO:0007219	Notch signaling pathway
all_GWL0GYR01DLK7W	GO:0005634	nucleus
all_GWL0GYR01DLK7W	GO:0046872	metal ion binding
all_GWL0GYR01DLK7W	GO:0003723	RNA binding
all_GWL0GYR01DLK7W	GO:0030529	ribonucleoprotein complex
all_GWL0GYR01DLK7W	GO:0000166	nucleotide binding
all_GWL0GYR01DLK7W	GO:0008270	zinc ion binding
all_GWL0GYR01DLK7W	GO:0003676	nucleic acid binding
all_GWL0GYR02HQRI8	GO:0016757	transferase activity, transferring glycosyl groups
all_GWL0GYR02HQRI8	GO:0016740	transferase activity
all_isotig08327	GO:0006662	glycerol ether metabolic process
all_isotig08327	GO:0015035	protein disulfide oxidoreductase activity
all_isotig08327	GO:0009055	electron carrier activity
all_isotig08327	GO:0016702	oxidoreductase activity, acting on single donors with incorporation of molecular oxygen, incorporation of two atoms of oxygen
all_isotig08327	GO:0005783	endoplasmic reticulum
all_isotig08327	GO:0016853	isomerase activity
all_isotig08327	GO:0005581	collagen
all_isotig08327	GO:0045454	cell redox homeostasis
all_GWL0GYR02JDVF5	GO:0006457	protein folding
all_GWL0GYR02JDVF5	GO:0005509	calcium ion binding
all_GWL0GYR01A2MW5	GO:0005634	nucleus
all_GWL0GYR01A2MW5	GO:0003677	DNA binding
all_GWL0GYR01A2MW5	GO:0005667	transcription factor complex
all_GWL0GYR01A2MW5	GO:0006355	regulation of transcription, DNA-dependent
all_GWL0GYR01A2MW5	GO:0006351	transcription, DNA-dependent
all_GWL0GYR01A2MW5	GO:0003700	sequence-specific DNA binding transcription factor activity
all_GWL0GYR02JZXTX	GO:0003707	steroid hormone receptor activity
all_GWL0GYR02JZXTX	GO:0005634	nucleus
all_GWL0GYR02JZXTX	GO:0003677	DNA binding
all_GWL0GYR02JZXTX	GO:0006355	regulation of transcription, DNA-dependent
all_GWL0GYR02JZXTX	GO:0004872	receptor activity
all_GWL0GYR02JZXTX	GO:0006351	transcription, DNA-dependent
all_GWL0GYR02JZXTX	GO:0004879	ligand-dependent nuclear receptor activity
all_GWL0GYR02JZXTX	GO:0030522	intracellular receptor mediated signaling pathway
all_GWL0GYR02JZXTX	GO:0046872	metal ion binding
all_GWL0GYR02JZXTX	GO:0043565	sequence-specific DNA binding
all_GWL0GYR02JZXTX	GO:0008270	zinc ion binding
all_GWL0GYR02JZXTX	GO:0043401	steroid hormone mediated signaling pathway
all_GWL0GYR02JZXTX	GO:0003700	sequence-specific DNA binding transcription factor activity
all_isotig02702	GO:0055114	oxidation-reduction process
all_isotig02702	GO:0008106	alcohol dehydrogenase (NADP+) activity
all_isotig02702	GO:0016491	oxidoreductase activity
all_isotig49368	GO:0005739	mitochondrion
all_isotig49368	GO:0042773	ATP synthesis coupled electron transport
all_isotig49368	GO:0055114	oxidation-reduction process
all_isotig49368	GO:0008137	NADH dehydrogenase (ubiquinone) activity
all_isotig49368	GO:0016491	oxidoreductase activity
all_isotig03366	GO:0016310	phosphorylation
all_isotig03366	GO:0016301	kinase activity
all_isotig28133	GO:0016020	membrane
all_isotig28133	GO:0031224	intrinsic to membrane
all_isotig28133	GO:0007165	signal transduction
all_isotig28133	GO:0004872	receptor activity
all_isotig28133	GO:0016021	integral to membrane
all_isotig28133	GO:0004888	transmembrane signaling receptor activity
all_isotig28133	GO:0045087	innate immune response
all_GWL0GYR02JRMC5	GO:0005634	nucleus
all_GWL0GYR02JRMC5	GO:0006355	regulation of transcription, DNA-dependent
all_GWL0GYR02JRMC5	GO:0006351	transcription, DNA-dependent
all_GWL0GYR02JRMC5	GO:0003700	sequence-specific DNA binding transcription factor activity
all_GWL0GYR01ATW2G	GO:0003676	nucleic acid binding
all_isotig10888	GO:0007155	cell adhesion
all_isotig10888	GO:0005488	binding
all_isotig10888	GO:0005540	hyaluronic acid binding
all_isotig54194	GO:0006886	intracellular protein transport
all_isotig54194	GO:0005634	nucleus
all_isotig54194	GO:0005643	nuclear pore
all_isotig54194	GO:0008565	protein transporter activity
all_isotig54194	GO:0006606	protein import into nucleus
all_isotig54194	GO:0005737	cytoplasm
all_isotig54194	GO:0005488	binding
all_isotig46384	GO:0046872	metal ion binding
all_isotig46384	GO:0006508	proteolysis
all_isotig46384	GO:0016787	hydrolase activity
all_isotig46384	GO:0008237	metallopeptidase activity
all_isotig46384	GO:0004222	metalloendopeptidase activity
all_isotig46384	GO:0008233	peptidase activity
all_isotig46384	GO:0008270	zinc ion binding
all_isotig31537	GO:0016310	phosphorylation
all_isotig31537	GO:0004715	non-membrane spanning protein tyrosine kinase activity
all_isotig31537	GO:0005524	ATP binding
all_isotig31537	GO:0016301	kinase activity
all_isotig31537	GO:0006468	protein phosphorylation
all_isotig31537	GO:0035556	intracellular signal transduction
all_isotig31537	GO:0005737	cytoplasm
all_isotig31537	GO:0046777	protein autophosphorylation
all_isotig31537	GO:0004713	protein tyrosine kinase activity
all_isotig31537	GO:0004672	protein kinase activity
all_isotig31537	GO:0000166	nucleotide binding
all_isotig31537	GO:0016740	transferase activity
all_isotig31537	GO:0016772	transferase activity, transferring phosphorus-containing groups
all_isotig49588	GO:0016020	membrane
all_isotig49588	GO:0006810	transport
all_isotig49588	GO:0009055	electron carrier activity
all_isotig49588	GO:0020037	heme binding
all_isotig49588	GO:0005506	iron ion binding
all_isotig49588	GO:0004129	cytochrome-c oxidase activity
all_isotig49588	GO:0009060	aerobic respiration
all_isotig49588	GO:0055114	oxidation-reduction process
all_isotig49588	GO:0046872	metal ion binding
all_isotig49588	GO:0022900	electron transport chain
all_isotig49588	GO:0016021	integral to membrane
all_isotig49588	GO:0005743	mitochondrial inner membrane
all_isotig49588	GO:0070469	respiratory chain
all_isotig49588	GO:0005739	mitochondrion
all_isotig49588	GO:0016491	oxidoreductase activity
all_isotig06368	GO:0005840	ribosome
all_isotig06368	GO:0030529	ribonucleoprotein complex
all_isotig06368	GO:0005622	intracellular
all_isotig06368	GO:0006412	translation
all_isotig06368	GO:0003735	structural constituent of ribosome
all_isotig45552	GO:0006412	translation
all_isotig45552	GO:0003746	translation elongation factor activity
all_isotig45552	GO:0006414	translational elongation
all_isotig45552	GO:0005853	eukaryotic translation elongation factor 1 complex
all_isotig26106	GO:0008270	zinc ion binding
all_GWL0GYR02I388Q	GO:0005524	ATP binding
all_GWL0GYR02I388Q	GO:0000166	nucleotide binding
all_GWL0GYR02I388Q	GO:0004872	receptor activity
all_GWL0GYR02I388Q	GO:0004672	protein kinase activity
all_GWL0GYR02I388Q	GO:0006468	protein phosphorylation
all_GWL0GYR02I388Q	GO:0016772	transferase activity, transferring phosphorus-containing groups
all_GWL0GYR02HLETX	GO:0005488	binding
all_GWL0GYR01AKSUU	GO:0000287	magnesium ion binding
all_GWL0GYR01AKSUU	GO:0004523	ribonuclease H activity
all_GWL0GYR01AKSUU	GO:0003676	nucleic acid binding
all_isotig08316	GO:0016020	membrane
all_isotig08316	GO:0004872	receptor activity
all_isotig08316	GO:0004896	cytokine receptor activity
all_isotig08316	GO:0019221	cytokine-mediated signaling pathway
all_GWL0GYR01CU1JG	GO:0003723	RNA binding
all_GWL0GYR01CU1JG	GO:0005524	ATP binding
all_GWL0GYR01CU1JG	GO:0005737	cytoplasm
all_GWL0GYR01CU1JG	GO:0006437	tyrosyl-tRNA aminoacylation
all_GWL0GYR01CU1JG	GO:0016874	ligase activity
all_GWL0GYR01CU1JG	GO:0000166	nucleotide binding
all_GWL0GYR01CU1JG	GO:0006418	tRNA aminoacylation for protein translation
all_GWL0GYR01CU1JG	GO:0006412	translation
all_GWL0GYR01CU1JG	GO:0004812	aminoacyl-tRNA ligase activity
all_GWL0GYR01CU1JG	GO:0004831	tyrosine-tRNA ligase activity
all_GWL0GYR02IUP0M	GO:0003779	actin binding
all_isotig13063	GO:0008191	metalloendopeptidase inhibitor activity
all_GWL0GYR01B0NOO	GO:0005634	nucleus
all_GWL0GYR01B0NOO	GO:0003677	DNA binding
all_GWL0GYR01B0NOO	GO:0006355	regulation of transcription, DNA-dependent
all_GWL0GYR01B0NOO	GO:0016021	integral to membrane
all_GWL0GYR01B0NOO	GO:0006351	transcription, DNA-dependent
all_isotig31018	GO:0005524	ATP binding
all_isotig31018	GO:0006428	isoleucyl-tRNA aminoacylation
all_isotig31018	GO:0006418	tRNA aminoacylation for protein translation
all_isotig31018	GO:0000166	nucleotide binding
all_isotig31018	GO:0006412	translation
all_isotig31018	GO:0004812	aminoacyl-tRNA ligase activity
all_isotig31018	GO:0005737	cytoplasm
all_isotig31018	GO:0016874	ligase activity
all_isotig31018	GO:0004822	isoleucine-tRNA ligase activity
all_GWL0GYR02J2XAD	GO:0016310	phosphorylation
all_GWL0GYR02J2XAD	GO:0016301	kinase activity
all_GWL0GYR02J2XAD	GO:0004872	receptor activity
all_GWL0GYR02GDBXR	GO:0008152	metabolic process
all_GWL0GYR02GDBXR	GO:0016787	hydrolase activity
all_isotig62342	GO:0016769	transferase activity, transferring nitrogenous groups
all_isotig62342	GO:0009058	biosynthetic process
all_isotig62342	GO:0008483	transaminase activity
all_isotig62342	GO:0016740	transferase activity
all_isotig62342	GO:0003824	catalytic activity
all_isotig62342	GO:0030170	pyridoxal phosphate binding
all_isotig30064	GO:0016020	membrane
all_isotig30064	GO:0006810	transport
all_isotig30064	GO:0055085	transmembrane transport
all_isotig30064	GO:0016021	integral to membrane
all_isotig30064	GO:0005886	plasma membrane
all_isotig30064	GO:0005215	transporter activity
all_GWL0GYR01EJTPW	GO:0016020	membrane
all_GWL0GYR01EJTPW	GO:0019885	antigen processing and presentation of endogenous peptide antigen via MHC class I
all_isotig09391	GO:0016020	membrane
all_isotig09391	GO:0019882	antigen processing and presentation
all_isotig09391	GO:0042613	MHC class II protein complex
all_isotig09391	GO:0016021	integral to membrane
all_isotig09391	GO:0006955	immune response
all_isotig09391	GO:0002504	antigen processing and presentation of peptide or polysaccharide antigen via MHC class II
all_isotig28603	GO:0015986	ATP synthesis coupled proton transport
all_isotig28603	GO:0000276	mitochondrial proton-transporting ATP synthase complex, coupling factor F(o)
all_isotig28603	GO:0015078	hydrogen ion transmembrane transporter activity
all_isotig12016	GO:0009055	electron carrier activity
all_isotig12016	GO:0005506	iron ion binding
all_isotig12016	GO:0016021	integral to membrane
all_isotig12016	GO:0050660	flavin adenine dinucleotide binding
all_isotig12016	GO:0055114	oxidation-reduction process
all_isotig12016	GO:0005488	binding
all_isotig12016	GO:0016491	oxidoreductase activity
all_isotig24156	GO:0005634	nucleus
all_isotig24156	GO:0003677	DNA binding
all_isotig24156	GO:0005524	ATP binding
all_isotig24156	GO:0006355	regulation of transcription, DNA-dependent
all_isotig24156	GO:0006351	transcription, DNA-dependent
all_isotig24156	GO:0004386	helicase activity
all_isotig24156	GO:0005488	binding
all_isotig24156	GO:0003676	nucleic acid binding
all_isotig24156	GO:0046872	metal ion binding
all_isotig24156	GO:0016787	hydrolase activity
all_isotig24156	GO:0000166	nucleotide binding
all_isotig24156	GO:0008270	zinc ion binding
all_isotig24156	GO:0003700	sequence-specific DNA binding transcription factor activity
all_isotig12873	GO:0016020	membrane
all_isotig12873	GO:0016021	integral to membrane
all_GWL0GYR01D0URR	GO:0016020	membrane
all_GWL0GYR01D0URR	GO:0006820	anion transport
all_GWL0GYR01D0URR	GO:0006810	transport
all_GWL0GYR01D0URR	GO:0055085	transmembrane transport
all_GWL0GYR01D0URR	GO:0008308	voltage-gated anion channel activity
all_GWL0GYR01D0URR	GO:0005741	mitochondrial outer membrane
all_GWL0GYR01D0URR	GO:0044070	regulation of anion transport
all_GWL0GYR01D0URR	GO:0016021	integral to membrane
all_GWL0GYR02I3MN9	GO:0016020	membrane
all_GWL0GYR02I3MN9	GO:0007156	homophilic cell adhesion
all_GWL0GYR02I3MN9	GO:0005509	calcium ion binding
all_GWL0GYR02I3MN9	GO:0016021	integral to membrane
all_GWL0GYR01DATMG	GO:0005882	intermediate filament
all_GWL0GYR01DATMG	GO:0005198	structural molecule activity
all_isotig24740	GO:0008152	metabolic process
all_isotig24740	GO:0003824	catalytic activity
all_GWL0GYR01EZ7U6	GO:0005929	cilium
all_GWL0GYR01EZ7U6	GO:0042995	cell projection
all_GWL0GYR01EZ7U6	GO:0016310	phosphorylation
all_GWL0GYR01EZ7U6	GO:0005524	ATP binding
all_GWL0GYR01EZ7U6	GO:0005737	cytoplasm
all_GWL0GYR01EZ7U6	GO:0060271	cilium morphogenesis
all_GWL0GYR01EZ7U6	GO:0004693	cyclin-dependent protein kinase activity
all_GWL0GYR01EZ7U6	GO:0004672	protein kinase activity
all_GWL0GYR01EZ7U6	GO:0000166	nucleotide binding
all_GWL0GYR01EZ7U6	GO:0005634	nucleus
all_GWL0GYR01EZ7U6	GO:0016301	kinase activity
all_GWL0GYR01EZ7U6	GO:0006468	protein phosphorylation
all_GWL0GYR01EZ7U6	GO:0004674	protein serine/threonine kinase activity
all_GWL0GYR01EZ7U6	GO:0051301	cell division
all_GWL0GYR01EZ7U6	GO:0007275	multicellular organismal development
all_GWL0GYR01EZ7U6	GO:0016740	transferase activity
all_GWL0GYR01EZ7U6	GO:0007049	cell cycle
all_GWL0GYR01EZ7U6	GO:0016772	transferase activity, transferring phosphorus-containing groups
all_isotig01947	GO:0005840	ribosome
all_isotig01947	GO:0006412	translation
all_isotig01947	GO:0003735	structural constituent of ribosome
all_GWL0GYR02H1W2E	GO:0007165	signal transduction
all_GWL0GYR02H1W2E	GO:0005488	binding
all_isotig36489	GO:0016209	antioxidant activity
all_isotig36489	GO:0055114	oxidation-reduction process
all_isotig36489	GO:0016491	oxidoreductase activity
all_isotig36489	GO:0051920	peroxiredoxin activity
all_GWL0GYR02I812E	GO:0006413	translational initiation
all_GWL0GYR02I812E	GO:0003743	translation initiation factor activity
all_GWL0GYR02I812E	GO:0003723	RNA binding
all_GWL0GYR02I812E	GO:0000166	nucleotide binding
all_GWL0GYR02I812E	GO:0006412	translation
all_GWL0GYR02I812E	GO:0005737	cytoplasm
all_GWL0GYR02I812E	GO:0003676	nucleic acid binding
all_isotig11184	GO:0008152	metabolic process
all_isotig11184	GO:0003824	catalytic activity
all_isotig41316	GO:0016020	membrane
all_isotig41316	GO:0006810	transport
all_isotig41316	GO:0016021	integral to membrane
all_isotig41316	GO:0015450	P-P-bond-hydrolysis-driven protein transmembrane transporter activity
all_isotig41316	GO:0015031	protein transport
all_GWL0GYR01BE6L7	GO:0035335	peptidyl-tyrosine dephosphorylation
all_GWL0GYR01BE6L7	GO:0006468	protein phosphorylation
all_GWL0GYR01BE6L7	GO:0004725	protein tyrosine phosphatase activity
all_GWL0GYR01BE6L7	GO:0016791	phosphatase activity
all_GWL0GYR01BE6L7	GO:0016787	hydrolase activity
all_GWL0GYR01BE6L7	GO:0004721	phosphoprotein phosphatase activity
all_GWL0GYR01BE6L7	GO:0006470	protein dephosphorylation
all_GWL0GYR01BE6L7	GO:0016311	dephosphorylation
all_isotig32599	GO:0051301	cell division
all_GWL0GYR01BSHF7	GO:0015074	DNA integration
all_GWL0GYR01BSHF7	GO:0003677	DNA binding
all_GWL0GYR01BSHF7	GO:0004803	transposase activity
all_GWL0GYR01BSHF7	GO:0006313	transposition, DNA-mediated
all_GWL0GYR01BA3IV	GO:0051258	protein polymerization
all_GWL0GYR01BA3IV	GO:0005615	extracellular space
all_GWL0GYR01BA3IV	GO:0005577	fibrinogen complex
all_GWL0GYR01BA3IV	GO:0007165	signal transduction
all_GWL0GYR01BA3IV	GO:0030674	protein binding, bridging
all_GWL0GYR01BA3IV	GO:0030168	platelet activation
all_GWL0GYR01BA3IV	GO:0005102	receptor binding
all_isotig58210	GO:0001841	neural tube formation
all_isotig58210	GO:0007399	nervous system development
all_isotig58210	GO:0001756	somitogenesis
all_GWL0GYR01BST7B	GO:0008152	metabolic process
all_GWL0GYR01BST7B	GO:0003824	catalytic activity
all_isotig54833	GO:0016310	phosphorylation
all_isotig54833	GO:0016301	kinase activity
all_isotig54833	GO:0016772	transferase activity, transferring phosphorus-containing groups
all_GWL0GYR01CHHXX	GO:0008152	metabolic process
all_GWL0GYR01CHHXX	GO:0016787	hydrolase activity
all_GWL0GYR01CHHXX	GO:0003824	catalytic activity
all_GWL0GYR01CWE78	GO:0045261	proton-transporting ATP synthase complex, catalytic core F(1)
all_GWL0GYR01CWE78	GO:0046034	ATP metabolic process
all_GWL0GYR01CWE78	GO:0005524	ATP binding
all_GWL0GYR01CWE78	GO:0016469	proton-transporting two-sector ATPase complex
all_GWL0GYR01CWE78	GO:0042777	plasma membrane ATP synthesis coupled proton transport
all_GWL0GYR01CWE78	GO:0015986	ATP synthesis coupled proton transport
all_GWL0GYR01CWE78	GO:0033178	proton-transporting two-sector ATPase complex, catalytic domain
all_GWL0GYR01CWE78	GO:0015991	ATP hydrolysis coupled proton transport
all_GWL0GYR01CWE78	GO:0016787	hydrolase activity
all_GWL0GYR01CWE78	GO:0016820	hydrolase activity, acting on acid anhydrides, catalyzing transmembrane movement of substances
all_GWL0GYR01CWE78	GO:0000166	nucleotide binding
all_GWL0GYR01CWE78	GO:0017111	nucleoside-triphosphatase activity
all_GWL0GYR01CWE78	GO:0008553	hydrogen-exporting ATPase activity, phosphorylative mechanism
all_GWL0GYR01CWE78	GO:0015992	proton transport
all_GWL0GYR01CWE78	GO:0046961	proton-transporting ATPase activity, rotational mechanism
all_GWL0GYR01CWE78	GO:0046933	hydrogen ion transporting ATP synthase activity, rotational mechanism
all_GWL0GYR01DSIVR	GO:0003779	actin binding
all_GWL0GYR01DSIVR	GO:0009790	embryo development
all_GWL0GYR01DSIVR	GO:0005488	binding
all_GWL0GYR01DSIVR	GO:0005543	phospholipid binding
all_isotig45731	GO:0004175	endopeptidase activity
all_isotig45731	GO:0005634	nucleus
all_isotig45731	GO:0000502	proteasome complex
all_isotig45731	GO:0051603	proteolysis involved in cellular protein catabolic process
all_isotig45731	GO:0004298	threonine-type endopeptidase activity
all_isotig45731	GO:0016787	hydrolase activity
all_isotig45731	GO:0008233	peptidase activity
all_isotig45731	GO:0005737	cytoplasm
all_isotig45731	GO:0005839	proteasome core complex
all_GWL0GYR01BI3CQ	GO:0005634	nucleus
all_GWL0GYR01BI3CQ	GO:0003723	RNA binding
all_GWL0GYR01BI3CQ	GO:0030154	cell differentiation
all_GWL0GYR01BI3CQ	GO:0005737	cytoplasm
all_GWL0GYR01BI3CQ	GO:0003730	mRNA 3'-UTR binding
all_GWL0GYR01BI3CQ	GO:0003676	nucleic acid binding
all_GWL0GYR01BI3CQ	GO:0010830	regulation of myotube differentiation
all_GWL0GYR01BI3CQ	GO:0000166	nucleotide binding
all_GWL0GYR01BI3CQ	GO:0043488	regulation of mRNA stability
all_GWL0GYR02IUK8B	GO:0016021	integral to membrane
all_isotig13247	GO:0005544	calcium-dependent phospholipid binding
all_isotig13247	GO:0005509	calcium ion binding
all_isotig36432	GO:0046872	metal ion binding
all_GWL0GYR02JD618	GO:0005524	ATP binding
all_GWL0GYR02JD618	GO:0000166	nucleotide binding
all_GWL0GYR02JD618	GO:0006200	ATP catabolic process
all_GWL0GYR02JD618	GO:0017111	nucleoside-triphosphatase activity
all_GWL0GYR02JD618	GO:0016887	ATPase activity
all_isotig58496	GO:0016442	RNA-induced silencing complex
all_isotig58496	GO:0031047	gene silencing by RNA
all_isotig58496	GO:0003676	nucleic acid binding
all_isotig58496	GO:0016788	hydrolase activity, acting on ester bonds
all_isotig60441	GO:0005840	ribosome
all_isotig60441	GO:0030529	ribonucleoprotein complex
all_isotig60441	GO:0005622	intracellular
all_isotig60441	GO:0006412	translation
all_isotig60441	GO:0003735	structural constituent of ribosome
all_GWL0GYR02HZQSS	GO:0016020	membrane
all_GWL0GYR02HZQSS	GO:0007155	cell adhesion
all_GWL0GYR02HZQSS	GO:0016021	integral to membrane
all_GWL0GYR02HZQSS	GO:0005886	plasma membrane
all_isotig12765	GO:0005634	nucleus
all_isotig12765	GO:0003677	DNA binding
all_isotig12765	GO:0006355	regulation of transcription, DNA-dependent
all_isotig12765	GO:0003746	translation elongation factor activity
all_isotig12765	GO:0006351	transcription, DNA-dependent
all_isotig12765	GO:0006414	translational elongation
all_isotig12765	GO:0003676	nucleic acid binding
all_isotig12765	GO:0032784	regulation of transcription elongation, DNA-dependent
all_isotig12765	GO:0006357	regulation of transcription from RNA polymerase II promoter
all_isotig12765	GO:0008270	zinc ion binding
all_isotig12765	GO:0006354	transcription elongation, DNA-dependent
all_isotig46779	GO:0006508	proteolysis
all_isotig46779	GO:0016787	hydrolase activity
all_isotig46779	GO:0008233	peptidase activity
all_isotig46779	GO:0004190	aspartic-type endopeptidase activity
all_isotig33848	GO:0005783	endoplasmic reticulum
all_isotig33848	GO:0047750	cholestenol delta-isomerase activity
all_isotig33848	GO:0016853	isomerase activity
all_isotig33848	GO:0016021	integral to membrane
all_isotig33848	GO:0016125	sterol metabolic process
all_GWL0GYR01B44ZL	GO:0003677	DNA binding
all_GWL0GYR01B44ZL	GO:0008270	zinc ion binding
all_GWL0GYR02J0ICS	GO:0016020	membrane
all_GWL0GYR02J0ICS	GO:0016757	transferase activity, transferring glycosyl groups
all_GWL0GYR02J0ICS	GO:0005794	Golgi apparatus
all_GWL0GYR02J0ICS	GO:0005529	sugar binding
all_GWL0GYR02J0ICS	GO:0016021	integral to membrane
all_GWL0GYR02J0ICS	GO:0016740	transferase activity
all_isotig12432	GO:0016817	hydrolase activity, acting on acid anhydrides
all_isotig12432	GO:0003677	DNA binding
all_isotig12432	GO:0016787	hydrolase activity
all_isotig12432	GO:0005524	ATP binding
all_isotig12432	GO:0005622	intracellular
all_isotig12432	GO:0004386	helicase activity
all_isotig12432	GO:0042981	regulation of apoptosis
all_isotig12432	GO:0003676	nucleic acid binding
all_GWL0GYR01D16IO	GO:0016310	phosphorylation
all_GWL0GYR01D16IO	GO:0007165	signal transduction
all_GWL0GYR01D16IO	GO:0005524	ATP binding
all_GWL0GYR01D16IO	GO:0016301	kinase activity
all_GWL0GYR01D16IO	GO:0004872	receptor activity
all_GWL0GYR01D16IO	GO:0006468	protein phosphorylation
all_GWL0GYR01D16IO	GO:0043009	chordate embryonic development
all_GWL0GYR01D16IO	GO:0004703	G-protein coupled receptor kinase activity
all_GWL0GYR01D16IO	GO:0004674	protein serine/threonine kinase activity
all_GWL0GYR01D16IO	GO:0000166	nucleotide binding
all_GWL0GYR01D16IO	GO:0004672	protein kinase activity
all_GWL0GYR01D16IO	GO:0007224	smoothened signaling pathway
all_GWL0GYR01D16IO	GO:0016740	transferase activity
all_GWL0GYR01D16IO	GO:0004871	signal transducer activity
all_GWL0GYR01D16IO	GO:0016772	transferase activity, transferring phosphorus-containing groups
all_GWL0GYR01A4F43	GO:0016020	membrane
all_GWL0GYR01A4F43	GO:0007186	G-protein coupled receptor protein signaling pathway
all_GWL0GYR01A4F43	GO:0007165	signal transduction
all_GWL0GYR01A4F43	GO:0004872	receptor activity
all_GWL0GYR01A4F43	GO:0007601	visual perception
all_GWL0GYR01A4F43	GO:0018298	protein-chromophore linkage
all_GWL0GYR01A4F43	GO:0004930	G-protein coupled receptor activity
all_GWL0GYR01A4F43	GO:0050896	response to stimulus
all_GWL0GYR01A4F43	GO:0016021	integral to membrane
all_GWL0GYR01A4F43	GO:0004871	signal transducer activity
all_GWL0GYR01A4F43	GO:0009881	photoreceptor activity
all_isotig62185	GO:0006807	nitrogen compound metabolic process
all_isotig62185	GO:0016811	hydrolase activity, acting on carbon-nitrogen (but not peptide) bonds, in linear amides
all_isotig62185	GO:0016810	hydrolase activity, acting on carbon-nitrogen (but not peptide) bonds
all_isotig09838	GO:0005634	nucleus
all_isotig09838	GO:0003677	DNA binding
all_isotig09838	GO:0005667	transcription factor complex
all_isotig09838	GO:0006355	regulation of transcription, DNA-dependent
all_isotig09838	GO:0006351	transcription, DNA-dependent
all_isotig09838	GO:0003700	sequence-specific DNA binding transcription factor activity
all_GWL0GYR01A6S0S	GO:0006810	transport
all_GWL0GYR01A6S0S	GO:0005634	nucleus
all_GWL0GYR01A6S0S	GO:0005643	nuclear pore
all_GWL0GYR01A6S0S	GO:0008565	protein transporter activity
all_GWL0GYR01A6S0S	GO:0005737	cytoplasm
all_GWL0GYR01A6S0S	GO:0005488	binding
all_GWL0GYR01A6S0S	GO:0006886	intracellular protein transport
all_GWL0GYR01A6S0S	GO:0006606	protein import into nucleus
all_GWL0GYR01A6S0S	GO:0015031	protein transport
all_isotig12275	GO:0016020	membrane
all_isotig12275	GO:0016021	integral to membrane
all_isotig00359	GO:0007160	cell-matrix adhesion
all_isotig00359	GO:0005509	calcium ion binding
all_isotig00359	GO:0005576	extracellular region
all_GWL0GYR01C4DNC	GO:0005634	nucleus
all_GWL0GYR01C4DNC	GO:0005654	nucleoplasm
all_GWL0GYR01C4DNC	GO:0005829	cytosol
all_GWL0GYR01C4DNC	GO:0005737	cytoplasm
all_isotig09776	GO:0020037	heme binding
all_isotig09776	GO:0004872	receptor activity
all_GWL0GYR01C67AT	GO:0004175	endopeptidase activity
all_GWL0GYR01C67AT	GO:0005634	nucleus
all_GWL0GYR01C67AT	GO:0000502	proteasome complex
all_GWL0GYR01C67AT	GO:0051603	proteolysis involved in cellular protein catabolic process
all_GWL0GYR01C67AT	GO:0004298	threonine-type endopeptidase activity
all_GWL0GYR01C67AT	GO:0016787	hydrolase activity
all_GWL0GYR01C67AT	GO:0008233	peptidase activity
all_GWL0GYR01C67AT	GO:0005737	cytoplasm
all_GWL0GYR01C67AT	GO:0005839	proteasome core complex
all_GWL0GYR01CJ29S	GO:0003779	actin binding
all_GWL0GYR01CJ29S	GO:0005524	ATP binding
all_GWL0GYR01CJ29S	GO:0016459	myosin complex
all_GWL0GYR01CJ29S	GO:0000166	nucleotide binding
all_GWL0GYR01CJ29S	GO:0003774	motor activity
all_GWL0GYR01CJ29S	GO:0032982	myosin filament
all_GWL0GYR01D4HJ2	GO:0005840	ribosome
all_GWL0GYR01D4HJ2	GO:0003723	RNA binding
all_GWL0GYR01D4HJ2	GO:0030529	ribonucleoprotein complex
all_GWL0GYR01D4HJ2	GO:0005622	intracellular
all_GWL0GYR01D4HJ2	GO:0006412	translation
all_GWL0GYR01D4HJ2	GO:0000049	tRNA binding
all_GWL0GYR01D4HJ2	GO:0003735	structural constituent of ribosome
all_GWL0GYR01D4HJ2	GO:0015935	small ribosomal subunit
all_GWL0GYR02G8CVE	GO:0004872	receptor activity
all_GWL0GYR01D2ONR	GO:0005622	intracellular
all_GWL0GYR01D2ONR	GO:0008270	zinc ion binding
all_GWL0GYR01D2ONR	GO:0003676	nucleic acid binding
all_GWL0GYR02GF9U8	GO:0046872	metal ion binding
all_GWL0GYR02GF9U8	GO:0005622	intracellular
all_GWL0GYR02GF9U8	GO:0008270	zinc ion binding
all_isotig60396	GO:0005634	nucleus
all_isotig60396	GO:0010389	regulation of G2/M transition of mitotic cell cycle
all_isotig60396	GO:0051301	cell division
all_isotig60396	GO:0051726	regulation of cell cycle
all_isotig60396	GO:0007049	cell cycle
all_isotig60396	GO:0007067	mitosis
all_isotig60396	GO:0000079	regulation of cyclin-dependent protein kinase activity
all_isotig60396	GO:0019901	protein kinase binding
all_GWL0GYR01DKUYC	GO:0008152	metabolic process
all_GWL0GYR01DKUYC	GO:0004647	phosphoserine phosphatase activity
all_GWL0GYR01DKUYC	GO:0016311	dephosphorylation
all_GWL0GYR01DKUYC	GO:0006564	L-serine biosynthetic process
all_GWL0GYR01DKUYC	GO:0003824	catalytic activity
all_GWL0GYR01DKUYC	GO:0016791	phosphatase activity
all_GWL0GYR01DG81M	GO:0004674	protein serine/threonine kinase activity
all_GWL0GYR01DG81M	GO:0005524	ATP binding
all_GWL0GYR01DG81M	GO:0000166	nucleotide binding
all_GWL0GYR01DG81M	GO:0004672	protein kinase activity
all_GWL0GYR01DG81M	GO:0006468	protein phosphorylation
all_GWL0GYR01DG81M	GO:0016772	transferase activity, transferring phosphorus-containing groups
all_isotig30098	GO:0005840	ribosome
all_isotig30098	GO:0005622	intracellular
all_isotig30098	GO:0006412	translation
all_isotig30098	GO:0003735	structural constituent of ribosome
all_isotig33854	GO:0008152	metabolic process
all_isotig33854	GO:0055114	oxidation-reduction process
all_isotig33854	GO:0005488	binding
all_isotig33854	GO:0016491	oxidoreductase activity
all_isotig38338	GO:0005509	calcium ion binding
all_isotig40586	GO:0005634	nucleus
all_isotig40586	GO:0060218	hemopoietic stem cell differentiation
all_isotig40586	GO:0005622	intracellular
all_isotig40586	GO:0008270	zinc ion binding
all_isotig40586	GO:0003676	nucleic acid binding
all_GWL0GYR02G6R32	GO:0000975	regulatory region DNA binding
all_GWL0GYR02G6R32	GO:0006355	regulation of transcription, DNA-dependent
all_GWL0GYR02G6R32	GO:0006351	transcription, DNA-dependent
all_GWL0GYR02G6R32	GO:0003700	sequence-specific DNA binding transcription factor activity
all_GWL0GYR02ITAOE	GO:0003899	DNA-directed RNA polymerase activity
all_GWL0GYR02ITAOE	GO:0003677	DNA binding
all_GWL0GYR02ITAOE	GO:0006351	transcription, DNA-dependent
all_isotig60885	GO:0000975	regulatory region DNA binding
all_isotig60885	GO:0006355	regulation of transcription, DNA-dependent
all_isotig60885	GO:0006351	transcription, DNA-dependent
all_isotig60885	GO:0003700	sequence-specific DNA binding transcription factor activity
all_isotig02255	GO:0005634	nucleus
all_isotig02255	GO:0003677	DNA binding
all_isotig02255	GO:0006334	nucleosome assembly
all_isotig02255	GO:0005694	chromosome
all_isotig02255	GO:0000786	nucleosome
all_isotig15940	GO:0046872	metal ion binding
all_isotig15940	GO:0008152	metabolic process
all_isotig15940	GO:0055114	oxidation-reduction process
all_isotig15940	GO:0016491	oxidoreductase activity
all_isotig31458	GO:0003677	DNA binding
all_isotig07801	GO:0005840	ribosome
all_isotig07801	GO:0005622	intracellular
all_isotig07801	GO:0006412	translation
all_isotig07801	GO:0003735	structural constituent of ribosome
all_isotig12179	GO:0003677	DNA binding
all_isotig12179	GO:0006355	regulation of transcription, DNA-dependent
all_isotig12179	GO:0005622	intracellular
all_isotig12179	GO:0008270	zinc ion binding
all_isotig12179	GO:0043565	sequence-specific DNA binding
all_isotig12179	GO:0006351	transcription, DNA-dependent
all_isotig12179	GO:0003700	sequence-specific DNA binding transcription factor activity
all_isotig08637	GO:0016020	membrane
all_isotig08637	GO:0006810	transport
all_isotig08637	GO:0016021	integral to membrane
all_isotig49652	GO:0003779	actin binding
all_isotig49652	GO:0005524	ATP binding
all_isotig49652	GO:0016459	myosin complex
all_isotig49652	GO:0000166	nucleotide binding
all_isotig49652	GO:0003774	motor activity
all_isotig49652	GO:0032982	myosin filament
all_GWL0GYR01DAM6I	GO:0046872	metal ion binding
all_GWL0GYR01DAM6I	GO:0005622	intracellular
all_GWL0GYR01DAM6I	GO:0008270	zinc ion binding
all_GWL0GYR01BIRZG	GO:0005840	ribosome
all_GWL0GYR01BIRZG	GO:0005622	intracellular
all_GWL0GYR01BIRZG	GO:0006414	translational elongation
all_GWL0GYR01BIRZG	GO:0003735	structural constituent of ribosome
all_isotig06157	GO:0016020	membrane
all_isotig06157	GO:0016021	integral to membrane
all_isotig24892	GO:0044237	cellular metabolic process
all_isotig24892	GO:0003824	catalytic activity
all_isotig24892	GO:0005488	binding
all_isotig24892	GO:0050662	coenzyme binding
all_GWL0GYR01EX3SW	GO:0016020	membrane
all_GWL0GYR01EX3SW	GO:0006810	transport
all_GWL0GYR01EX3SW	GO:0005230	extracellular ligand-gated ion channel activity
all_GWL0GYR01EX3SW	GO:0004872	receptor activity
all_GWL0GYR01EX3SW	GO:0030054	cell junction
all_GWL0GYR01EX3SW	GO:0006811	ion transport
all_GWL0GYR01EX3SW	GO:0004889	nicotinic acetylcholine-activated cation-selective channel activity
all_GWL0GYR01EX3SW	GO:0005216	ion channel activity
all_GWL0GYR01EX3SW	GO:0016021	integral to membrane
all_GWL0GYR01EX3SW	GO:0045202	synapse
all_GWL0GYR01EX3SW	GO:0005886	plasma membrane
all_GWL0GYR01EX3SW	GO:0045211	postsynaptic membrane
all_GWL0GYR02I67LB	GO:0008152	metabolic process
all_GWL0GYR02I67LB	GO:0003824	catalytic activity
all_GWL0GYR02I67LB	GO:0055114	oxidation-reduction process
all_GWL0GYR02I67LB	GO:0016491	oxidoreductase activity
all_GWL0GYR02IADUF	GO:0016310	phosphorylation
all_GWL0GYR02IADUF	GO:0016301	kinase activity
all_GWL0GYR02FXZR7	GO:0016310	phosphorylation
all_GWL0GYR02FXZR7	GO:0005524	ATP binding
all_GWL0GYR02FXZR7	GO:0016301	kinase activity
all_GWL0GYR02FXZR7	GO:0005622	intracellular
all_GWL0GYR02FXZR7	GO:0006468	protein phosphorylation
all_GWL0GYR02FXZR7	GO:0035556	intracellular signal transduction
all_GWL0GYR02FXZR7	GO:0046872	metal ion binding
all_GWL0GYR02FXZR7	GO:0004674	protein serine/threonine kinase activity
all_GWL0GYR02FXZR7	GO:0004672	protein kinase activity
all_GWL0GYR02FXZR7	GO:0000166	nucleotide binding
all_GWL0GYR02FXZR7	GO:0008270	zinc ion binding
all_GWL0GYR02FXZR7	GO:0016740	transferase activity
all_GWL0GYR02FXZR7	GO:0016772	transferase activity, transferring phosphorus-containing groups
all_isotig17018	GO:0008152	metabolic process
all_isotig17018	GO:0009116	nucleoside metabolic process
all_isotig17018	GO:0009113	purine base biosynthetic process
all_isotig17018	GO:0004044	amidophosphoribosyltransferase activity
all_isotig17018	GO:0051536	iron-sulfur cluster binding
all_isotig17018	GO:0046872	metal ion binding
all_isotig17018	GO:0016757	transferase activity, transferring glycosyl groups
all_isotig17018	GO:0006164	purine nucleotide biosynthetic process
all_isotig17018	GO:0016740	transferase activity
all_GWL0GYR01C3XKT	GO:0046872	metal ion binding
all_GWL0GYR01C3XKT	GO:0007165	signal transduction
all_GWL0GYR01C3XKT	GO:0005622	intracellular
all_GWL0GYR01C3XKT	GO:0035556	intracellular signal transduction
all_isotig13690	GO:0016020	membrane
all_isotig13690	GO:0005975	carbohydrate metabolic process
all_isotig13690	GO:0016758	transferase activity, transferring hexosyl groups
all_isotig13690	GO:0016740	transferase activity
all_isotig56985	GO:0016020	membrane
all_isotig56985	GO:0019882	antigen processing and presentation
all_isotig56985	GO:0042612	MHC class I protein complex
all_isotig56985	GO:0006955	immune response
all_isotig20588	GO:0004872	receptor activity
all_isotig09606	GO:0015671	oxygen transport
all_isotig09606	GO:0006810	transport
all_isotig09606	GO:0020037	heme binding
all_isotig09606	GO:0005506	iron ion binding
all_isotig09606	GO:0005833	hemoglobin complex
all_isotig09606	GO:0019825	oxygen binding
all_isotig09606	GO:0046872	metal ion binding
all_isotig09606	GO:0005344	oxygen transporter activity
all_isotig36659	GO:0005488	binding
all_GWL0GYR02JR244	GO:0008152	metabolic process
all_GWL0GYR02JR244	GO:0003824	catalytic activity
all_isotig26423	GO:0016020	membrane
all_isotig26423	GO:0008565	protein transporter activity
all_isotig26423	GO:0016021	integral to membrane
all_isotig26423	GO:0005743	mitochondrial inner membrane
all_isotig26423	GO:0015031	protein transport
all_isotig24052	GO:0006464	protein modification process
all_isotig24052	GO:0015031	protein transport
all_isotig00263	GO:0030529	ribonucleoprotein complex
all_isotig00263	GO:0003676	nucleic acid binding
all_GWL0GYR01BV4A7	GO:0003677	DNA binding
all_GWL0GYR01CEJZY	GO:0005783	endoplasmic reticulum
all_isotig51145	GO:0043169	cation binding
all_isotig51145	GO:0004553	hydrolase activity, hydrolyzing O-glycosyl compounds
all_isotig51145	GO:0008152	metabolic process
all_isotig51145	GO:0016787	hydrolase activity
all_isotig51145	GO:0004565	beta-galactosidase activity
all_isotig51145	GO:0005975	carbohydrate metabolic process
all_isotig51145	GO:0003824	catalytic activity
all_isotig51145	GO:0016798	hydrolase activity, acting on glycosyl bonds
all_GWL0GYR01DTFID	GO:0005524	ATP binding
all_GWL0GYR01DTFID	GO:0000166	nucleotide binding
all_GWL0GYR01DTFID	GO:0004872	receptor activity
all_GWL0GYR01DTFID	GO:0004812	aminoacyl-tRNA ligase activity
all_GWL0GYR01DTFID	GO:0003676	nucleic acid binding
all_isotig58057	GO:0005544	calcium-dependent phospholipid binding
all_isotig58057	GO:0005509	calcium ion binding
all_GWL0GYR01DXDAE	GO:0005634	nucleus
all_GWL0GYR01DXDAE	GO:0032549	ribonucleoside binding
all_GWL0GYR01DXDAE	GO:0003677	DNA binding
all_GWL0GYR01DXDAE	GO:0016779	nucleotidyltransferase activity
all_GWL0GYR01DXDAE	GO:0006351	transcription, DNA-dependent
all_GWL0GYR01DXDAE	GO:0003899	DNA-directed RNA polymerase activity
all_GWL0GYR01DXDAE	GO:0008270	zinc ion binding
all_GWL0GYR01DXDAE	GO:0016740	transferase activity
all_GWL0GYR02GLKPN	GO:0006561	proline biosynthetic process
all_GWL0GYR02GLKPN	GO:0008652	cellular amino acid biosynthetic process
all_GWL0GYR02GLKPN	GO:0016616	oxidoreductase activity, acting on the CH-OH group of donors, NAD or NADP as acceptor
all_GWL0GYR02GLKPN	GO:0055114	oxidation-reduction process
all_GWL0GYR02GLKPN	GO:0004735	pyrroline-5-carboxylate reductase activity
all_GWL0GYR02GLKPN	GO:0005488	binding
all_GWL0GYR02GLKPN	GO:0016491	oxidoreductase activity
all_isotig19844	GO:0007155	cell adhesion
all_isotig19844	GO:0015629	actin cytoskeleton
all_isotig19844	GO:0005198	structural molecule activity
all_isotig19844	GO:0045296	cadherin binding
all_GWL0GYR01D6OOE	GO:0006511	ubiquitin-dependent protein catabolic process
all_GWL0GYR01D6OOE	GO:0031625	ubiquitin protein ligase binding
all_GWL0GYR01D6OOE	GO:0071600	otic vesicle morphogenesis
all_GWL0GYR01D6OOE	GO:0031461	cullin-RING ubiquitin ligase complex
all_GWL0GYR01D6OOE	GO:0035118	embryonic pectoral fin morphogenesis
all_GWL0GYR01D5IBI	GO:0016310	phosphorylation
all_GWL0GYR01D5IBI	GO:0005524	ATP binding
all_GWL0GYR01D5IBI	GO:0000166	nucleotide binding
all_GWL0GYR01D5IBI	GO:0016301	kinase activity
all_GWL0GYR01D5IBI	GO:0016740	transferase activity
all_GWL0GYR01D5IBI	GO:0003824	catalytic activity
all_GWL0GYR01D5IBI	GO:0004756	selenide, water dikinase activity
all_isotig37185	GO:0016020	membrane
all_isotig37185	GO:0006810	transport
all_isotig37185	GO:0008643	carbohydrate transport
all_isotig37185	GO:0055085	transmembrane transport
all_isotig37185	GO:0016021	integral to membrane
all_isotig37185	GO:0022857	transmembrane transporter activity
all_isotig37185	GO:0022891	substrate-specific transmembrane transporter activity
all_isotig03124	GO:0005788	endoplasmic reticulum lumen
all_isotig03124	GO:0005783	endoplasmic reticulum
all_isotig03124	GO:0008430	selenium binding
all_GWL0GYR01CQKUW	GO:0005856	cytoskeleton
all_GWL0GYR01CQKUW	GO:0005524	ATP binding
all_GWL0GYR01CQKUW	GO:0000166	nucleotide binding
all_GWL0GYR01CQKUW	GO:0005737	cytoplasm
all_isotig22694	GO:0005634	nucleus
all_isotig22694	GO:0005932	microtubule basal body
all_isotig22694	GO:0060287	epithelial cilium movement involved in determination of left/right asymmetry
all_isotig22694	GO:0060027	convergent extension involved in gastrulation
all_isotig22694	GO:0005813	centrosome
all_isotig22694	GO:0061371	determination of heart left/right asymmetry
all_isotig50170	GO:0016020	membrane
all_isotig50170	GO:0005509	calcium ion binding
all_isotig50170	GO:0004872	receptor activity
all_isotig50170	GO:0016021	integral to membrane
all_GWL0GYR01C9DK8	GO:0008152	metabolic process
all_GWL0GYR01C9DK8	GO:0003824	catalytic activity
all_GWL0GYR01C9DK8	GO:0008967	phosphoglycolate phosphatase activity
all_GWL0GYR02JTV1T	GO:0016020	membrane
all_GWL0GYR02JTV1T	GO:0005768	endosome
all_GWL0GYR02JTV1T	GO:0010008	endosome membrane
all_GWL0GYR02JTV1T	GO:0005765	lysosomal membrane
all_GWL0GYR02JTV1T	GO:0006810	transport
all_GWL0GYR02JTV1T	GO:0048821	erythrocyte development
all_GWL0GYR02JTV1T	GO:0016021	integral to membrane
all_GWL0GYR02JTV1T	GO:0005764	lysosome
all_isotig07813	GO:0004872	receptor activity
all_GWL0GYR02JRRDG	GO:0016310	phosphorylation
all_GWL0GYR02JRRDG	GO:0005524	ATP binding
all_GWL0GYR02JRRDG	GO:0000166	nucleotide binding
all_GWL0GYR02JRRDG	GO:0016301	kinase activity
all_GWL0GYR02JRRDG	GO:0017111	nucleoside-triphosphatase activity
all_GWL0GYR02JRRDG	GO:0016740	transferase activity
all_GWL0GYR02JRRDG	GO:0019204	nucleotide phosphatase activity
all_isotig09488	GO:0008146	sulfotransferase activity
all_isotig09488	GO:0016740	transferase activity
all_isotig31298	GO:0005488	binding
all_isotig61040	GO:0005840	ribosome
all_isotig61040	GO:0030529	ribonucleoprotein complex
all_isotig61040	GO:0005622	intracellular
all_isotig61040	GO:0006412	translation
all_isotig61040	GO:0003735	structural constituent of ribosome
all_isotig61040	GO:0019843	rRNA binding
all_isotig24921	GO:0005634	nucleus
all_isotig24921	GO:0003677	DNA binding
[truncated: 15,114 more rows]
