# Supplementary material for: Sequencing and characterization of the transcriptome of half-smooth tongue sole (Cynoglossus semilaevis)
Source: BMC Genomics. 2014 Jun 13;15(1):470. doi: 10.1186/1471-2164-15-470 (PMC4072885; doi:10.1186/1471-2164-15-470)
Supplement: Supplementary file 3 — Additional file 3: KEGG biochemical mapping for C. semilaevis . The KEGG pathway approach was implemented using the web tool KASS. (XLS 78 KB) [file 12864_2013_6158_MOESM3_ESM.xls]

## Sheet: all_unigene_pathway_info
PATHWAY_ID	PATHWAY_DES	Mapped_KO_NUM	ALL_KO_num in pathway	Contig_Singlet_NUM	KO_LIST	Congtig_Singlet_LIST
ko01100	Metabolic pathways	87	2067	96	K00002,K00011,K00029,K00030,K00031,K00058,K00133,K00162,K00164,K00166,K00234,K00249,K00253,K00261,K00411,K00451,K00500,K00503,K00548,K00551,K00615,K00654,K00710,K00720,K00731,K00738,K00789,K00846,K00849,K00850,K00888,K00889,K00911,K00913,K00948,K00963,K00968,K00981,K01001,K01008,K01047,K01077,K01080,K01081,K01109,K01132,K01251,K01490,K01599,K01681,K01687,K01689,K01772,K01830,K01903,K01939,K01940,…	all_isotig06843,all_GWL0GYR02H02DX,all_GWL0GYR01AOZFE,all_isotig16593,all_isotig53477,all_GWL0GYR02I35X3,all_isotig10041,all_GWL0GYR02IH9OZ,all_isotig07885,all_isotig43824,all_isotig17958,all_isotig60016,all_isotig17352,all_GWL0GYR02GSHJ9,all_isotig00111,all_isotig18387,all_GWL0GYR01C6FVE,all_GWL0GYR01ERLAM,all_isotig30182,all_isotig20093,all_isotig50090,all_isotig51299,all_isotig27872,all_isotig…
ko01110	Biosynthesis of secondary metabolites	30	720	34	K00002,K00030,K00031,K00133,K00162,K00164,K00166,K00234,K00249,K00257,K00548,K00615,K00789,K00850,K00948,K00963,K01081,K01490,K01599,K01681,K01687,K01689,K01772,K01903,K01940,K01952,K03783,K07515,K11731,K14157,	all_isotig06843,all_GWL0GYR02H02DX,all_GWL0GYR02I35X3,all_isotig10041,all_GWL0GYR02IH9OZ,all_isotig07885,all_isotig17958,all_isotig60016,all_isotig17352,all_isotig18387,all_GWL0GYR01C6FVE,all_GWL0GYR01EDHE4,all_GWL0GYR01B26MJ,all_isotig30182,all_isotig51299,all_isotig27872,all_isotig48264,all_GWL0GYR02JKNIU,all_GWL0GYR01BIJWC,all_isotig19668,all_isotig33110,all_GWL0GYR01CUQGS,all_GWL0GYR01D7B18,a…
ko01120	Microbial metabolism in diverse environments	20	---	40	K00002,K00029,K00030,K00031,K00058,K00133,K00162,K00164,K00451,K00615,K00850,K00948,K01077,K01681,K01689,K01903,K02567,K03781,K07515,K13811,K00234,K00411,K02132,K02266,K02267,K03006,K03011,K03938,K03950,K04498,K04559,K04634,K04958,K05858,K05862,K05864,	all_GWL0GYR02H02DX,all_GWL0GYR01DSIVR,all_GWL0GYR02I35X3,all_GWL0GYR02IH9OZ,all_GWL0GYR01BVZNT,all_isotig32092,all_isotig00111,all_isotig18387,all_GWL0GYR01C6FVE,all_GWL0GYR01ERLAM,all_isotig30182,all_isotig20093,all_isotig50090,all_isotig51299,all_isotig27872,all_isotig61055,all_GWL0GYR02HJZME,all_isotig22125,all_isotig02245,all_GWL0GYR02JKNIU,all_isotig03483,all_isotig33110,all_isotig04074,all_…
ko00230	Purine metabolism	14	237	16	K00948,K01081,K01120,K01490,K01939,K01952,K02999,K03006,K03011,K03783,K08045,K08047,K13761,K13811,	all_isotig60016,all_GWL0GYR01CJ9P8,all_isotig30182,all_isotig61055,all_GWL0GYR01D7B18,all_isotig17135,all_isotig40591,all_GWL0GYR01C5J5B,all_isotig57589,all_isotig38172,all_GWL0GYR01EA9OJ,all_GWL0GYR01AUCZ2,all_GWL0GYR01C3YB6,all_isotig42756,all_isotig25470,all_GWL0GYR01CC856,
ko03040	Spliceosome	14	115	14	K03283,K06063,K12813,K12820,K12821,K12825,K12839,K12852,K12860,K12869,K12873,K12874,K12878,K12897,	all_isotig39659,all_isotig03774,all_isotig49405,all_isotig03620,all_GWL0GYR02JLEBF,all_isotig17339,all_isotig23171,all_GWL0GYR02H2BJT,all_GWL0GYR01CE5W7,all_isotig18748,all_GWL0GYR01EC1N2,all_GWL0GYR01EXLS6,all_GWL0GYR02HOGK2,all_isotig14473,
ko04724	Glutamatergic synapse	13	---	23	K00910,K01047,K04543,K04630,K04632,K04634,K04958,K05613,K05614,K05617,K05858,K08045,K08047,K00234,K00411,K02132,K02266,K02267,K03083,K03938,K03950,K04550,K04634,K04958,K05858,K06704,	all_isotig30188,all_isotig08336,all_isotig32092,all_isotig00111,all_isotig16397,all_isotig20093,all_GWL0GYR01DE1V6,all_GWL0GYR01C2CQH,all_GWL0GYR01D16IO,all_isotig02245,all_isotig04074,all_isotig38759,all_GWL0GYR02FLYJC,all_GWL0GYR02GQQDA,all_GWL0GYR01DXZEO,all_isotig45025,all_GWL0GYR01DHLZ0,all_isotig12053,all_isotig57589,all_isotig10022,all_GWL0GYR01A1XRZ,all_GWL0GYR01CC856,all_isotig03422,
ko04020	Calcium signaling pathway	12	133	12	K00911,K04267,K04632,K04634,K04958,K05219,K05858,K05862,K05864,K07190,K08047,K12042,	all_isotig11344,all_GWL0GYR01BVZNT,all_isotig32092,all_isotig22125,all_isotig45744,all_GWL0GYR01DHLZ0,all_isotig12053,all_isotig57589,all_GWL0GYR01AG4KU,all_GWL0GYR02HOU1D,all_GWL0GYR01A1XRZ,all_GWL0GYR01DZJZ0,
ko04141	Protein processing in endoplasmic reticulum	12	137	12	K03283,K04079,K04440,K06689,K09580,K10575,K10956,K12275,K13251,K13719,K13984,K14003,	all_isotig62432,all_GWL0GYR01ATDOA,all_isotig39982,all_isotig07420,all_isotig06788,all_isotig11227,all_isotig08327,all_isotig57105,all_isotig34407,all_GWL0GYR01EY2QE,all_isotig06341,all_isotig14473,
ko04728	Dopaminergic synapse	12	---	12	K03083,K04440,K04543,K04630,K04632,K04634,K04958,K05858,K06269,K08045,K11583,K11584,	all_GWL0GYR02HTLNB,all_isotig08336,all_isotig32092,all_isotig16397,all_isotig13194,all_GWL0GYR01C2CQH,all_isotig62432,all_GWL0GYR01DHLZ0,all_isotig12053,all_isotig20655,all_GWL0GYR01A1XRZ,all_GWL0GYR01CC856,
ko04110	Cell cycle	12	103	14	K02087,K02209,K03083,K03364,K04498,K04501,K04683,K06627,K06630,K06638,K06644,K06671,	all_GWL0GYR02HEJUQ,all_GWL0GYR02JOMHO,all_isotig03224,all_isotig16397,all_isotig09838,all_GWL0GYR02HJLN5,all_isotig12056,all_isotig38422,all_GWL0GYR02J0C88,all_isotig07452,all_isotig48286,all_GWL0GYR01EQFZY,all_isotig07816,all_isotig12236,
ko04310	Wnt signaling pathway	12	97	12	K00181,K03083,K03097,K03115,K04440,K04448,K04494,K04498,K04501,K04514,K05858,K11584,	all_GWL0GYR02HTLNB,all_isotig06387,all_isotig11866,all_isotig16397,all_isotig62432,all_GWL0GYR02HJLN5,all_GWL0GYR01DG81M,all_GWL0GYR01BTRL5,all_GWL0GYR01DJMTB,all_isotig31558,all_isotig12236,all_GWL0GYR01A1XRZ,
ko05164	Influenza A	11	---	11	K01315,K03083,K03283,K04440,K04448,K04498,K05692,K05862,K08060,K09633,K12653,	all_isotig16397,all_isotig62432,all_isotig22125,all_isotig16638,all_GWL0GYR01BGKVZ,all_isotig31558,all_isotig12587,all_isotig23940,all_isotig12236,all_GWL0GYR02H7UJN,all_isotig14473,
ko04270	Vascular smooth muscle contraction	11	74	11	K01047,K04267,K04514,K04632,K04634,K04958,K05858,K06269,K08045,K08047,K12327,	all_isotig32092,all_GWL0GYR01BTRL5,all_GWL0GYR02FLYJC,all_isotig52103,all_GWL0GYR01DHLZ0,all_isotig12053,all_isotig57589,all_isotig20655,all_GWL0GYR01A1XRZ,all_GWL0GYR01DZJZ0,all_GWL0GYR01CC856,
ko04810	Regulation of actin cytoskeleton	11	144	11	K00889,K00921,K04132,K04514,K05692,K05730,K05749,K05758,K05766,K06269,K07830,	all_GWL0GYR01B2YA6,all_isotig16805,all_GWL0GYR01BNO6Z,all_GWL0GYR01BTRL5,all_isotig06286,all_GWL0GYR01EDMZ2,all_isotig20655,all_GWL0GYR01BXAXZ,all_GWL0GYR01BHUJC,all_GWL0GYR01CB2T6,all_GWL0GYR02H7UJN,
ko04144	Endocytosis	11	138	13	K00889,K00910,K01528,K03283,K04678,K10591,K11247,K11981,K12194,K12196,K12485,	all_isotig19766,all_GWL0GYR02I85TS,all_GWL0GYR01DNKTU,all_GWL0GYR01D16IO,all_GWL0GYR01DXDWU,all_GWL0GYR01EJSFH,all_isotig30127,all_isotig04269,all_isotig32227,all_GWL0GYR01BXAXZ,all_isotig08312,all_GWL0GYR01AZYBJ,all_isotig14473,
ko04540	Gap junction	11	54	24	K02087,K04630,K04632,K04634,K04958,K05858,K07374,K07375,K08045,K08047,K08959,K00234,K00411,K02132,K02266,K02267,K03938,K03950,K04552,K05862,K05864,K10575,	all_isotig06496,all_GWL0GYR02HEJUQ,all_GWL0GYR01BVZNT,all_isotig32092,all_isotig00111,all_isotig20093,all_GWL0GYR01C2CQH,all_isotig22125,all_isotig04622,all_isotig02245,all_isotig04074,all_GWL0GYR02GFBBC,all_isotig06788,all_GWL0GYR02GQQDA,all_GWL0GYR01DHLZ0,all_isotig12053,all_isotig57589,all_isotig10022,all_isotig51882,all_isotig08747,all_GWL0GYR01A1XRZ,all_GWL0GYR01CC856,all_isotig23771,all_iso…
ko05166	HTLV-I infection	11	---	15	K03083,K04440,K04448,K04469,K04498,K04501,K05862,K07830,K08045,K08047,K11304,K03083,K04079,K04440,K04448,K04469,K04498,K04501,K07835,K08775,K08803,	all_isotig16397,all_isotig62432,all_GWL0GYR02HJLN5,all_isotig27318,all_isotig22125,all_isotig31558,all_isotig57589,all_isotig12138,all_GWL0GYR02HVRAX,all_isotig12236,all_GWL0GYR02HUZV8,all_GWL0GYR01BHUJC,all_GWL0GYR01EY2QE,all_isotig15921,all_GWL0GYR01CC856,
ko03013	RNA transport	10	---	10	K03113,K03242,K03243,K03262,K05749,K12160,K12878,K13126,K13171,K14312,	all_isotig09353,all_GWL0GYR01BNO1H,all_GWL0GYR02IZFMD,all_GWL0GYR01BNO6Z,all_isotig10268,all_isotig62118,all_isotig06440,all_isotig50745,all_GWL0GYR01EC1N2,all_isotig15884,
ko04062	Chemokine signaling pathway	10	132	10	K00910,K03083,K04514,K04543,K04630,K05730,K05858,K06279,K08045,K08047,	all_isotig08336,all_isotig16397,all_GWL0GYR01C2CQH,all_GWL0GYR01D16IO,all_GWL0GYR01BTRL5,all_isotig57589,all_isotig21038,all_GWL0GYR01A1XRZ,all_GWL0GYR01CB2T6,all_GWL0GYR01CC856,
ko04120	Ubiquitin mediated proteolysis	10	119	11	K03364,K04552,K04678,K06689,K10575,K10585,K10586,K10588,K10591,K10609,	all_isotig19766,all_GWL0GYR01DNKTU,all_GWL0GYR01EPK9X,all_isotig12495,all_isotig04622,all_isotig06788,all_isotig11227,all_isotig07452,all_GWL0GYR01EKYL1,all_GWL0GYR01D6OOE,all_GWL0GYR01AZYBJ,
ko04914	Progesterone-mediated oocyte maturation	10	59	10	K02087,K03364,K04079,K04373,K04440,K04630,K06627,K06638,K08045,K08047,	all_GWL0GYR02HEJUQ,all_GWL0GYR01C2CQH,all_isotig62432,all_isotig38422,all_GWL0GYR02J0C88,all_isotig07452,all_isotig57589,all_GWL0GYR01EY2QE,all_isotig24150,all_GWL0GYR01CC856,
ko00190	Oxidative phosphorylation	10	206	11	K00234,K00411,K01507,K02132,K02154,K02258,K02266,K02267,K03938,K03950,	all_GWL0GYR01AOZFE,all_isotig00111,all_isotig20093,all_isotig06367,all_GWL0GYR02GBCW1,all_isotig02245,all_isotig04074,all_GWL0GYR02GQQDA,all_isotig10022,all_GWL0GYR02H7ERJ,all_isotig03422,
ko04510	Focal adhesion	10	133	10	K03083,K04440,K04448,K04514,K05692,K05730,K06236,K06238,K06269,K06279,	all_isotig09395,all_isotig16397,all_isotig62432,all_GWL0GYR01B8PTS,all_GWL0GYR01BTRL5,all_isotig31558,all_isotig20655,all_isotig21038,all_GWL0GYR01CB2T6,all_GWL0GYR02H7UJN,
ko03010	Ribosome	10	142	11	K02883,K02929,K02946,K02949,K02950,K02957,K02964,K02965,K02978,K02995,	all_GWL0GYR01EH8KX,all_isotig11628,all_GWL0GYR01BCHMZ,all_GWL0GYR01D4HJ2,all_GWL0GYR01DYBCQ,all_isotig03466,all_isotig57089,all_isotig03840,all_GWL0GYR02JX8WP,all_isotig19083,all_GWL0GYR01AXSEZ,
ko04530	Tight junction	9	69	9	K03097,K03115,K04630,K05692,K06089,K06103,K06107,K07830,K10352,	all_isotig06387,all_GWL0GYR01C2CQH,all_GWL0GYR02FN5BK,all_isotig10264,all_GWL0GYR01DG81M,all_isotig20588,all_GWL0GYR01BHUJC,all_GWL0GYR02H7UJN,all_isotig21427,
ko04723	Retrograde endocannabinoid signaling	9	---	9	K04440,K04543,K04630,K04634,K04958,K05858,K08045,K08047,K13700,	all_isotig08336,all_isotig32092,all_GWL0GYR01C2CQH,all_isotig62432,all_isotig12053,all_isotig57589,all_GWL0GYR01A1XRZ,all_GWL0GYR01CC856,all_isotig57739,
ko04726	Serotonergic synapse	9	---	9	K01047,K04543,K04630,K04632,K04634,K04819,K04958,K05858,K08045,	all_isotig08336,all_isotig32092,all_GWL0GYR01C2CQH,all_GWL0GYR02FLYJC,all_GWL0GYR01DHLZ0,all_isotig12053,all_GWL0GYR01A1XRZ,all_GWL0GYR01BFO00,all_GWL0GYR01CC856,
ko04722	Neurotrophin signaling pathway	9	85	11	K02583,K03083,K04373,K04440,K04448,K05872,K06279,K06630,K07187,	all_isotig60122,all_isotig03224,all_isotig16397,all_isotig62432,all_isotig04942,all_isotig31558,all_GWL0GYR01EQFZY,all_isotig07816,all_isotig21038,all_GWL0GYR02H1W2E,all_isotig24150,
ko04010	MAPK signaling pathway	9	181	9	K01047,K03283,K04352,K04373,K04440,K04448,K04469,K04871,K07830,	all_isotig62432,all_GWL0GYR01BSOVC,all_GWL0GYR02FLYJC,all_isotig31558,all_GWL0GYR01DCHFA,all_GWL0GYR02HUZV8,all_GWL0GYR01BHUJC,all_isotig24150,all_isotig14473,
ko04070	Phosphatidylinositol signaling system	9	38	10	K00888,K00889,K00911,K00913,K00921,K00981,K01109,K04958,K05858,	all_GWL0GYR01B2YA6,all_isotig32092,all_GWL0GYR01D9QA8,all_isotig06992,all_isotig58945,all_GWL0GYR01BXAXZ,all_isotig37693,all_GWL0GYR02HOU1D,all_GWL0GYR01A1XRZ,all_isotig56918,
ko04912	GnRH signaling pathway	9	60	9	K01047,K04440,K04448,K04632,K04634,K04958,K05858,K08045,K08047,	all_isotig32092,all_isotig62432,all_GWL0GYR02FLYJC,all_isotig31558,all_GWL0GYR01DHLZ0,all_isotig12053,all_isotig57589,all_GWL0GYR01A1XRZ,all_GWL0GYR01CC856,
ko04910	Insulin signaling pathway	9	77	9	K00688,K03083,K04440,K06086,K06269,K06279,K07187,K07190,K07200,	all_isotig11344,all_GWL0GYR01CA3KM,all_isotig16397,all_isotig62432,all_isotig04942,all_isotig46175,all_isotig20655,all_isotig21038,all_isotig15133,
ko04970	Salivary secretion	8	59	8	K01540,K04632,K04634,K04958,K05858,K08045,K08047,K13915,	all_isotig32092,all_GWL0GYR01DHLZ0,all_isotig12053,all_isotig57589,all_isotig31185,all_isotig12911,all_GWL0GYR01A1XRZ,all_GWL0GYR01CC856,
ko04916	Melanogenesis	8	64	8	K03083,K04498,K04630,K04632,K04634,K05858,K08045,K08047,	all_isotig16397,all_GWL0GYR01C2CQH,all_GWL0GYR01DHLZ0,all_isotig12053,all_isotig57589,all_isotig12236,all_GWL0GYR01A1XRZ,all_GWL0GYR01CC856,
ko05202	Transcriptional misregulation in cancer	8	---	10	K02583,K09105,K09186,K09355,K09633,K11253,K11427,K11447,	all_isotig08809,all_isotig12913,all_isotig41780,all_isotig22140,all_isotig55005,all_isotig23940,all_isotig23473,all_GWL0GYR02H1W2E,all_isotig56598,all_isotig48287,
ko04972	Pancreatic secretion	8	62	8	K01047,K01540,K04632,K04634,K04958,K05858,K08045,K08047,	all_isotig32092,all_GWL0GYR02FLYJC,all_GWL0GYR01DHLZ0,all_isotig12053,all_isotig57589,all_isotig31185,all_GWL0GYR01A1XRZ,all_GWL0GYR01CC856,
ko04114	Oocyte meiosis	8	74	10	K02087,K04373,K04958,K06269,K06630,K08045,K08047,K11584,	all_GWL0GYR02HTLNB,all_GWL0GYR02HEJUQ,all_isotig03224,all_isotig32092,all_isotig57589,all_isotig20655,all_GWL0GYR01EQFZY,all_isotig07816,all_isotig24150,all_GWL0GYR01CC856,
ko05168	Herpes simplex infection	8	---	9	K02087,K03006,K03097,K03115,K04440,K04448,K04498,K06269,	all_GWL0GYR02HEJUQ,all_isotig06387,all_isotig62432,all_GWL0GYR01DG81M,all_isotig31558,all_isotig40591,all_isotig20655,all_isotig12236,all_GWL0GYR01C3YB6,
ko04971	Gastric acid secretion	8	46	8	K01540,K04630,K04632,K04634,K04958,K05858,K08045,K08047,	all_isotig32092,all_GWL0GYR01C2CQH,all_GWL0GYR01DHLZ0,all_isotig12053,all_isotig57589,all_isotig31185,all_GWL0GYR01A1XRZ,all_GWL0GYR01CC856,
ko04725	Cholinergic synapse	8	---	8	K04132,K04543,K04630,K04634,K04958,K05858,K08045,K08047,	all_isotig08336,all_isotig32092,all_GWL0GYR01C2CQH,all_isotig16805,all_isotig12053,all_isotig57589,all_GWL0GYR01A1XRZ,all_GWL0GYR01CC856,
ko00562	Inositol phosphate metabolism	7	45	8	K00888,K00889,K00911,K00913,K00921,K01109,K05858,	all_GWL0GYR01B2YA6,all_GWL0GYR01D9QA8,all_isotig06992,all_isotig58945,all_GWL0GYR01BXAXZ,all_GWL0GYR02HOU1D,all_GWL0GYR01A1XRZ,all_isotig56918,
ko04666	Fc gamma R-mediated phagocytosis	7	53	8	K00889,K01080,K01528,K05730,K05758,K05855,K06083,	all_GWL0GYR02GSHJ9,all_GWL0GYR01EJSFH,all_isotig54344,all_isotig32227,all_isotig06286,all_GWL0GYR01BXAXZ,all_isotig28105,all_GWL0GYR01CB2T6,
ko04520	Adherens junction	7	59	7	K03097,K03115,K04498,K04501,K05692,K06083,K06086,	all_isotig06387,all_GWL0GYR02HJLN5,all_GWL0GYR01DG81M,all_isotig28105,all_isotig12236,all_GWL0GYR02H7UJN,all_isotig15133,
ko04145	Phagosome	7	93	17	K00921,K02154,K05692,K07374,K07375,K10415,K10956,K04632,K04871,K05692,K08045,K08047,K12567,K12568,	all_isotig06496,all_GWL0GYR01AOZFE,all_GWL0GYR01B2YA6,all_GWL0GYR01DHLZ0,all_isotig57589,all_GWL0GYR01DKKC2,all_GWL0GYR01DCHFA,all_isotig51882,all_isotig08747,all_GWL0GYR02H7UJN,all_GWL0GYR02H7ERJ,all_isotig28584,all_GWL0GYR02JW9PC,all_isotig21998,all_GWL0GYR01CC856,all_isotig23771,all_isotig06341,
ko00020	Citrate cycle (TCA cycle)	7	52	10	K00030,K00031,K00162,K00164,K00234,K01681,K01903,	all_GWL0GYR02H02DX,all_GWL0GYR02I35X3,all_isotig51299,all_isotig27872,all_isotig33110,all_isotig24118,all_GWL0GYR01BB2K3,all_GWL0GYR02GQQDA,all_GWL0GYR02G69DE,all_isotig47073,
ko05132	Salmonella infection	7	---	7	K04440,K04448,K04514,K05692,K05758,K10407,K10415,	all_isotig62432,all_GWL0GYR01BTRL5,all_isotig24802,all_isotig31558,all_isotig06286,all_GWL0GYR02H7UJN,all_isotig28584,
ko00970	Aminoacyl-tRNA biosynthesis	7	64	8	K01866,K01868,K01870,K01872,K01875,K01880,K01893,	all_isotig34722,all_isotig03562,all_GWL0GYR02HK8ZL,all_GWL0GYR01CJAKM,all_GWL0GYR01CU1JG,all_isotig31018,all_GWL0GYR01DPO35,all_GWL0GYR02GMPES,
ko04662	B cell receptor signaling pathway	7	50	7	K03083,K04448,K05730,K05855,K05872,K06508,K07370,	all_isotig60122,all_isotig16397,all_isotig54344,all_isotig31558,all_GWL0GYR01AR6ZO,all_GWL0GYR01CB2T6,all_isotig06471,
ko04146	Peroxisome	7	70	8	K00031,K03781,K05677,K05940,K07753,K08764,K12405,	all_GWL0GYR01ERLAM,all_isotig51299,all_isotig31334,all_GWL0GYR02FX4GO,all_isotig62599,all_isotig41077,all_GWL0GYR02G69DE,all_isotig15265,
ko00564	Glycerophospholipid metabolism	7	80	7	K00006,K00551,K00968,K00981,K01047,K01080,K13506,	all_GWL0GYR02GSHJ9,all_GWL0GYR02H33YZ,all_isotig34614,all_GWL0GYR02FLYJC,all_isotig26565,all_isotig26972,all_isotig37693,
ko03050	Proteasome	6	48	6	K02725,K02728,K02729,K02734,K03062,K10881,	all_isotig33241,all_isotig05159,all_GWL0GYR01C67AT,all_isotig14643,all_isotig03458,all_isotig04715,
ko04380	Osteoclast differentiation	6	---	6	K04440,K04448,K04469,K05855,K07370,K09030,	all_GWL0GYR01C9CMS,all_isotig62432,all_isotig54344,all_isotig31558,all_GWL0GYR01AR6ZO,all_GWL0GYR02HUZV8,
ko04720	Long-term potentiation	6	41	6	K04373,K04498,K04634,K04958,K05858,K06269,	all_isotig32092,all_isotig12053,all_isotig20655,all_isotig12236,all_GWL0GYR01A1XRZ,all_isotig24150,
ko04974	Protein digestion and absorption	6	49	12	K01540,K06236,K06238,K08187,K13781,K14206,K04440,K04448,K04630,K04632,K04634,K05858,	all_isotig09395,all_GWL0GYR01C2CQH,all_isotig62432,all_GWL0GYR01B8PTS,all_isotig13644,all_isotig28550,all_isotig31377,all_isotig31558,all_GWL0GYR01DHLZ0,all_isotig12053,all_isotig31185,all_GWL0GYR01A1XRZ,
ko04730	Long-term depression	6	42	6	K01047,K04630,K04632,K04634,K04958,K05858,	all_isotig32092,all_GWL0GYR01C2CQH,all_GWL0GYR02FLYJC,all_GWL0GYR01DHLZ0,all_isotig12053,all_GWL0GYR01A1XRZ,
ko03018	RNA degradation	6	70	6	K01689,K07573,K12581,K12604,K12618,K13126,	all_GWL0GYR02JF0S5,all_GWL0GYR02IH9OZ,all_GWL0GYR01BM8Q1,all_isotig43885,all_isotig15335,all_isotig15884,
ko04670	Leukocyte transendothelial migration	5	71	5	K04514,K04630,K05692,K05730,K06089,	all_GWL0GYR01C2CQH,all_GWL0GYR01BTRL5,all_isotig20588,all_GWL0GYR01CB2T6,all_GWL0GYR02H7UJN,
ko04961	Endocrine and other factor-regulated calcium reabsorption	5	---	13	K01528,K01540,K04632,K04634,K05858,K04514,K05692,K05758,K07374,K07375,	all_isotig06496,all_GWL0GYR01EJSFH,all_GWL0GYR01BTRL5,all_isotig32227,all_isotig06286,all_GWL0GYR01DHLZ0,all_isotig12053,all_isotig31185,all_isotig51882,all_isotig08747,all_GWL0GYR01A1XRZ,all_GWL0GYR02H7UJN,all_isotig23771,
ko04350	TGF-beta signaling pathway	5	50	17	K04498,K04501,K04514,K04678,K04683,K04871,K05692,K07200,K12567,K12568,K02154,K04440,K04498,K05855,K08060,	all_GWL0GYR01AOZFE,all_isotig19766,all_isotig62432,all_isotig09838,all_GWL0GYR02HJLN5,all_isotig46175,all_GWL0GYR01BTRL5,all_isotig16638,all_isotig54344,all_GWL0GYR01DKKC2,all_GWL0GYR01DCHFA,all_isotig12236,all_GWL0GYR01AZYBJ,all_GWL0GYR02H7ERJ,all_GWL0GYR02H7UJN,all_GWL0GYR02JW9PC,all_isotig21998,
ko03015	mRNA surveillance pathway	5	---	11	K06269,K11583,K11584,K13126,K13171,K02154,K04632,K05692,K07937,K10956,	all_GWL0GYR02HTLNB,all_GWL0GYR01AOZFE,all_isotig61619,all_isotig13194,all_isotig10268,all_GWL0GYR01DHLZ0,all_isotig20655,all_isotig15884,all_GWL0GYR02H7UJN,all_GWL0GYR02H7ERJ,all_isotig06341,
ko00480	Glutathione metabolism	5	38	6	K00031,K00432,K00799,K05361,K11142,	all_isotig53477,all_isotig51299,all_isotig13677,all_isotig53058,all_isotig32537,all_GWL0GYR02G69DE,
ko04664	Fc epsilon RI signaling pathway	5	43	5	K01047,K04440,K05730,K05855,K07370,	all_isotig62432,all_GWL0GYR02FLYJC,all_isotig54344,all_GWL0GYR01AR6ZO,all_GWL0GYR01CB2T6,
ko04727	GABAergic synapse	5	---	5	K04543,K04630,K06027,K08045,K08047,	all_isotig08336,all_GWL0GYR01C2CQH,all_isotig57589,all_isotig36416,all_GWL0GYR01CC856,
ko00561	Glycerolipid metabolism	5	61	5	K00002,K00011,K01080,K11160,K13506,	all_isotig16593,all_GWL0GYR02GSHJ9,all_GWL0GYR02H33YZ,all_isotig19941,all_isotig02702,
ko04330	Notch signaling pathway	5	28	12	K04498,K06052,K06053,K06054,K06063,K02154,K04440,K04448,K06089,K06704,	all_isotig30188,all_GWL0GYR01AOZFE,all_isotig62432,all_GWL0GYR02H2BJT,all_GWL0GYR01C0KH3,all_isotig31558,all_GWL0GYR01BKF3A,all_isotig20588,all_GWL0GYR02JDMH5,all_isotig12236,all_isotig13573,all_GWL0GYR02H7ERJ,
ko00310	Lysine degradation	5	54	6	K00164,K07515,K09186,K11427,K14157,	all_GWL0GYR02H02DX,all_isotig27872,all_GWL0GYR02JKNIU,all_GWL0GYR01CUQGS,all_isotig41780,all_isotig55005,
ko00052	Galactose metabolism	5	57	6	K00011,K00849,K00850,K00963,K12309,	all_isotig18387,all_isotig19941,all_isotig19668,all_isotig12906,all_isotig51145,all_isotig57098,
ko04260	Cardiac muscle contraction	5	57	5	K00411,K01540,K02266,K02267,K04871,	all_isotig00111,all_isotig04074,all_isotig10022,all_GWL0GYR01DCHFA,all_isotig31185,
ko02010	ABC transporters	5	325	5	K05032,K05655,K05677,K05680,K05681,	all_isotig31334,all_isotig09504,all_GWL0GYR01A4IX8,all_GWL0GYR01BUTKL,all_isotig23706,
ko04976	Bile secretion	5	---	10	K01540,K04632,K05681,K08045,K08047,K01047,K03283,K04440,K04630,K08060,	all_GWL0GYR01C2CQH,all_isotig62432,all_GWL0GYR02FLYJC,all_isotig16638,all_isotig09504,all_GWL0GYR01DHLZ0,all_isotig57589,all_isotig31185,all_GWL0GYR01CC856,all_isotig14473,
ko00240	Pyrimidine metabolism	5	150	7	K01081,K02999,K03006,K03011,K03783,	all_isotig60016,all_GWL0GYR01D7B18,all_isotig40591,all_isotig38172,all_GWL0GYR01EA9OJ,all_GWL0GYR01C3YB6,all_isotig25470,
ko04745	Phototransduction - fly	4	18	8	K00910,K04634,K05692,K05858,K04440,K04501,K07835,K08775,	all_isotig62432,all_GWL0GYR01D16IO,all_GWL0GYR02HJLN5,all_isotig12053,all_isotig12138,all_GWL0GYR01A1XRZ,all_GWL0GYR02H7UJN,all_isotig15921,
ko00010	Glycolysis / Gluconeogenesis	4	79	8	K00002,K00162,K00850,K01689,K04440,K04514,K05692,K05758,	all_GWL0GYR02IH9OZ,all_isotig18387,all_isotig62432,all_isotig33110,all_GWL0GYR01BTRL5,all_isotig02702,all_isotig06286,all_GWL0GYR02H7UJN,
ko04612	Antigen processing and presentation	4	41	8	K03283,K04079,K08060,K09489,K04632,K04634,K05858,K06236,	all_GWL0GYR01B8PTS,all_GWL0GYR01BFFG5,all_isotig16638,all_GWL0GYR01DHLZ0,all_isotig12053,all_GWL0GYR01EY2QE,all_GWL0GYR01A1XRZ,all_isotig14473,
ko00260	Glycine, serine and threonine metabolism	4	69	5	K00058,K00060,K00133,K00639,	all_GWL0GYR01C6FVE,all_GWL0GYR01DEB5C,all_isotig44486,all_GWL0GYR01C1X84,all_isotig11708,
ko04113	Meiosis - yeast	4	99	4	K02209,K06269,K06671,K11584,	all_GWL0GYR02HTLNB,all_GWL0GYR02JOMHO,all_isotig12056,all_isotig20655,
ko04360	Axon guidance	4	80	4	K03083,K04352,K04514,K04630,	all_isotig16397,all_GWL0GYR01C2CQH,all_GWL0GYR01BTRL5,all_GWL0GYR01BSOVC,
ko00600	Sphingolipid metabolism	4	40	5	K00654,K00720,K01080,K12309,	all_isotig43824,all_GWL0GYR02GSHJ9,all_isotig54600,all_isotig51145,all_isotig57098,
ko04962	Vasopressin-regulated water reabsorption	4	33	4	K04632,K06027,K10415,K10418,	all_isotig05597,all_GWL0GYR01DHLZ0,all_isotig36416,all_isotig28584,
ko04920	Adipocytokine signaling pathway	4	45	8	K04440,K05872,K07187,K07200,K03083,K03097,K03115,K03283,	all_isotig60122,all_isotig06387,all_isotig16397,all_isotig62432,all_isotig04942,all_isotig46175,all_GWL0GYR01DG81M,all_isotig14473,
ko00520	Amino sugar and nucleotide sugar metabolism	4	107	4	K00849,K00963,K01183,K12452,	all_isotig19668,all_isotig12906,all_isotig21960,all_GWL0GYR01BKNCI,
ko00270	Cysteine and methionine metabolism	4	64	4	K00133,K00548,K00789,K01251,	all_isotig07885,all_GWL0GYR01C6FVE,all_isotig48264,all_GWL0GYR01AETOE,
ko03320	PPAR signaling pathway	4	55	4	K00249,K06086,K08745,K08764,	all_isotig10041,all_GWL0GYR02JR244,all_isotig15265,all_isotig15133,
ko04660	T cell receptor signaling pathway	4	80	4	K03083,K04448,K05730,K05872,	all_isotig60122,all_isotig16397,all_isotig31558,all_GWL0GYR01CB2T6,
ko04012	ErbB signaling pathway	4	60	5	K03083,K04440,K04448,K06279,K03083,K04440,K04448,K04501,	all_isotig16397,all_isotig62432,all_GWL0GYR02HJLN5,all_isotig31558,all_isotig21038,
ko00330	Arginine and proline metabolism	4	121	4	K00261,K01940,K11142,K12657,	all_isotig53477,all_isotig17958,all_isotig22506,all_GWL0GYR01C0X4O,
ko00280	Valine, leucine and isoleucine degradation	4	57	4	K00166,K00249,K00253,K07515,	all_isotig10041,all_isotig17352,all_GWL0GYR02JKNIU,all_GWL0GYR02JD0TQ,
ko04142	Lysosome	4	99	6	K01132,K02154,K12309,K12347,	all_GWL0GYR01AOZFE,all_isotig48502,all_GWL0GYR02JGAQH,all_isotig51145,all_isotig57098,all_GWL0GYR02H7ERJ,
ko00680	Methane metabolism	4	186	4	K00058,K00850,K01689,K03781,	all_GWL0GYR02IH9OZ,all_isotig18387,all_GWL0GYR01ERLAM,all_isotig44486,
ko00030	Pentose phosphate pathway	4	44	9	K00615,K00850,K00948,K13937,K01528,K05692,K05758,K06279,	all_isotig18387,all_isotig30182,all_GWL0GYR01EJSFH,all_GWL0GYR02JR8ZZ,all_isotig32227,all_GWL0GYR02ITKK3,all_isotig06286,all_isotig21038,all_GWL0GYR02H7UJN,
ko00620	Pyruvate metabolism	4	72	4	K00011,K00029,K00102,K00162,	all_isotig19941,all_isotig33110,all_GWL0GYR01EWIOB,all_GWL0GYR02HV50E,
ko03060	Protein export	4	39	4	K03109,K10956,K12275,K13431,	all_GWL0GYR01EEXZB,all_isotig03746,all_isotig34407,all_isotig06341,
ko04622	RIG-I-like receptor signaling pathway	4	53	4	K04440,K09578,K11594,K12653,	all_isotig62432,all_isotig06990,all_isotig12587,all_GWL0GYR01CXL8U,
ko03008	Ribosome biogenesis in eukaryotes	4	---	4	K03097,K03115,K11130,K12618,	all_GWL0GYR02JF0S5,all_isotig06387,all_GWL0GYR01DG81M,all_isotig09027,
ko04080	Neuroactive ligand-receptor interaction	4	257	4	K01315,K04132,K04267,K05219,	all_isotig16805,all_isotig45744,all_GWL0GYR01BGKVZ,all_GWL0GYR01DZJZ0,
ko00380	Tryptophan metabolism	3	61	4	K00164,K03781,K07515,	all_GWL0GYR02H02DX,all_GWL0GYR01ERLAM,all_isotig27872,all_GWL0GYR02JKNIU,
ko04650	Natural killer cell mediated cytotoxicity	3	74	3	K05730,K05855,K06279,	all_isotig54344,all_isotig21038,all_GWL0GYR01CB2T6,
ko04960	Aldosterone-regulated sodium reabsorption	3	24	5	K01540,K06644,K07187,K04440,K05032,K07187,	all_isotig62432,all_isotig04942,all_GWL0GYR01A4IX8,all_isotig48286,all_isotig31185,
ko03020	RNA polymerase	3	50	4	K02999,K03006,K03011,	all_isotig40591,all_isotig38172,all_GWL0GYR01C3YB6,all_isotig25470,
ko00720	Carbon fixation pathways in prokaryotes	3	31	5	K00031,K01681,K01903,	all_GWL0GYR02I35X3,all_isotig51299,all_isotig24118,all_GWL0GYR01BB2K3,all_GWL0GYR02G69DE,
ko05133	Pertussis	3	---	3	K04440,K04448,K04630,	all_GWL0GYR01C2CQH,all_isotig62432,all_isotig31558,
ko00510	N-Glycan biosynthesis	3	45	3	K00738,K01001,K07441,	all_isotig50411,all_isotig04735,all_isotig37729,
ko04721	Synaptic vesicle cycle	3	---	13	K01528,K02154,K06027,K11251,K11252,K11253,K03083,K04440,K06508,	all_GWL0GYR01AOZFE,all_isotig16397,all_isotig62432,all_isotig08809,all_isotig06525,all_isotig30946,all_GWL0GYR01EJSFH,all_isotig12913,all_isotig32227,all_isotig22140,all_isotig36416,all_GWL0GYR02H7ERJ,all_isotig06471,
ko04975	Fat digestion and absorption	3	---	3	K01047,K01080,K11160,	all_isotig16593,all_GWL0GYR02GSHJ9,all_GWL0GYR02FLYJC,
ko00565	Ether lipid metabolism	3	15	3	K01047,K01080,K01122,	all_GWL0GYR02GSHJ9,all_GWL0GYR01AOGDI,all_GWL0GYR02FLYJC,
ko00512	Mucin type O-Glycan biosynthesis	3	12	7	K00710,K00731,K09653,K03083,K04079,K04498,	all_isotig16397,all_GWL0GYR01CTY95,all_isotig20301,all_isotig12236,all_GWL0GYR02GMXD9,all_GWL0GYR01EY2QE,all_GWL0GYR01ESVSI,
ko00450	Selenocompound metabolism	3	29	3	K00548,K01008,K13811,	all_isotig61055,all_isotig48264,all_GWL0GYR01D5IBI,
ko00040	Pentose and glucuronate interconversions	3	51	3	K00011,K00963,K03331,	all_isotig19941,all_isotig19668,all_GWL0GYR01BVTKZ,
ko05134	Legionellosis	3	---	3	K03283,K04469,K07937,	all_isotig61619,all_GWL0GYR02HUZV8,all_isotig14473,
ko00590	Arachidonic acid metabolism	3	27	3	K00432,K01047,K01830,	all_GWL0GYR02FLYJC,all_GWL0GYR02HHGHK,all_isotig32537,
ko04964	Proximal tubule bicarbonate reclamation	3	12	3	K00261,K01540,K13577,	all_GWL0GYR01DV79L,all_isotig22506,all_isotig31185,
ko00640	Propanoate metabolism	3	66	6	K00249,K01903,K07515,K01392,K04634,K05858,	all_GWL0GYR02I35X3,all_isotig10041,all_GWL0GYR02JKNIU,all_isotig12053,all_isotig16604,all_GWL0GYR01A1XRZ,
ko04111	Cell cycle - yeast	3	118	3	K02209,K03364,K06671,	all_GWL0GYR02JOMHO,all_isotig12056,all_isotig07452,
ko00051	Fructose and mannose metabolism	3	66	3	K00011,K00846,K00850,	all_isotig18387,all_isotig31097,all_isotig19941,
ko00250	Alanine, aspartate and glutamate metabolism	3	54	3	K00261,K01939,K01940,	all_isotig17958,all_GWL0GYR01C5J5B,all_isotig22506,
ko00670	One carbon pool by folate	2	27	2	K00548,K13403,	all_isotig48264,all_isotig39428,
ko00710	Carbon fixation in photosynthetic organisms	2	36	6	K00029,K00615,K04871,K05692,K04448,K04498,	all_GWL0GYR02ITKK3,all_isotig31558,all_GWL0GYR01EWIOB,all_isotig12236,all_GWL0GYR01DCHFA,all_GWL0GYR02H7UJN,
ko04115	p53 signaling pathway	2	58	2	K02087,K06644,	all_GWL0GYR02HEJUQ,all_isotig48286,
ko00290	Valine, leucine and isoleucine biosynthesis	2	22	4	K00162,K01687,K06054,K08034,	all_isotig12883,all_isotig33110,all_GWL0GYR02JDMH5,all_GWL0GYR01D2U7N,
ko03440	Homologous recombination	2	59	2	K08775,K10881,	all_isotig03458,all_isotig15921,
ko04614	Renin-angiotensin system	2	17	2	K01392,K11141,	all_isotig06576,all_isotig16604,
ko00930	Caprolactam degradation	2	14	2	K00002,K07515,	all_GWL0GYR02JKNIU,all_isotig02702,
ko04150	mTOR signaling pathway	2	30	4	K04373,K08266,K05692,K10352,	all_GWL0GYR02FN5BK,all_GWL0GYR01DL3IK,all_GWL0GYR02H7UJN,all_isotig24150,
ko00281	Geraniol degradation	2	16	2	K00257,K11731,	all_GWL0GYR01EDHE4,all_GWL0GYR01B26MJ,
ko01040	Biosynthesis of unsaturated fatty acids	2	29	2	K07515,K07753,	all_GWL0GYR02JKNIU,all_isotig41077,
ko04620	Toll-like receptor signaling pathway	2	74	2	K04440,K04448,	all_isotig62432,all_isotig31558,
ko00860	Porphyrin and chlorophyll metabolism	2	104	2	K01599,K01772,	all_isotig06843,all_GWL0GYR01BIJWC,
ko04340	Hedgehog signaling pathway	2	39	2	K03083,K08959,	all_isotig16397,all_GWL0GYR02GFBBC,
ko00910	Nitrogen metabolism	2	76	2	K00261,K02567,	all_GWL0GYR02HJZME,all_isotig22506,
ko00627	Aminobenzoate degradation	2	56	2	K01077,K07515,	all_GWL0GYR02JKNIU,all_isotig03483,
ko00760	Nicotinate and nicotinamide metabolism	2	35	3	K01081,K03783,	all_isotig60016,all_GWL0GYR01D7B18,all_GWL0GYR01EA9OJ,
ko00071	Fatty acid metabolism	2	45	2	K00249,K07515,	all_isotig10041,all_GWL0GYR02JKNIU,
ko03030	DNA replication	2	51	2	K02209,K03469,	all_isotig12056,all_GWL0GYR01AKSUU,
ko00350	Tyrosine metabolism	2	59	2	K00451,K00503,	all_isotig50090,all_isotig61650,
ko03460	Fanconi anemia pathway	2	---	4	K06054,K08775,K04501,K06279,	all_GWL0GYR02HJLN5,all_GWL0GYR02JDMH5,all_isotig21038,all_isotig15921,
ko04610	Complement and coagulation cascades	2	69	3	K01315,K03905,	all_isotig30686,all_GWL0GYR01BGKVZ,all_isotig58147,
ko04978	Mineral absorption	2	---	5	K01540,K12347,K01315,K03905,	all_isotig30686,all_GWL0GYR02JGAQH,all_GWL0GYR01BGKVZ,all_isotig58147,all_isotig31185,
ko00650	Butanoate metabolism	2	68	4	K00162,K07515,K04550,K06508,	all_GWL0GYR02JKNIU,all_isotig33110,all_isotig45025,all_isotig06471,
ko00062	Fatty acid elongation	2	7	4	K07515,K10249,K03781,K05613,	all_GWL0GYR01ERLAM,all_GWL0GYR02JKNIU,all_isotig38759,all_GWL0GYR02HQF09,
ko00500	Starch and sucrose metabolism	2	79	5	K00688,K00963,K02154,K04448,	all_GWL0GYR01AOZFE,all_GWL0GYR01CA3KM,all_isotig19668,all_isotig31558,all_GWL0GYR02H7ERJ,
ko00531	Glycosaminoglycan degradation	2	14	3	K01132,K12309,	all_isotig48502,all_isotig51145,all_isotig57098,
ko04140	Regulation of autophagy	2	21	2	K08333,K08343,	all_isotig10934,all_GWL0GYR01AFO9X,
ko00300	Lysine biosynthesis	2	40	2	K00133,K14157,	all_GWL0GYR01C6FVE,all_GWL0GYR01CUQGS,
ko00511	Other glycan degradation	2	15	3	K01206,K12309,	all_GWL0GYR02G7HM4,all_isotig51145,all_isotig57098,
ko04712	Circadian rhythm - plant	2	24	2	K03097,K03115,	all_isotig06387,all_GWL0GYR01DG81M,
ko00120	Primary bile acid biosynthesis	2	17	4	K08764,K12405,K07370,K08060,	all_GWL0GYR02FX4GO,all_isotig16638,all_GWL0GYR01AR6ZO,all_isotig15265,
ko00410	beta-Alanine metabolism	2	31	2	K00249,K07515,	all_isotig10041,all_GWL0GYR02JKNIU,
ko00513	Various types of N-glycan biosynthesis	2	12	2	K00738,K07441,	all_isotig50411,all_isotig37729,
ko04512	ECM-receptor interaction	2	56	2	K06236,K06238,	all_isotig09395,all_GWL0GYR01B8PTS,
ko04514	Cell adhesion molecules (CAMs)	2	89	2	K06089,K06766,	all_GWL0GYR02ITGPP,all_isotig20588,
ko04621	NOD-like receptor signaling pathway	2	51	2	K04079,K04440,	all_isotig62432,all_GWL0GYR01EY2QE,
ko00982	Drug metabolism - cytochrome P450	1	20	1	K00799,	all_isotig13677,
ko00730	Thiamine metabolism	1	21	1	K04487,	all_GWL0GYR02HXTB2,
ko00790	Folate biosynthesis	1	24	1	K01077,	all_isotig03483,
ko02020	Two-component system	1	322	1	K01077,	all_isotig03483,
ko00550	Peptidoglycan biosynthesis	1	37	1	K05367,	all_GWL0GYR01AUJAG,
ko01051	Biosynthesis of ansamycins	1	2	1	K00615,	all_GWL0GYR02ITKK3,
ko00980	Metabolism of xenobiotics by cytochrome P450	1	22	1	K00799,	all_isotig13677,
ko04630	Jak-STAT signaling pathway	1	118	1	K04498,	all_isotig12236,
ko04710	Circadian rhythm - mammal	1	18	1	K08959,	all_GWL0GYR02GFBBC,
ko04973	Carbohydrate digestion and absorption	1	19	2	K01540,K03083,	all_isotig16397,all_isotig31185,
ko00591	Linoleic acid metabolism	1	11	2	K01047,K08803,	all_GWL0GYR02FLYJC,all_GWL0GYR02HVRAX,
ko00400	Phenylalanine, tyrosine and tryptophan biosynthesis	1	59	1	K00500,	all_isotig42353,
ko00660	C5-Branched dibasic acid metabolism	1	12	1	K01903,	all_GWL0GYR02I35X3,
ko04112	Cell cycle - Caulobacter	1	31	1	K03588,	all_GWL0GYR01DLMNR,
ko04626	Plant-pathogen interaction	1	70	1	K04079,	all_GWL0GYR01EY2QE,
ko04742	Taste transduction	1	23	2	K04632,K04448,	all_isotig31558,all_GWL0GYR01DHLZ0,
ko04060	Cytokine-cytokine receptor interaction	1	196	1	K02583,	all_GWL0GYR02H1W2E,
ko00592	alpha-Linolenic acid metabolism	1	14	1	K01047,	all_GWL0GYR02FLYJC,
ko00362	Benzoate degradation	1	74	1	K07515,	all_GWL0GYR02JKNIU,
ko00360	Phenylalanine metabolism	1	49	2	K00500,K03083,	all_isotig16397,all_isotig42353,
ko00601	Glycosphingolipid biosynthesis - lacto and neolacto series	1	25	1	K07820,	all_isotig32565,
ko04122	Sulfur relay system	1	21	1	K04487,	all_GWL0GYR02HXTB2,
ko04966	Collecting duct acid secretion	1	16	2	K02154,	all_GWL0GYR01AOZFE,all_GWL0GYR02H7ERJ,
ko00533	Glycosaminoglycan biosynthesis - keratan sulfate	1	14	1	K04745,	all_GWL0GYR02FXQBH,
ko03022	Basal transcription factors	1	25	1	K03123,	all_isotig06342,
ko04711	Circadian rhythm - fly	1	8	1	K03083,	all_isotig16397,
ko04370	VEGF signaling pathway	1	33	1	K01047,	all_GWL0GYR02FLYJC,
ko00643	Styrene degradation	1	18	1	K00451,	all_isotig50090,
ko03420	Nucleotide excision repair	1	48	1	K10609,	all_GWL0GYR01D6OOE,
ko00770	Pantothenate and CoA biosynthesis	1	29	1	K01687,	all_GWL0GYR01D2U7N,
ko00471	D-Glutamine and D-glutamate metabolism	1	6	1	K00261,	all_isotig22506,
ko00604	Glycosphingolipid biosynthesis - ganglio series	1	14	2	K12309,	all_isotig51145,all_isotig57098,
ko00920	Sulfur metabolism	1	32	1	K13811,	all_isotig61055,
ko00630	Glyoxylate and dicarboxylate metabolism	1	63	2	K01681,	all_isotig24118,all_GWL0GYR01BB2K3,
ko00440	Phosphonate and phosphinate metabolism	1	27	3	K00968,K06279,	all_isotig26565,all_isotig21038,all_isotig21038,
