# Supplementary material for: Sequencing and characterization of the transcriptome of half-smooth tongue sole (Cynoglossus semilaevis)
Source: BMC Genomics. 2014 Jun 13;15(1):470. doi: 10.1186/1471-2164-15-470 (PMC4072885; doi:10.1186/1471-2164-15-470)
Supplement: Supplementary file 4 — Additional file 4: Transposable elements identification for C. semilaevis . Our data set were compared against RepBase using tBLASTx. (XLS 464 KB) [file 12864_2013_6158_MOESM4_ESM.xls]

## Sheet: Sheet1
QueryName	QueryLength	QueryStart	QueryEnd	SbjctStart	SbjctEnd	Length	Score	E-value	Overlap/total	Identity	SbjectName	Annotation
all_isotig00047	931	550	831	793	1074	1620	61.1	5e-09	27/94	28	Copia-8-I_DR:ClassI:LTR:Copia
all_isotig00048	737	356	637	793	1074	1620	60.7	5e-09	27/94	28	Copia-8-I_DR:ClassI:LTR:Copia
all_isotig00049	675	294	575	793	1074	1620	60.0	7e-09	27/94	28	Copia-8-I_DR:ClassI:LTR:Copia
all_isotig00075	544	31	312	1174	1455	4725	61.1	2e-09	36/94	38	Ag-Jock-1:ClassI:LINE:Jockey
all_isotig00076	532	31	312	1174	1455	4725	61.1	2e-09	36/94	38	Ag-Jock-1:ClassI:LINE:Jockey
all_isotig00077	384	201	380	1496	1317	4725	57.0	3e-08	31/60	51	Ag-Jock-1:ClassI:LINE:Jockey
all_isotig00119	549	296	129	1440	1273	4725	55.6	1e-07	20/56	35	Ag-Jock-1:ClassI:LINE:Jockey
all_isotig00120	528	275	108	1440	1273	4725	55.6	1e-07	20/56	35	Ag-Jock-1:ClassI:LINE:Jockey
all_isotig00121	502	296	129	1440	1273	4725	55.6	1e-07	20/56	35	Ag-Jock-1:ClassI:LINE:Jockey
all_isotig00179	660	480	635	4749	4594	5056	58.8	3e-11	24/52	46	Gypsy-12_DVir-I:ClassI:LTR:Gypsy
all_isotig00180	649	469	624	4749	4594	5056	58.8	3e-11	24/52	46	Gypsy-12_DVir-I:ClassI:LTR:Gypsy
all_isotig00254	491	61	93	3381	3349	5724	43.2	5e-07	10/11	90	Copia-7_ES-I:ClassI:LTR:Copia
all_isotig00255	481	51	83	3381	3349	5724	43.2	5e-07	10/11	90	Copia-7_ES-I:ClassI:LTR:Copia
all_isotig00256	218	61	93	3381	3349	5724	43.2	1e-07	10/11	90	Copia-7_ES-I:ClassI:LTR:Copia
all_isotig00368	626	490	311	1797	1976	7630	102	6e-46	40/60	66	RTE-1B_Mad:ClassI:LINE:RTE
all_isotig00369	585	449	270	1797	1976	7630	102	5e-46	40/60	66	RTE-1B_Mad:ClassI:LINE:RTE
all_isotig00555	328	127	222	2686	2781	2915	42.8	6e-06	16/32	50	CryptonS-9_PS:ClassII:Crypton:Crypton
all_isotig00566	371	21	155	11556	11422	15099	45.5	7e-07	16/45	35	TART_DV:ClassI:LINE:Jockey
all_isotig00567	360	10	144	11556	11422	15099	45.5	7e-07	16/45	35	TART_DV:ClassI:LINE:Jockey
all_isotig00568	153	48	143	2899	2804	15099	36.3	9e-06	12/32	37	TART_DV:ClassI:LINE:Jockey
all_isotig00638	621	104	253	4569	4718	5149	70.3	5e-12	26/50	52	Gypsy-7_RO-I:ClassI:LTR:Gypsy
all_isotig00639	610	93	242	4569	4718	5149	70.3	5e-12	26/50	52	Gypsy-7_RO-I:ClassI:LTR:Gypsy
all_isotig00722	337	245	283	3405	3367	5724	46.4	7e-13	11/13	84	Copia-7_ES-I:ClassI:LTR:Copia
all_isotig00723	314	222	260	3405	3367	5724	46.4	6e-13	11/13	84	Copia-7_ES-I:ClassI:LTR:Copia
all_isotig00824	318	240	293	364	311	6796	52.8	1e-11	14/18	77	DIRS-4_DR:ClassI:DIRS:DIRS
all_isotig00825	306	228	281	364	311	6796	52.8	1e-11	14/18	77	DIRS-4_DR:ClassI:DIRS:DIRS
all_isotig00830	444	241	423	528	710	1840	61.1	9e-20	24/61	39	P126:ClassII:TIR:P
all_isotig00831	438	235	417	528	710	1840	61.1	9e-20	24/61	39	P126:ClassII:TIR:P
all_isotig00832	433	241	423	528	710	1840	61.1	9e-20	24/61	39	P126:ClassII:TIR:P
all_isotig00842	528	14	151	2184	2321	3503	75.8	9e-14	27/46	58	RTE2_ZM:ClassI:LINE:RTE
all_isotig00992	406	285	121	370	206	6796	59.3	6e-09	21/55	38	DIRS-4_DR:ClassI:DIRS:DIRS
all_isotig00993	384	263	99	370	206	6796	59.3	5e-09	21/55	38	DIRS-4_DR:ClassI:DIRS:DIRS
all_isotig00994	244	243	121	328	206	6796	51.5	6e-07	17/41	41	DIRS-4_DR:ClassI:DIRS:DIRS
all_isotig01271	245	227	150	341	418	1478	52.4	4e-19	20/26	76	TZF28B:ClassII:TIR:Tc1-Mariner
all_isotig01272	234	216	139	341	418	1478	52.4	3e-18	20/26	76	TZF28B:ClassII:TIR:Tc1-Mariner
all_isotig01273	227	227	150	341	418	1478	52.4	2e-19	20/26	76	TZF28B:ClassII:TIR:Tc1-Mariner
all_isotig01459	399	114	299	434	619	806	127	2e-29	51/62	82	U1:ClassI:?:?
all_isotig01460	295	10	195	434	619	806	127	1e-29	51/62	82	U1:ClassI:?:?
all_isotig01461	282	115	282	435	602	806	125	5e-29	48/56	85	U1:ClassI:?:?
all_isotig01491	199	190	8	217	399	1051	128	2e-30	56/61	91	RPS2:ClassI:?:?
all_isotig01492	189	180	1	217	396	1051	126	1e-29	55/60	91	RPS2:ClassI:?:?
all_isotig01493	188	187	8	220	399	1051	125	2e-29	55/60	91	RPS2:ClassI:?:?
all_isotig01701	202	159	43	316	432	1822	48.2	3e-06	18/39	46	DNA2-5_DR:ClassII:TIR:hAT
all_isotig01702	191	148	32	316	432	1822	48.0	4e-06	18/39	46	DNA2-5_DR:ClassII:TIR:hAT
all_isotig01825	1662	1386	1538	179	27	4937	31.3	3e-07	20/51	39	RTE-2_NVi:ClassI:LINE:RTE
all_isotig01826	1371	1095	1247	179	27	4937	31.3	1e-07	20/51	39	RTE-2_NVi:ClassI:LINE:RTE
all_isotig01827	1333	667	464	490	693	2944	50.6	2e-07	27/68	39	Sola1-1_ACas:ClassII:?:Sola
all_isotig01843	1163	443	730	5775	6062	11697	66.5	1e-10	32/96	33	ENSPM-6_ZM:ClassII:TIR:CACTA
all_isotig01844	1141	421	708	5775	6062	11697	66.6	1e-10	32/96	33	ENSPM-6_ZM:ClassII:TIR:CACTA
all_isotig01849	1005	516	283	2453	2220	3822	59.3	9e-16	28/78	35	Harbinger-4C_PSt:ClassII:TIR:PIF-Harbinger
all_isotig01850	649	509	420	75	164	3051	44.6	1e-10	14/30	46	Helitron-N1_PTr_#2:ClassII:Helitron:Helitron
all_isotig01865	952	58	240	9946	9764	14710	44.1	8e-07	30/61	49	EnSpm1_SB:ClassII:TIR:CACTA
all_isotig01866	548	491	309	9946	9764	14710	44.1	4e-07	30/61	49	EnSpm1_SB:ClassII:TIR:CACTA
all_isotig01871	1191	1185	1066	21831	21950	25856	51.5	5e-06	15/40	37	GYPSM1_I:ClassI:LTR:Gypsy
all_isotig01904	478	345	283	2264	2202	7072	49.6	6e-06	14/21	66	RTAg4:ClassI:LINE:I
all_isotig01909	982	766	870	198	94	545	57.9	5e-08	23/35	65	RMER17C2:ClassI:LTR:ERV
all_isotig01929	789	3	293	706	996	1231	109	9e-24	40/97	41	Tc1-2Xt:ClassII:TIR:Tc1-Mariner
all_isotig01930	131	111	4	732	625	1158	46.0	5e-06	15/36	41	Mariner-N1_AAe:ClassII:TIR:Tc1-Mariner
all_isotig01933	745	38	355	12537	12854	16874	60.6	9e-10	37/106	34	MuDR-5_STu:ClassII:?:MuDR
all_isotig01934	687	4	297	12561	12854	16874	57.4	7e-09	36/98	36	MuDR-5_STu:ClassII:?:MuDR
all_isotig01937	707	633	520	510	623	777	51.5	3e-06	23/38	60	hAT-N3_FR:ClassII:TIR:hAT
all_isotig01938	688	614	501	510	623	777	51.5	3e-06	23/38	60	hAT-N3_FR:ClassII:TIR:hAT
all_isotig01943	776	690	749	11711	11652	17681	36.3	2e-06	9/20	45	Polinton-3_TC:ClassII:Maverick:Maverick
all_isotig01944	657	571	630	11711	11652	17681	36.3	1e-06	9/20	45	Polinton-3_TC:ClassII:Maverick:Maverick
all_isotig01946	286	74	39	238	203	6217	35.9	2e-07	12/12	100	Gypsy-22_DWil-I:ClassI:LTR:Gypsy
all_isotig01955	638	479	417	10142	10204	13336	33.6	2e-06	10/21	47	Gypsy-22_SB-I:ClassI:LTR:Gypsy
all_isotig01956	628	469	407	10142	10204	13336	33.6	2e-06	10/21	47	Gypsy-22_SB-I:ClassI:LTR:Gypsy
all_isotig01959	766	618	695	4589	4666	8221	61.6	3e-09	20/26	76	EnSpm-5_HM:ClassII:TIR:CACTA
all_isotig01960	759	611	688	4589	4666	8221	61.6	3e-09	20/26	76	EnSpm-5_HM:ClassII:TIR:CACTA
all_isotig01961	744	115	297	705	887	2513	65.7	2e-10	23/61	37	Gypsy59-ZM_I:ClassI:LTR:Gypsy
all_isotig01962	497	383	201	705	887	2513	65.7	9e-11	23/61	37	Gypsy59-ZM_I:ClassI:LTR:Gypsy
all_isotig01987	868	223	552	2516	2187	3825	61.6	3e-09	24/110	21	Harbinger-4B_PSt:ClassII:TIR:PIF-Harbinger
all_isotig01988	854	209	538	2516	2187	3825	61.6	3e-09	24/110	21	Harbinger-4B_PSt:ClassII:TIR:PIF-Harbinger
all_isotig02031	762	393	623	2438	2208	3822	53.8	6e-07	24/77	31	Harbinger-4C_PSt:ClassII:TIR:PIF-Harbinger
all_isotig02077	575	562	443	10143	10262	11685	63.4	5e-10	20/40	50	Gypsy-30-I_NVi:ClassI:LTR:Gypsy
all_isotig02078	373	360	241	10143	10262	11685	63.4	3e-10	20/40	50	Gypsy-30-I_NVi:ClassI:LTR:Gypsy
all_isotig02091	726	684	616	11705	11637	17681	36.3	1e-06	11/23	47	Polinton-3_TC:ClassII:Maverick:Maverick
all_isotig02113	557	254	132	2392	2270	3121	89.0	7e-62	35/41	85	Copia-1_ST-LTR:ClassI:LTR:Copia
all_isotig02114	164	34	153	2177	2058	3121	73.0	7e-14	28/40	70	Copia-1_ST-LTR:ClassI:LTR:Copia
all_isotig02139	651	274	149	7246	7371	10783	34.5	1e-10	15/42	35	RETRO3_I:ClassI:LTR:Gypsy
all_isotig02140	463	250	459	482	273	1491	42.3	3e-10	23/70	32	MERMITE18D:ClassII:?:?
all_isotig02141	624	516	208	3788	4096	16633	57.9	3e-08	23/103	22	Polinton-1_CB:ClassII:Maverick:Maverick
all_isotig02155	744	424	227	9946	9749	14710	85.8	1e-16	47/66	71	EnSpm1_SB:ClassII:TIR:CACTA
all_isotig02156	724	404	207	9946	9749	14710	85.8	1e-16	47/66	71	EnSpm1_SB:ClassII:TIR:CACTA
all_isotig02197	662	548	423	643	768	1620	45.1	3e-07	18/42	42	Copia-8-I_DR:ClassI:LTR:Copia
all_isotig02198	652	538	413	643	768	1620	45.1	3e-07	18/42	42	Copia-8-I_DR:ClassI:LTR:Copia
all_isotig02233	520	394	492	439	537	5920	54.7	2e-07	17/33	51	Gypsy-21_DBp-I:ClassI:LTR:Gypsy
all_isotig02237	610	10	273	3120	3383	4077	159	8e-39	65/88	73	Gypsy-15_XT-I:ClassI:LTR:Gypsy
all_isotig02238	152	143	72	3120	3191	4077	53.3	4e-08	19/24	79	Gypsy-15_XT-I:ClassI:LTR:Gypsy
all_isotig02317	498	22	174	9293	9141	11534	46.7	2e-10	26/51	50	Gypsy-26_PSo-I:ClassI:LTR:Gypsy
all_isotig02367	1247	1020	595	1087	1512	8959	54.1	5e-11	33/142	23	Gypsy-5_CCO-I:ClassI:LTR:Gypsy
all_isotig02435	668	369	166	9949	9746	14710	65.2	2e-10	41/68	60	EnSpm1_SB:ClassII:TIR:CACTA
all_isotig02436	660	361	158	9949	9746	14710	65.2	2e-10	41/68	60	EnSpm1_SB:ClassII:TIR:CACTA
all_isotig02447	472	137	12	133	258	753	72.5	7e-13	29/42	69	CYCLO:ClassI:?:?
all_isotig02448	460	125	9	133	249	753	70.3	3e-12	28/39	71	CYCLO:ClassI:?:?
all_isotig02449	472	264	407	1515	1658	6656	60.4	3e-09	28/48	58	Gypsy-91_CQ-I:ClassI:LTR:Gypsy
all_isotig02450	462	254	397	1515	1658	6656	60.4	3e-09	28/48	58	Gypsy-91_CQ-I:ClassI:LTR:Gypsy
all_isotig02485	596	190	56	1305	1439	4725	57.0	5e-08	31/45	68	Ag-Jock-1:ClassI:LINE:Jockey
all_isotig02491	619	365	192	2809	2636	3754	57.0	3e-15	31/58	53	Ginger-1_Chlorella_NC64A:ClassII:?:Ginger2/TDD
all_contig02646	652	581	646	423	488	861	46.4	2e-09	10/22	45	DNA3-11_Mad:ClassII:?:?
all_isotig02642	436	362	126	9952	9716	14710	53.8	3e-07	36/79	45	EnSpm1_SB:ClassII:TIR:CACTA
all_isotig02643	425	351	115	9952	9716	14710	53.8	3e-07	36/79	45	EnSpm1_SB:ClassII:TIR:CACTA
all_isotig02744	620	214	315	823	924	4336	72.1	2e-16	24/34	70	Ginger1-1_AC:ClassII:?:Ginger1
all_isotig02773	419	99	34	4003	4068	6181	39.1	1e-06	11/22	50	MuDr-1_HM:ClassII:?:MuDR
all_isotig02774	408	88	23	4003	4068	6181	39.1	1e-06	11/22	50	MuDr-1_HM:ClassII:?:MuDR
all_isotig02859	476	414	364	1647	1597	2140	40.9	1e-06	12/17	70	DNA-8-5_DR:ClassII:?:?
all_isotig02929	685	267	449	9892	9710	14710	57.9	3e-08	36/61	59	EnSpm1_SB:ClassII:TIR:CACTA
all_isotig02947	397	5	217	9940	9728	14710	49.6	4e-06	31/71	43	EnSpm1_SB:ClassII:TIR:CACTA
all_isotig02997	455	284	24	1359	1619	6656	70.7	2e-12	38/87	43	Gypsy-91_CQ-I:ClassI:LTR:Gypsy
all_isotig02998	405	228	16	9961	9749	14710	64.3	2e-10	36/71	50	EnSpm1_SB:ClassII:TIR:CACTA
all_isotig03001	457	202	107	111	206	954	39.6	1e-06	15/32	46	Gypsy-31-LTR_DR:ClassI:LTR:Gypsy
all_isotig03002	263	62	157	111	206	954	39.6	5e-07	15/32	46	Gypsy-31-LTR_DR:ClassI:LTR:Gypsy
all_isotig03044	386	66	167	683	784	1788	52.4	6e-07	21/34	61	MARINER4_MD:ClassII:TIR:Tc1-Mariner
all_isotig03045	209	144	43	683	784	1788	52.4	2e-07	21/34	61	MARINER4_MD:ClassII:TIR:Tc1-Mariner
all_isotig03070	384	303	214	122	211	4372	35.9	6e-06	15/30	50	CR1-4_DWi:ClassI:LINE:Jockey
all_isotig03071	301	220	131	122	211	4372	35.9	3e-06	15/30	50	CR1-4_DWi:ClassI:LINE:Jockey
all_isotig03104	380	174	251	282	359	2698	39.1	1e-10	12/26	46	DNA-8-3_HM:ClassII:?:?
all_isotig03156	376	181	375	2731	2925	3533	93.2	3e-19	39/65	60	CR1-31_DR:ClassI:LINE:Jockey
all_isotig03157	367	172	366	2731	2925	3533	93.2	3e-19	39/65	60	CR1-31_DR:ClassI:LINE:Jockey
all_isotig03208	371	54	107	3420	3367	5724	40.0	1e-09	10/18	55	Copia-7_ES-I:ClassI:LTR:Copia
all_isotig03214	372	291	133	9949	9791	14710	64.2	1e-10	35/53	66	EnSpm1_SB:ClassII:TIR:CACTA
all_isotig03216	372	53	142	2460	2549	3243	41.4	3e-06	15/30	50	Gypsy-185_ZM-I:ClassI:LTR:Gypsy
all_isotig03217	361	42	131	2460	2549	3243	41.4	3e-06	15/30	50	Gypsy-185_ZM-I:ClassI:LTR:Gypsy
all_isotig03232	369	52	141	2460	2549	3243	41.4	3e-06	15/30	50	Gypsy-185_ZM-I:ClassI:LTR:Gypsy
all_isotig03236	368	166	264	2937	3035	7271	53.8	2e-07	17/33	51	Sola3-2_PS:ClassII:?:Sola
all_isotig03252	484	188	45	913	1056	1491	36.3	1e-06	19/48	39	MERMITE18D:ClassII:?:?
all_isotig03322	559	285	554	205	474	1056	193	5e-49	79/90	87	RTE-2_AFC:ClassI:LINE:RTE
all_isotig03323	281	7	276	205	474	1056	193	2e-49	79/90	87	RTE-2_AFC:ClassI:LINE:RTE
all_isotig03332	416	320	66	249	503	6621	48.7	9e-06	26/85	30	DIRS-8_DR:ClassI:DIRS:DIRS
all_isotig03352	447	290	210	395	315	1491	40.0	5e-09	14/27	51	MERMITE18D:ClassII:?:?
all_isotig03353	420	121	216	4842	4937	11610	40.5	2e-07	16/32	50	ENSPM4_OS:ClassII:TIR:CACTA
all_isotig03394	350	213	338	1111	1236	1582	71.6	9e-13	28/42	66	hAT-8_XT:ClassII:TIR:hAT
all_isotig03408	421	70	2	97	165	1668	49.6	5e-06	19/23	82	TC2_FR1:ClassII:TIR:Tc1-Mariner
all_isotig03458	413	180	347	9946	9779	14710	55.6	8e-08	30/56	53	EnSpm1_SB:ClassII:TIR:CACTA
all_isotig03481	343	1	96	2374	2279	3121	40.5	1e-06	16/32	50	Copia-1_ST-LTR:ClassI:LTR:Copia
all_isotig03482	336	12	89	2356	2279	3121	40.0	1e-06	15/26	57	Copia-1_ST-LTR:ClassI:LTR:Copia
all_isotig03520	364	291	13	2834	2556	3754	57.8	1e-08	33/93	35	Ginger-1_Chlorella_NC64A:ClassII:?:Ginger2/TDD
all_isotig03521	356	283	5	2834	2556	3754	57.9	1e-08	33/93	35	Ginger-1_Chlorella_NC64A:ClassII:?:Ginger2/TDD
all_isotig03628	358	182	15	6927	7094	7193	51.0	1e-08	23/56	41	Gypsy8-I_Dpse:ClassI:LTR:Gypsy
all_isotig03629	347	171	4	6927	7094	7193	51.0	1e-08	23/56	41	Gypsy8-I_Dpse:ClassI:LTR:Gypsy
all_isotig03647	329	293	207	3452	3366	4713	52.8	2e-09	15/29	51	Jockey-3_DGri:ClassI:LINE:Jockey
all_isotig03816	533	363	533	5002	5172	5304	93.6	2e-23	40/57	70	LIN9_SM:ClassI:LINE:R2
all_isotig03817	401	231	401	5002	5172	5304	93.6	9e-24	40/57	70	LIN9_SM:ClassI:LINE:R2
all_isotig03964	301	102	173	3497	3426	4713	46.0	5e-11	14/24	58	Jockey-3_DGri:ClassI:LINE:Jockey
all_isotig03965	239	40	111	3497	3426	4713	46.0	3e-11	14/24	58	Jockey-3_DGri:ClassI:LINE:Jockey
all_isotig03970	302	297	7	907	1197	3533	187	9e-48	71/97	73	CR1-31_DR:ClassI:LINE:Jockey
all_isotig03971	291	286	2	907	1191	3533	186	2e-47	70/95	73	CR1-31_DR:ClassI:LINE:Jockey
all_isotig04012	298	150	85	2817	2882	8912	43.2	2e-06	17/22	77	Sola3-1_BF:ClassII:?:Sola
all_isotig04014	299	172	41	5387	5256	7442	51.0	9e-07	20/44	45	Sola2-1_EmiHux:ClassII:?:Sola
all_isotig04015	289	162	31	5387	5256	7442	51.0	1e-06	20/44	45	Sola2-1_EmiHux:ClassII:?:Sola
all_isotig04044	295	283	194	2090	2001	7072	44.6	1e-10	14/30	46	RTAg4:ClassI:LINE:I
all_isotig04094	434	389	84	28	333	485	211	1e-54	83/102	81	L28:ClassI:?:?
all_isotig04095	431	386	81	28	333	485	211	1e-54	83/102	81	L28:ClassI:?:?
all_isotig04157	286	133	201	897	965	5081	38.6	7e-07	13/23	56	Kolobok-3_Aplcal:ClassII:?:Kolobok
all_isotig04158	166	13	81	897	965	5081	38.6	6e-08	13/23	56	Kolobok-3_Aplcal:ClassII:?:Kolobok
all_isotig04339	274	219	106	4547	4660	8221	107	2e-32	38/38	100	EnSpm-5_HM:ClassII:TIR:CACTA
all_isotig04340	263	208	95	4547	4660	8221	107	2e-32	38/38	100	EnSpm-5_HM:ClassII:TIR:CACTA
all_isotig04364	271	195	257	754	816	1430	40.9	3e-06	12/21	57	Harbinger2N_TP:ClassII:TIR:PIF-Harbinger
all_isotig04428	381	82	150	175	243	7755	43.2	3e-08	16/23	69	Gypsy-600_AA-I:ClassI:LTR:Gypsy
all_isotig04429	316	235	167	175	243	7755	43.2	2e-08	16/23	69	Gypsy-600_AA-I:ClassI:LTR:Gypsy
all_isotig04555	258	215	153	3093	3031	4435	37.3	7e-06	11/21	52	hAT-2_HM:ClassII:TIR:hAT
all_isotig04556	248	205	143	3093	3031	4435	37.3	6e-06	11/21	52	hAT-2_HM:ClassII:TIR:hAT
all_isotig04640	357	172	125	3	50	1251	39.1	1e-06	13/16	81	TRILLIAN2:ClassII:TIR:hAT
all_isotig04641	194	23	70	3	50	1251	39.1	4e-07	13/16	81	TRILLIAN2:ClassII:TIR:hAT
all_isotig04747	241	107	190	308	225	1148	55.6	3e-08	24/28	85	Gypsy-8_SMo-LTR:ClassI:LTR:Gypsy
all_isotig04780	241	68	9	9771	9830	14867	37.3	1e-06	14/20	70	Polinton-1_SM:ClassII:Maverick:Maverick
all_isotig04781	231	164	223	9771	9830	14867	37.3	1e-06	14/20	70	Polinton-1_SM:ClassII:Maverick:Maverick
all_isotig04918	233	114	13	2569	2670	3390	62.9	2e-10	24/34	70	CR1-26_DR:ClassI:LINE:Jockey
all_isotig04919	229	116	217	2569	2670	3390	62.9	2e-10	24/34	70	CR1-26_DR:ClassI:LINE:Jockey
all_isotig05122	220	91	14	504	581	1840	36.4	1e-07	14/26	53	P126:ClassII:TIR:P
all_isotig05123	209	80	3	504	581	1840	36.3	9e-08	14/26	53	P126:ClassII:TIR:P
all_isotig05172	223	179	12	343	510	5685	105	2e-23	42/56	75	BEL1-I_SM:ClassI:LTR:Bel-Pao
all_isotig05173	213	169	2	343	510	5685	105	2e-23	42/56	75	BEL1-I_SM:ClassI:LTR:Bel-Pao
all_isotig05231	250	237	106	1402	1533	15988	51.6	5e-07	25/44	56	MarinerL-1_CR:ClassII:TIR:Tc1-Mariner
all_isotig05232	228	215	84	1402	1533	15988	50.4	9e-07	25/44	56	MarinerL-1_CR:ClassII:TIR:Tc1-Mariner
all_isotig05410	197	186	7	259	438	753	115	2e-26	47/60	78	CYCLO:ClassI:?:?
all_isotig05411	186	1	180	259	438	753	115	1e-26	47/60	78	CYCLO:ClassI:?:?
all_isotig05535	278	67	114	3609	3656	9533	39.1	5e-08	13/16	81	piggyBac-4_BF:ClassII:TIR:PiggyBac
all_isotig05536	246	180	133	3609	3656	9533	39.1	4e-08	13/16	81	piggyBac-4_BF:ClassII:TIR:PiggyBac
all_isotig05555	183	163	38	767	892	5081	36.3	5e-06	13/42	30	Kolobok-3_Aplcal:ClassII:?:Kolobok
all_isotig05556	180	160	35	767	892	5081	36.3	5e-06	13/42	30	Kolobok-3_Aplcal:ClassII:?:Kolobok
all_isotig05617	175	38	148	5744	5634	7882	40.9	5e-07	17/37	45	Jockey-5_DVi:ClassI:LINE:Jockey
all_isotig05618	160	23	133	5744	5634	7882	40.9	3e-07	17/37	45	Jockey-5_DVi:ClassI:LINE:Jockey
all_isotig05662	173	36	95	1500	1559	5078	39.4	2e-06	12/20	60	L2_Plat1c:ClassI:LINE:Jockey
all_isotig05663	162	127	68	1500	1559	5078	39.3	1e-06	12/20	60	L2_Plat1c:ClassI:LINE:Jockey
all_isotig05670	177	31	150	32	151	753	52.4	1e-07	21/40	52	CYCLO:ClassI:?:?
all_isotig05671	170	24	143	32	151	753	52.4	1e-07	21/40	52	CYCLO:ClassI:?:?
all_isotig05683	168	138	64	17624	17550	18485	37.7	2e-07	14/25	56	Polinton-1_DR:ClassII:Maverick:Maverick
all_isotig05684	116	86	12	17624	17550	18485	37.7	1e-07	14/25	56	Polinton-1_DR:ClassII:Maverick:Maverick
all_isotig05739	201	52	135	3126	3209	6710	34.1	6e-06	13/28	46	HAT-10_Mad:ClassII:TIR:hAT
all_isotig05740	192	141	58	3126	3209	6710	34.1	6e-06	13/28	46	HAT-10_Mad:ClassII:TIR:hAT
all_isotig05745	336	305	213	1	93	1792	57.9	1e-08	24/31	77	SMAR12:ClassII:TIR:Tc1-Mariner
all_isotig05903	135	116	3	99	212	442	88.1	1e-18	34/38	89	L31:ClassI:?:?
all_isotig05904	132	113	3	99	209	442	86.3	4e-18	33/37	89	L31:ClassI:?:?
all_isotig05942	191	12	179	723	556	896	117	4e-27	49/56	87	U2:ClassI:?:?
all_isotig05943	185	174	7	723	556	896	117	4e-27	49/56	87	U2:ClassI:?:?
all_isotig06134	1480	839	465	2516	2890	3754	67.8	8e-11	33/125	26	Ginger-1_Chlorella_NC64A:ClassII:?:Ginger2/TDD
all_isotig06136	1459	1062	712	1898	2248	7072	75.3	4e-32	51/117	43	RTAg4:ClassI:LINE:I
all_isotig06138	1369	386	210	11550	11374	15099	59.7	4e-17	24/59	40	TART_DV:ClassI:LINE:Jockey
all_isotig06143	1267	749	618	322	453	2869	30.9	6e-07	15/44	34	DNA-12N_SBi:ClassII:?:?
all_isotig06153	1184	637	443	2347	2541	10346	46.4	7e-06	20/65	30	DualenCr4:ClassI:?:?
all_isotig06165	1128	194	298	959	855	1491	32.2	2e-08	14/35	40	MERMITE18D:ClassII:?:?
all_isotig06166	1129	470	243	9946	9719	14710	69.8	1e-11	43/76	56	EnSpm1_SB:ClassII:TIR:CACTA
all_isotig06168	1106	769	488	215	496	3207	36.3	2e-07	25/94	26	DNA-10N_SBi:ClassII:?:?
all_isotig06172	1092	716	471	5778	6023	11697	58.8	2e-15	33/82	40	ENSPM-6_ZM:ClassII:TIR:CACTA
all_isotig06174	1087	1039	818	115	336	2869	42.3	2e-19	24/74	32	DNA-12N_SBi:ClassII:?:?
all_isotig06175	1085	218	328	356	246	545	46.9	3e-08	18/37	48	RMER17C2:ClassI:LTR:ERV
all_isotig06181	1061	452	916	867	1331	1528	53.9	2e-08	34/155	21	MERMITE18E:ClassII:?:?
all_isotig06187	1046	335	589	1461	1715	11768	53.5	1e-06	22/85	25	Gypsy-13_SCH-I:ClassI:LTR:Gypsy
all_isotig06191	1035	546	220	651	325	1528	46.0	1e-08	32/109	29	MERMITE18E:ClassII:?:?
all_isotig06195	1014	270	91	224	45	4708	64.8	2e-25	28/60	46	TRE3D:ClassI:LINE:L1
all_isotig06196	1030	296	18	5775	6053	11697	82.8	3e-17	39/93	41	ENSPM-6_ZM:ClassII:TIR:CACTA
all_isotig06203	1018	763	960	450	647	9841	55.6	2e-07	25/66	37	EnSpm1_TM:ClassII:TIR:CACTA
all_isotig06211	997	273	674	133	534	753	274	4e-88	107/134	79	CYCLO:ClassI:?:?
all_isotig06212	988	315	926	978	1589	1840	157	4e-38	80/204	39	P126:ClassII:TIR:P
all_isotig06215	982	166	255	2856	2945	8912	35.0	3e-10	15/30	50	Sola3-1_BF:ClassII:?:Sola
all_isotig06217	968	780	124	956	1612	1612	397	1e-140	164/219	74	Tc1-10Xt:ClassII:TIR:Tc1-Mariner
all_isotig06218	974	316	459	4957	5100	12121	51.5	4e-12	18/48	37	DIRS-1_MLP-I:ClassI:DIRS:DIRS
all_isotig06226	960	127	321	6480	6674	7193	50.1	7e-12	27/65	41	Gypsy8-I_Dpse:ClassI:LTR:Gypsy
all_isotig06231	952	487	395	578	670	2944	42.8	1e-10	16/31	51	Sola1-1_ACas:ClassII:?:Sola
all_isotig06245	930	400	909	2087	2596	7072	99.6	4e-38	66/170	38	RTAg4:ClassI:LINE:I
all_isotig06246	923	145	441	7456	7752	10564	105	4e-35	42/99	42	ZFERV-2-I_DR:ClassI:LTR:ERV
all_isotig06264	906	816	400	2404	1988	3822	79.9	1e-14	33/139	23	Harbinger-4C_PSt:ClassII:TIR:PIF-Harbinger
all_isotig06270	900	613	296	3999	3682	10685	104	6e-24	51/106	48	Gypsy-1-I_MI:ClassI:LTR:Gypsy
all_isotig06280	883	480	677	1907	2104	7072	39.1	4e-06	25/66	37	RTAg4:ClassI:LINE:I
all_isotig06294	882	51	179	9976	9848	14710	48.3	4e-11	25/43	58	EnSpm1_SB:ClassII:TIR:CACTA
all_isotig06297	879	712	795	6051	6134	27412	37.7	6e-06	13/28	46	Helitron-2_DR:ClassII:Helitron:Helitron
all_isotig06298	866	411	629	721	503	1491	65.2	3e-13	32/73	43	MERMITE18D:ClassII:?:?
all_isotig06301	875	59	208	1320	1469	6217	52.8	2e-07	18/50	36	ATGP10_I:ClassI:LTR:Gypsy
all_isotig06306	869	587	405	676	494	10593	40.0	2e-06	24/61	39	Ambal-2_FCy:ClassI:?:?
all_isotig06309	869	641	540	5783	5682	7976	42.3	6e-07	14/34	41	L1-1_VC:ClassI:LINE:L1
all_isotig06320	848	105	365	2477	2217	3822	57.4	2e-10	28/87	32	Harbinger-4C_PSt:ClassII:TIR:PIF-Harbinger
all_isotig06322	862	13	132	436	555	3176	50.1	9e-06	22/40	55	hAT-4_DR:ClassII:TIR:hAT
all_isotig06324	860	780	496	7985	8269	10213	62.9	2e-14	30/95	31	Gypsy-40_DPu-I:ClassI:LTR:Gypsy
all_isotig06325	863	187	399	249	461	6811	58.3	3e-08	22/71	30	RTEX-2_BF:ClassI:LINE:RTE
all_isotig06345	855	8	232	5787	6011	11697	60.2	8e-09	26/75	34	ENSPM-6_ZM:ClassII:TIR:CACTA
all_isotig06349	853	389	216	6471	6644	7193	39.6	5e-07	19/58	32	Gypsy8-I_Dpse:ClassI:LTR:Gypsy
all_isotig06366	827	67	210	100	243	1441	51.5	1e-27	26/48	54	DNA-AT-2_DR:ClassII:?:?
all_isotig06371	841	551	802	314	565	3190	121	1e-45	48/84	57	Rex1-1_PM:ClassI:LINE:Jockey
all_isotig06374	835	784	533	4543	4794	11610	44.6	8e-10	27/84	32	ENSPM4_OS:ClassII:TIR:CACTA
all_isotig06386	834	456	307	2640	2789	3754	61.1	3e-09	25/50	50	Ginger-1_Chlorella_NC64A:ClassII:?:Ginger2/TDD
all_isotig06389	833	65	418	122	475	2460	53.8	4e-14	36/118	30	DNA-11N_SBi:ClassII:?:?
all_isotig06393	829	247	53	1767	1961	2026	50.6	4e-06	22/65	33	TSESSEBEII:ClassII:TIR:Tc1-Mariner
all_isotig06396	820	477	767	1990	2280	7072	51.5	3e-06	20/97	20	RTAg4:ClassI:LINE:I
all_isotig06415	817	639	812	2087	2260	7072	45.1	3e-07	24/58	41	RTAg4:ClassI:LINE:I
all_isotig06417	820	499	335	598	762	1985	88.6	2e-17	32/55	58	CR1_GD:ClassI:LINE:Jockey
all_isotig06418	817	41	232	2394	2203	7444	50.6	1e-11	25/64	39	Gypsy1-I_Dmoj:ClassI:LTR:Gypsy
all_isotig06420	817	349	107	2585	2827	3754	50.6	6e-06	25/81	30	Ginger-1_Chlorella_NC64A:ClassII:?:Ginger2/TDD
all_isotig06467	797	580	356	6909	7133	7193	62.9	1e-09	29/75	38	Gypsy8-I_Dpse:ClassI:LTR:Gypsy
all_isotig06469	798	2	175	358	531	2460	51.9	2e-06	21/58	36	DNA-11N_SBi:ClassII:?:?
all_isotig06473	795	321	40	1468	1187	4725	58.3	3e-08	48/94	51	Ag-Jock-1:ClassI:LINE:Jockey
all_isotig06474	797	47	106	2392	2451	9189	50.6	6e-06	17/20	85	TguERV3_I:ClassI:LTR:ERV
all_isotig06480	788	180	389	5597	5388	5945	62.0	2e-09	26/70	37	Harbinger-1_NV:ClassII:TIR:PIF-Harbinger
all_isotig06483	795	560	3	2615	2058	3825	105	2e-22	50/186	26	Harbinger-4B_PSt:ClassII:TIR:PIF-Harbinger
all_isotig06484	793	791	699	990	1082	5527	42.3	3e-06	14/31	45	Chapaev-2_NV:ClassII:?:Chapaev
all_isotig06505	784	144	4	21105	21245	25856	47.8	9e-09	20/47	42	GYPSM1_I:ClassI:LTR:Gypsy
all_isotig06510	784	315	115	1058	858	6081	68.4	3e-18	32/67	47	Ginger2-1_LS:ClassII:?:Ginger2/TDD
all_isotig06514	780	6	236	2572	2342	3882	54.5	4e-07	23/77	29	Harbinger-4_PSt:ClassII:TIR:PIF-Harbinger
all_isotig06521	775	312	518	941	1147	5915	36.9	6e-07	19/69	27	GGERVL-A:ClassI:LTR:ERV
all_isotig06523	780	564	770	459	665	9841	53.3	9e-07	22/69	31	EnSpm1_TM:ClassII:TIR:CACTA
all_isotig06525	781	113	262	893	744	900	61.1	4e-09	28/50	56	SIRE6_TC:ClassI:DIRS:DIRS
all_isotig06526	777	255	665	2405	1995	3822	56.3	1e-07	33/137	24	Harbinger-4C_PSt:ClassII:TIR:PIF-Harbinger
all_isotig06534	778	380	673	429	722	9841	58.7	2e-08	29/98	29	EnSpm1_TM:ClassII:TIR:CACTA
all_isotig06535	776	547	338	1188	1397	4725	60.2	7e-09	36/70	51	Ag-Jock-1:ClassI:LINE:Jockey
all_isotig06542	773	137	373	133	369	753	169	1e-72	66/79	83	CYCLO:ClassI:?:?
all_isotig06543	768	732	625	373	480	5949	43.7	1e-07	17/36	47	hAT-2_GM:ClassII:TIR:hAT
all_isotig06546	769	602	769	5002	5169	5304	88.1	1e-20	38/56	67	LIN9_SM:ClassI:LINE:R2
all_isotig06560	768	310	257	815	868	1056	40.5	1e-18	15/18	83	RTE-2_AFC:ClassI:LINE:RTE
all_isotig06571	754	587	754	2245	2412	2850	96.4	9e-20	38/56	67	Penelope-5_XT:ClassI:PLE:Penelope
all_isotig06580	756	534	725	7115	6924	7193	57.9	3e-08	26/64	40	Gypsy8-I_Dpse:ClassI:LTR:Gypsy
all_isotig06585	760	358	119	10711	10950	12410	125	2e-34	49/80	61	Gypsy-1_CMe-I:ClassI:LTR:Gypsy
all_isotig06602	754	652	569	3609	3692	7091	39.1	1e-05	15/28	53	Ginger1-5_HM:ClassII:?:Ginger1
all_isotig06635	745	327	473	18606	18460	18820	58.3	1e-14	21/49	42	Gypsy-22_DPu-I:ClassI:LTR:Gypsy
all_isotig06659	739	126	461	1199	1534	8383	71.6	2e-12	42/112	37	Gypsy-38_NVi-I:ClassI:LTR:Gypsy
all_isotig06672	730	519	478	703	744	1162	35.9	1e-09	11/14	78	CACTA-L:ClassII:TIR:CACTA
all_isotig06676	727	500	357	961	1104	2832	60.2	7e-09	22/48	45	hAT-14_HM:ClassII:TIR:hAT
all_isotig06692	731	730	518	9940	9728	14710	50.1	7e-06	36/71	50	EnSpm1_SB:ClassII:TIR:CACTA
all_isotig06703	726	223	453	9934	9704	14710	50.6	5e-06	35/77	45	EnSpm1_SB:ClassII:TIR:CACTA
all_isotig06728	720	334	402	1019	1087	2460	33.6	2e-06	12/23	52	DNA-11N_SBi:ClassII:?:?
all_isotig06765	706	572	333	232	471	2460	44.6	1e-10	25/80	31	DNA-11N_SBi:ClassII:?:?
all_isotig06773	708	162	344	652	470	1491	34.4	9e-10	15/61	24	MERMITE18D:ClassII:?:?
all_isotig06814	696	16	390	494	868	1639	166	4e-84	69/125	55	TC1_TF:ClassII:TIR:Tc1-Mariner
all_isotig06819	700	461	616	1503	1658	5378	50.1	7e-06	22/52	42	DINOLT1:ClassI:LINE:L1
all_isotig06849	692	519	674	368	213	1491	31.3	4e-09	15/52	28	MERMITE18D:ClassII:?:?
all_isotig06850	695	381	250	1839	1970	6291	51.9	2e-06	20/44	45	Helitron-4N1_SMo:ClassII:Helitron:Helitron
all_isotig06855	694	319	95	9952	9728	14710	44.6	7e-06	25/75	33	EnSpm1_SB:ClassII:TIR:CACTA
all_isotig06865	692	443	291	399	551	1491	44.6	2e-12	23/51	45	MERMITE18D:ClassII:?:?
all_isotig06889	689	192	257	854	789	4405	38.6	9e-08	10/22	45	Gypsy-1_AC-I:ClassI:LTR:Gypsy
all_isotig06903	684	80	355	1233	1508	4725	53.3	7e-07	29/92	31	Ag-Jock-1:ClassI:LINE:Jockey
all_isotig06908	688	685	578	726	833	1840	46.4	1e-07	17/36	47	P126:ClassII:TIR:P
all_isotig06915	683	619	470	1709	1858	7072	40.9	6e-07	22/50	44	RTAg4:ClassI:LINE:I
all_isotig06925	683	556	681	2699	2824	3498	90.4	5e-18	37/42	88	Mariner-1_GM:ClassII:TIR:Tc1-Mariner
all_isotig06929	683	539	402	4444	4307	4805	46.4	1e-06	21/46	45	Gypsy-2_BM-I:ClassI:LTR:Gypsy
all_isotig06930	682	483	599	4978	5094	12121	42.2	8e-07	18/39	46	DIRS-1_MLP-I:ClassI:DIRS:DIRS
all_isotig06943	679	281	150	319	450	3207	29.5	9e-06	18/44	40	DNA-10N_SBi:ClassII:?:?
all_isotig06946	670	162	254	7039	7131	10564	57.0	1e-16	19/31	61	ZFERV-2-I_DR:ClassI:LTR:ERV
all_isotig06955	672	220	291	898	969	1430	47.8	7e-13	13/24	54	Harbinger2N_TP:ClassII:TIR:PIF-Harbinger
all_isotig06968	672	536	363	1139	1312	2366	60.6	4e-09	21/58	36	Gypsy-79_PTr-LTR:ClassI:LTR:Gypsy
all_isotig06982	675	223	23	4930	5130	12121	50.6	2e-07	23/67	34	DIRS-1_MLP-I:ClassI:DIRS:DIRS
all_isotig06998	671	123	1	1178	1300	1502	92.3	1e-18	36/41	87	TZF28C:ClassII:TIR:Tc1-Mariner
all_isotig07001	648	323	484	294	455	751	53.3	5e-08	23/54	42	TIGGU1B_FR:ClassII:TIR:Tc1-Mariner
all_isotig07011	668	384	563	489	668	9841	50.4	5e-06	22/60	36	EnSpm1_TM:ClassII:TIR:CACTA
all_isotig07017	666	160	351	480	289	2559	50.6	5e-06	20/64	31	Mariner-6_HM:ClassII:TIR:Tc1-Mariner
all_isotig07018	667	198	13	5016	5201	5548	64.8	3e-10	23/62	37	L1-4_DR:ClassI:LINE:L1
all_isotig07022	657	448	657	9940	9731	14710	45.5	2e-06	32/70	45	EnSpm1_SB:ClassII:TIR:CACTA
all_isotig07027	665	84	461	198	575	1301	153	5e-41	62/126	49	HSMAR2:ClassII:TIR:Tc1-Mariner
all_isotig07029	664	68	247	5208	5387	7442	49.6	9e-06	21/60	35	Sola2-1_EmiHux:ClassII:?:Sola
all_isotig07032	661	639	478	613	774	1175	40.5	1e-06	19/54	35	MERMITE18F:ClassII:?:?
all_isotig07051	662	650	495	5593	5748	5876	72.5	1e-12	23/52	44	Gypsy-8_CCO-I:ClassI:LTR:Gypsy
all_isotig07058	659	266	207	4889	4830	11610	32.7	7e-08	12/20	60	ENSPM4_OS:ClassII:TIR:CACTA
all_isotig07059	653	158	102	4857	4913	11610	28.1	6e-08	11/19	57	ENSPM4_OS:ClassII:TIR:CACTA
all_isotig07065	663	1	135	2093	2227	7072	43.2	5e-08	25/45	55	RTAg4:ClassI:LINE:I
all_isotig07071	656	244	540	860	564	7624	51.0	3e-06	30/99	30	Copia-68_SB-I:ClassI:LTR:Copia
all_isotig07077	653	123	395	2009	2281	7072	49.7	9e-06	30/91	32	RTAg4:ClassI:LINE:I
all_isotig07087	654	241	474	2666	2433	3754	36.3	5e-06	21/78	26	Ginger-1_Chlorella_NC64A:ClassII:?:Ginger2/TDD
all_isotig07090	655	558	409	2465	2316	3928	54.4	9e-14	22/50	44	Harbinger-4D_PSt:ClassII:TIR:PIF-Harbinger
all_isotig07112	653	648	268	230	610	4391	179	6e-61	72/127	56	Gypsy158-I_DR:ClassI:LTR:Gypsy
all_isotig07129	647	283	218	3393	3328	5724	37.3	6e-07	11/22	50	Copia-7_ES-I:ClassI:LTR:Copia
all_isotig07149	643	641	525	102	218	442	85.4	1e-16	33/39	84	L31:ClassI:?:?
all_isotig07163	645	536	384	744	896	1491	41.8	8e-08	21/51	41	MERMITE18D:ClassII:?:?
all_isotig07167	640	573	445	440	568	2869	40.5	1e-07	18/43	41	DNA-12N_SBi:ClassII:?:?
all_isotig07179	643	483	563	1338	1418	4422	46.9	3e-07	13/27	48	Jockey_Ele2:ClassI:LINE:Jockey
all_isotig07193	637	431	108	2549	2872	3754	65.2	2e-10	29/108	26	Ginger-1_Chlorella_NC64A:ClassII:?:Ginger2/TDD
all_isotig07224	637	352	203	4226	4375	4551	54.2	4e-07	27/50	54	GYPSY61-I_AG:ClassI:LTR:Gypsy
all_isotig07234	635	177	608	3169	2738	7849	62.4	1e-09	32/144	22	Copia-27_MLP-I:ClassI:LTR:Copia
all_isotig07238	631	2	325	810	1133	3306	113	2e-39	50/108	46	RTE-1_TD:ClassI:LINE:RTE
all_isotig07239	632	484	209	6095	6370	11568	51.0	1e-12	27/92	29	EnSpm-3_HV:ClassII:TIR:CACTA
all_isotig07241	631	132	25	816	923	16308	49.6	8e-06	16/36	44	Gypsy9-SM_I:ClassI:LTR:Gypsy
all_isotig07254	635	334	480	2413	2267	3825	50.1	6e-06	23/49	46	Harbinger-4B_PSt:ClassII:TIR:PIF-Harbinger
all_isotig07259	632	405	142	9943	9680	14710	62.0	2e-09	40/88	45	EnSpm1_SB:ClassII:TIR:CACTA
all_isotig07260	628	76	129	1766	1713	7072	72.5	3e-18	17/18	94	RTAg4:ClassI:LINE:I
all_isotig07261	633	323	415	3777	3685	4591	48.3	2e-11	17/31	54	ERV1-N3-I_DR:ClassI:LTR:ERV
all_isotig07264	632	403	203	1347	1147	6116	53.3	7e-07	23/67	34	L1-4_VC:ClassI:LINE:L1
all_isotig07266	635	304	194	3138	3028	4166	45.5	1e-07	21/37	56	Helitron-2_SMo:ClassII:Helitron:Helitron
all_isotig07270	632	134	370	6825	7061	7193	57.9	3e-08	31/79	39	Gypsy8-I_Dpse:ClassI:LTR:Gypsy
all_isotig07282	631	631	215	1192	1608	3533	223	1e-90	89/139	64	CR1-31_DR:ClassI:LINE:Jockey
all_isotig07289	628	485	580	1859	1954	2026	51.9	2e-06	17/32	53	TSESSEBEII:ClassII:TIR:Tc1-Mariner
all_isotig07316	624	207	362	880	1035	1876	51.9	2e-06	23/52	44	Gypsy-177_ZM-I:ClassI:LTR:Gypsy
all_isotig07318	626	301	483	494	676	2944	52.8	5e-11	22/61	36	Sola1-1_ACas:ClassII:?:Sola
all_isotig07324	615	194	129	1234	1169	6217	31.8	2e-06	9/22	40	Gypsy-22_DWil-I:ClassI:LTR:Gypsy
all_isotig07337	620	377	138	4347	4586	5211	43.7	2e-13	17/80	21	Daphne-18_HM:ClassI:LINE:Jockey
all_isotig07356	623	5	241	2969	3205	4680	67.1	6e-17	26/79	32	hAT-12_XT:ClassII:TIR:hAT
all_isotig07365	608	416	210	1115	1321	1654	109	6e-29	43/69	62	Tc1-9_Xt:ClassII:TIR:Tc1-Mariner
all_isotig07371	619	282	106	5039	5215	7442	34.2	2e-08	20/59	33	Sola2-1_EmiHux:ClassII:?:Sola
all_isotig07375	618	141	413	139	411	753	186	4e-68	71/91	78	CYCLO:ClassI:?:?
all_isotig07380	618	109	8	2832	2933	3664	55.6	1e-10	17/34	50	Gypsy-5-I_CR:ClassI:LTR:Gypsy
all_isotig07382	619	386	288	2166	2068	2351	43.7	9e-12	18/33	54	CHAPLIN6_FR:ClassII:TIR:hAT
all_isotig07389	617	18	242	6906	7130	7193	85.4	1e-16	41/75	54	Gypsy8-I_Dpse:ClassI:LTR:Gypsy
all_isotig07391	617	241	429	1434	1622	3956	65.2	8e-13	26/63	41	RETROSAT5_LTR:ClassI:LTR:Gypsy
all_isotig07395	616	413	613	480	680	1840	56.1	1e-09	23/67	34	P126:ClassII:TIR:P
all_isotig07416	615	488	432	370	426	1491	31.8	4e-06	12/19	63	MERMITE18D:ClassII:?:?
all_isotig07430	615	223	29	6906	7100	7193	61.6	2e-09	28/65	43	Gypsy8-I_Dpse:ClassI:LTR:Gypsy
all_isotig07434	609	133	306	54	227	2699	47.8	8e-08	17/58	29	hAT-1_DP:ClassII:TIR:hAT
all_isotig07442	613	94	240	81	227	5120	47.6	2e-09	19/49	38	Gypsy-14_SI-I:ClassI:LTR:Gypsy
all_isotig07472	611	609	370	2450	2211	3822	60.2	5e-09	24/80	30	Harbinger-4C_PSt:ClassII:TIR:PIF-Harbinger
all_isotig07498	605	267	181	2794	2880	8912	36.8	8e-06	14/29	48	Sola3-1_BF:ClassII:?:Sola
all_isotig07511	598	548	462	191	105	6085	75.3	5e-20	28/29	96	I-1_DP:ClassI:LINE:I
all_isotig07515	605	2	364	217	579	4007	233	1e-68	94/121	77	Gypsy86-I_DR:ClassI:LTR:Gypsy
all_isotig07517	606	378	181	639	836	5081	48.7	1e-15	29/66	43	Kolobok-3_Aplcal:ClassII:?:Kolobok
all_isotig07518	606	2	550	1498	950	3222	110	4e-24	84/183	45	Copia-7-I_DR:ClassI:LTR:Copia
all_isotig07520	599	432	599	273	440	1555	71.2	1e-22	34/56	60	TC1_FR5:ClassII:TIR:Tc1-Mariner
all_isotig07522	605	331	251	2559	2479	2559	38.2	4e-06	16/27	59	CHAPLIN4_FR:ClassII:TIR:hAT
all_isotig07533	606	533	450	4592	4675	8221	63.8	4e-10	22/28	78	EnSpm-5_HM:ClassII:TIR:CACTA
all_isotig07545	598	188	589	2473	2072	3928	63.6	5e-10	34/134	25	Harbinger-4D_PSt:ClassII:TIR:PIF-Harbinger
all_isotig07548	600	441	283	852	1010	1491	55.6	1e-07	25/53	47	MERMITE18D:ClassII:?:?
all_isotig07554	597	495	593	933	1031	1032	47.3	9e-07	19/33	57	DNA-8-18_DR:ClassII:?:?
all_isotig07566	599	598	455	884	1027	4097	138	1e-32	46/48	95	Sola1-1_AC:ClassII:?:Sola
all_isotig07573	600	593	219	2374	2000	3822	67.0	5e-11	31/125	24	Harbinger-4C_PSt:ClassII:TIR:PIF-Harbinger
all_isotig07582	597	539	589	3182	3132	8037	53.3	2e-16	13/17	76	RT1:ClassI:LINE:I
all_isotig07603	595	417	259	12608	12766	16874	32.2	3e-06	17/53	32	MuDR-5_STu:ClassII:?:MuDR
all_isotig07606	596	318	488	865	1035	1876	84.9	2e-16	34/57	59	Gypsy-177_ZM-I:ClassI:LTR:Gypsy
all_isotig07608	595	347	216	3020	3151	8912	41.4	5e-07	15/44	34	Sola3-1_BF:ClassII:?:Sola
all_isotig07615	594	354	166	11566	11378	15099	57.9	3e-08	32/63	50	TART_DV:ClassI:LINE:Jockey
all_isotig07626	591	110	211	908	1009	1196	50.1	6e-06	20/34	58	MdoRep1:ClassI:SINE:?
all_isotig07646	592	449	273	9946	9770	14710	65.7	1e-10	39/59	66	EnSpm1_SB:ClassII:TIR:CACTA
all_isotig07667	590	190	345	2353	2198	3822	38.0	1e-07	15/52	28	Harbinger-4C_PSt:ClassII:TIR:PIF-Harbinger
all_isotig07688	587	545	450	5953	5858	6853	50.1	6e-06	20/32	62	MuDR-6_Mad:ClassII:?:MuDR
all_isotig07696	589	146	250	2674	2570	8963	69.3	6e-15	29/35	82	Copia-52_ZM-I:ClassI:LTR:Copia
all_isotig07699	586	121	468	189	536	6621	51.3	2e-06	32/116	27	DIRS-8_DR:ClassI:DIRS:DIRS
all_isotig07702	582	312	178	4616	4482	8221	43.2	1e-06	13/45	28	EnSpm-5_HM:ClassII:TIR:CACTA
all_isotig07704	584	313	384	1211	1282	4191	42.3	8e-07	15/24	62	Mariner-29_HM:ClassII:TIR:Tc1-Mariner
all_isotig07705	587	580	203	160	537	753	255	9e-68	101/126	80	CYCLO:ClassI:?:?
all_isotig07711	586	552	316	2219	1983	3526	56.1	9e-08	24/79	30	Harbinger-3_PGr:ClassII:TIR:PIF-Harbinger
all_isotig07725	576	223	354	824	955	7849	34.6	4e-06	17/44	38	EnSpm-N1_HV:ClassII:TIR:CACTA
all_isotig07732	585	266	448	5348	5166	7442	53.3	6e-07	25/61	40	Sola2-1_EmiHux:ClassII:?:Sola
all_isotig07735	582	219	341	13746	13868	20836	41.8	5e-06	20/41	48	Polinton-2A_NV:ClassII:Maverick:Maverick
all_isotig07775	571	307	420	5304	5417	7324	44.6	1e-06	15/38	39	L1-11_DR:ClassI:LINE:L1
all_isotig07794	581	506	480	998	1024	1491	31.8	1e-06	9/9	100	MERMITE18D:ClassII:?:?
all_isotig07797	581	474	322	5590	5742	5876	71.6	2e-12	24/51	47	Gypsy-8_CCO-I:ClassI:LTR:Gypsy
all_isotig07804	579	136	207	857	786	4405	46.0	1e-07	14/24	58	Gypsy-1_AC-I:ClassI:LTR:Gypsy
all_isotig07832	580	384	476	2383	2475	3051	33.6	9e-09	15/31	48	Helitron-N1_PTr_#2:ClassII:Helitron:Helitron
all_isotig07852	575	492	319	13677	13850	20836	51.0	3e-06	24/58	41	Polinton-2A_NV:ClassII:Maverick:Maverick
all_isotig07858	576	538	95	1946	2389	7072	66.7	6e-11	51/148	34	RTAg4:ClassI:LINE:I
all_isotig07865	576	129	191	779	717	5447	54.2	3e-07	17/21	80	R1_DPs:ClassI:LINE:I
all_isotig07870	571	433	561	865	993	1620	43.6	3e-08	16/43	37	Copia-8-I_DR:ClassI:LTR:Copia
all_isotig07905	572	458	568	878	988	4556	82.6	1e-24	33/37	89	Gypsy56-I_DR:ClassI:LTR:Gypsy
all_isotig07908	568	211	303	4129	4221	4393	36.3	8e-08	14/31	45	Gypsy-24_IS-I:ClassI:LTR:Gypsy
all_isotig07941	570	213	530	2027	2344	7072	75.3	1e-13	46/106	43	RTAg4:ClassI:LINE:I
all_isotig07948	569	253	191	1686	1748	6633	42.8	3e-08	14/21	66	Gypsy-23_GA-I:ClassI:LTR:Gypsy
all_isotig07953	482	480	283	826	1023	1620	44.9	6e-08	20/66	30	Copia-8-I_DR:ClassI:LTR:Copia
all_isotig07981	566	272	379	1340	1447	5655	39.1	7e-06	17/36	47	Gypsy-3_AM-I:ClassI:LTR:Gypsy
all_isotig07985	566	339	154	6915	7100	7193	63.8	4e-10	26/62	41	Gypsy8-I_Dpse:ClassI:LTR:Gypsy
all_isotig07990	566	201	49	1678	1830	11144	51.4	2e-06	23/51	45	hAT-10_XT:ClassII:TIR:hAT
all_isotig08002	566	385	320	865	800	1307	32.2	3e-07	13/22	59	MERMITEH:ClassII:?:?
all_isotig08023	559	213	269	491	547	2944	38.2	3e-10	14/19	73	Sola1-1_ACas:ClassII:?:Sola
all_isotig08076	550	413	327	4370	4456	5211	41.8	5e-12	12/29	41	Daphne-18_HM:ClassI:LINE:Jockey
all_isotig08080	555	285	395	815	925	1056	82.2	2e-41	31/37	83	RTE-2_AFC:ClassI:LINE:RTE
all_isotig08119	558	222	275	2926	2979	6710	37.3	4e-16	11/18	61	HAT-10_Mad:ClassII:TIR:hAT
all_isotig08121	551	411	485	888	962	3690	40.9	7e-10	11/25	44	Mariner-30_HM:ClassII:TIR:Tc1-Mariner
all_isotig08147	551	287	418	602	471	1491	35.2	1e-06	16/44	36	MERMITE18D:ClassII:?:?
all_isotig08210	552	142	249	1704	1597	2140	43.7	2e-06	16/36	44	DNA-8-5_DR:ClassII:?:?
all_isotig08240	540	37	96	6306	6247	8580	36.3	1e-06	11/20	55	L1-1A_VC:ClassI:LINE:L1
all_isotig08281	545	430	323	2911	2804	15099	61.1	2e-09	18/36	50	TART_DV:ClassI:LINE:Jockey
all_isotig08284	534	271	297	790	816	1430	40.0	4e-10	9/9	100	Harbinger2N_TP:ClassII:TIR:PIF-Harbinger
all_isotig08296	545	283	197	4038	3952	4883	50.6	4e-06	16/29	55	CR1-79_HM:ClassI:LINE:Jockey
all_isotig08300	545	37	228	893	1084	6031	42.3	2e-06	23/64	35	DIRS-18_ACar:ClassI:DIRS:DIRS
all_isotig08301	543	284	358	17564	17638	18485	33.1	7e-09	11/25	44	Polinton-1_DR:ClassII:Maverick:Maverick
all_isotig08303	544	190	480	5733	6023	7878	123	4e-28	53/97	54	Gypsy-3_TMe-I:ClassI:LTR:Gypsy
all_isotig08326	542	372	437	656	591	1744	38.5	6e-12	19/22	86	Gypsy-13_SMo-LTR:ClassI:LTR:Gypsy
all_isotig08334	539	331	417	3201	3287	8912	51.5	6e-10	17/29	58	Sola3-1_BF:ClassII:?:Sola
all_isotig08341	541	487	305	9901	9719	14710	61.6	2e-09	40/61	65	EnSpm1_SB:ClassII:TIR:CACTA
all_isotig08345	540	319	125	1280	1474	1792	126	2e-32	51/65	78	SMAR12:ClassII:TIR:Tc1-Mariner
all_isotig08363	535	429	382	643	596	1056	31.8	2e-07	12/16	75	RTE-2_AFC:ClassI:LINE:RTE
all_isotig08366	538	414	310	389	493	1293	35.0	2e-06	13/35	37	SETARIA1:ClassII:?:?
all_isotig08368	536	521	390	2061	1930	11529	40.9	9e-08	21/44	47	Gypsy-32_ADe-I:ClassI:LTR:Gypsy
all_isotig08371	539	96	55	7096	7055	15099	41.8	2e-09	10/14	71	TART_DV:ClassI:LINE:Jockey
all_isotig08386	530	530	225	1976	2281	7072	50.5	4e-06	38/102	37	RTAg4:ClassI:LINE:I
all_isotig08427	537	212	370	5590	5748	5876	76.2	7e-14	24/53	45	Gypsy-8_CCO-I:ClassI:LTR:Gypsy
all_isotig08429	534	351	118	133	366	753	157	4e-65	59/78	75	CYCLO:ClassI:?:?
all_isotig08432	534	230	72	678	836	4093	70.3	4e-15	20/53	37	Gypsy3-SM_I:ClassI:LTR:Gypsy
all_isotig08435	532	417	88	1949	2278	7072	62.5	1e-12	44/110	40	RTAg4:ClassI:LINE:I
all_isotig08448	533	389	324	1986	1921	11018	40.9	6e-08	14/22	63	Gypsy-24_ADe-I:ClassI:LTR:Gypsy
all_isotig08461	533	314	493	884	1063	6206	49.6	7e-06	21/60	35	MuDRF-1_PGr:ClassII:?:MuDR
all_isotig08462	530	36	155	32	151	753	52.4	1e-06	21/40	52	CYCLO:ClassI:?:?
all_isotig08463	529	121	231	71	181	3051	35.4	3e-08	17/37	45	Helitron-N1_PTr_#2:ClassII:Helitron:Helitron
all_isotig08474	532	426	229	9940	9743	14710	65.7	1e-10	37/66	56	EnSpm1_SB:ClassII:TIR:CACTA
all_isotig08475	532	302	15	5005	5292	12121	86.7	5e-17	49/96	51	DIRS-1_MLP-I:ClassI:DIRS:DIRS
all_isotig08480	533	200	295	7038	6943	10029	34.5	9e-06	16/32	50	EnSpm12_SB:ClassII:TIR:CACTA
all_isotig08481	528	318	196	876	998	7603	63.5	2e-11	26/41	63	Copia17-NVi_I:ClassI:LTR:Copia
all_isotig08486	533	345	85	6870	7130	7193	75.8	9e-14	33/87	37	Gypsy8-I_Dpse:ClassI:LTR:Gypsy
all_isotig08489	533	17	190	484	657	5558	51.0	3e-06	19/58	32	Gypsy-25_DP-I:ClassI:LTR:Gypsy
all_isotig08495	532	169	468	1098	1397	2366	53.8	4e-07	24/100	24	Gypsy-79_PTr-LTR:ClassI:LTR:Gypsy
all_isotig08505	525	434	357	9018	8941	12619	58.8	5e-10	19/26	73	EnSpm-34_SBi:ClassII:TIR:CACTA
all_isotig08564	529	120	230	15069	14959	16981	49.2	9e-06	16/37	43	Polinton-2_TC:ClassII:Maverick:Maverick
all_isotig08566	526	480	376	355	251	428	49.6	7e-06	17/35	48	LTR24_Sar:ClassI:LTR:ERV
all_isotig08568	528	434	517	4187	4104	11832	32.2	9e-06	14/28	50	Gypsy-19_PSo-I:ClassI:LTR:Gypsy
all_isotig08618	525	346	287	3380	3321	8037	43.2	5e-08	13/20	65	RT1:ClassI:LINE:I
all_isotig08625	524	361	266	9940	9845	14710	40.9	7e-11	23/32	71	EnSpm1_SB:ClassII:TIR:CACTA
all_isotig08626	525	292	164	9871	9743	14710	37.7	5e-11	23/43	53	EnSpm1_SB:ClassII:TIR:CACTA
all_isotig08652	520	235	107	3638	3510	4097	49.6	7e-06	20/43	46	Sola1-1_AC:ClassII:?:Sola
all_isotig08660	523	107	301	2214	2408	3822	62.0	1e-09	30/65	46	Harbinger-4C_PSt:ClassII:TIR:PIF-Harbinger
all_isotig08683	524	14	130	979	1095	1414	66.6	5e-11	32/39	82	TRILLIAN1:ClassII:TIR:hAT
all_isotig08685	521	520	455	213	278	442	53.3	5e-07	20/22	90	L31:ClassI:?:?
all_isotig08701	521	521	288	859	1092	5520	129	7e-30	46/78	58	L1-3_DR:ClassI:LINE:L1
all_isotig08708	523	415	320	3889	3794	4336	41.8	4e-07	16/32	50	Ginger1-1_AC:ClassII:?:Ginger1
all_isotig08720	519	361	86	2597	2872	3754	49.7	6e-06	25/92	27	Ginger-1_Chlorella_NC64A:ClassII:?:Ginger2/TDD
all_isotig08729	522	232	330	2200	2298	4397	37.7	6e-06	17/33	51	Gypsy-181_ZM-I:ClassI:LTR:Gypsy
all_isotig08737	519	364	11	655	1008	7557	67.4	3e-11	28/118	23	ERV2_MD_I:ClassI:LTR:ERV
all_isotig08743	519	485	351	2742	2876	8912	59.3	8e-09	25/45	55	Sola3-1_BF:ClassII:?:Sola
all_isotig08758	522	302	216	708	794	3051	36.3	3e-07	16/29	55	Helitron-N1_PTr_#2:ClassII:Helitron:Helitron
all_isotig08777	517	306	464	1376	1534	1581	88.1	2e-17	38/53	71	Tc1-15_Xt:ClassII:TIR:Tc1-Mariner
all_isotig08800	509	429	376	2910	2857	4111	38.3	8e-11	14/18	77	DNA3-3_MLP:ClassII:?:?
all_isotig08815	518	258	94	739	903	5621	60.6	3e-09	22/55	40	Gypsy-26_DP-I:ClassI:LTR:Gypsy
all_isotig08836	516	156	383	1248	1475	5221	51.0	3e-06	21/76	27	Copia-9_DPu-I:ClassI:LTR:Copia
all_isotig08838	516	329	18	10048	9737	14710	65.2	1e-10	44/104	42	EnSpm1_SB:ClassII:TIR:CACTA
all_isotig08862	514	103	492	252	641	6621	56.5	5e-08	37/130	28	DIRS-8_DR:ClassI:DIRS:DIRS
all_isotig08863	517	217	14	181	384	753	105	1e-34	42/68	61	CYCLO:ClassI:?:?
all_isotig08885	515	379	495	814	930	4686	45.5	2e-06	15/39	38	DNA-2-12_DR:ClassII:?:?
all_isotig08886	515	152	418	2537	2803	3754	62.5	9e-10	29/89	32	Ginger-1_Chlorella_NC64A:ClassII:?:Ginger2/TDD
all_isotig08891	514	280	507	9940	9713	14710	70.3	4e-12	45/76	59	EnSpm1_SB:ClassII:TIR:CACTA
all_isotig08893	510	25	306	2669	2950	10357	49.6	6e-06	24/94	25	Gypsy-29_DPu-I:ClassI:LTR:Gypsy
all_isotig08900	512	51	458	152	559	3190	202	4e-56	79/136	58	Rex1-1_PM:ClassI:LINE:Jockey
all_isotig08949	509	191	117	2289	2363	4548	39.1	1e-08	10/25	40	Harbinger2-1_NV:ClassII:TIR:PIF-Harbinger
all_isotig08952	513	377	502	565	690	8217	60.0	5e-09	23/42	54	Gypsy-3_DPu-I:ClassI:LTR:Gypsy
all_isotig08968	505	24	86	2743	2805	8912	37.7	1e-07	12/21	57	Sola3-1_BF:ClassII:?:Sola
all_isotig08985	509	251	508	2095	2352	3390	175	1e-43	71/86	82	CR1-26_DR:ClassI:LINE:Jockey
all_isotig08989	512	409	510	3801	3700	10685	53.3	5e-07	20/34	58	Gypsy-1-I_MI:ClassI:LTR:Gypsy
all_isotig08998	508	506	393	102	215	442	87.2	3e-17	34/38	89	L31:ClassI:?:?
all_isotig09013	507	503	177	666	992	1738	75.8	1e-23	43/109	39	hAT-N22_DR:ClassII:TIR:hAT
all_isotig09023	509	504	391	812	925	5102	40.5	2e-06	18/38	47	HERVIP10FH:ClassI:LTR:ERV
all_isotig09038	507	3	374	2423	2052	3825	56.4	6e-08	29/124	23	Harbinger-4B_PSt:ClassII:TIR:PIF-Harbinger
all_isotig09049	507	272	388	895	1011	4097	43.2	4e-07	15/39	38	Sola1-1_AC:ClassII:?:Sola
all_isotig09087	502	198	103	678	583	1032	57.9	2e-08	20/32	62	DNA-8-18_DR:ClassII:?:?
all_isotig09120	505	113	319	6891	7097	7193	59.7	6e-09	27/69	39	Gypsy8-I_Dpse:ClassI:LTR:Gypsy
all_isotig09127	505	209	322	2859	2972	6710	34.5	2e-12	14/38	36	HAT-10_Mad:ClassII:TIR:hAT
all_isotig09137	498	92	42	657	607	1162	34.1	9e-06	13/17	76	CACTA-L:ClassII:TIR:CACTA
all_isotig09152	500	128	208	1081	1001	1991	47.8	9e-09	16/27	59	L1-3_CR:ClassI:LINE:L1
all_isotig09175	487	483	193	419	709	1738	64.3	1e-21	34/97	35	hAT-N22_DR:ClassII:TIR:hAT
all_isotig09244	501	45	458	28	441	485	267	2e-71	108/138	78	L28:ClassI:?:?
all_isotig09252	501	336	416	6073	6153	6708	45.1	3e-07	14/27	51	BEL-23_CQ-I:ClassI:LTR:Bel-Pao
all_isotig09257	500	192	239	542	495	3710	58.3	2e-10	14/16	87	Jockey-6_DK:ClassI:LINE:Jockey
all_isotig09283	498	44	181	2422	2285	3825	52.4	5e-08	23/46	50	Harbinger-4B_PSt:ClassII:TIR:PIF-Harbinger
all_isotig09296	498	334	206	13	141	2446	66.6	5e-11	27/43	62	Nematis_Cr:ClassI:PLE:Penelope
all_isotig09307	496	75	1	473	547	4336	50.1	4e-06	23/25	92	Ginger1-1_AC:ClassII:?:Ginger1
all_isotig09313	499	268	59	9946	9737	14710	40.0	9e-09	28/70	40	EnSpm1_SB:ClassII:TIR:CACTA
all_isotig09314	494	412	341	670	741	5081	31.3	5e-06	16/24	66	Kolobok-3_Aplcal:ClassII:?:Kolobok
all_isotig09367	496	461	399	2889	2951	8912	47.3	2e-06	15/21	71	Sola3-1_BF:ClassII:?:Sola
all_isotig09380	493	489	67	2355	1933	7072	66.1	7e-11	49/141	34	RTAg4:ClassI:LINE:I
all_isotig09383	492	478	374	38	142	6962	56.1	7e-08	22/35	62	LINE1-11_SBi:ClassI:LINE:L1
all_isotig09392	496	343	215	1317	1445	2033	61.6	2e-09	25/43	58	DNA8-5_DR:ClassII:?:?
all_isotig09395	496	210	419	3972	3763	10685	75.8	2e-17	33/70	47	Gypsy-1-I_MI:ClassI:LTR:Gypsy
all_isotig09399	482	62	256	483	677	6621	49.6	6e-06	23/65	35	DIRS-8_DR:ClassI:DIRS:DIRS
all_isotig09408	494	158	481	10051	9728	14710	50.6	3e-06	29/108	26	EnSpm1_SB:ClassII:TIR:CACTA
all_isotig09463	493	115	492	551	928	8343	147	1e-47	59/126	46	RTE-1_Mad:ClassI:LINE:RTE
all_isotig09469	489	251	484	1218	1451	4725	51.5	2e-06	30/78	38	Ag-Jock-1:ClassI:LINE:Jockey
all_isotig09490	488	254	81	1272	1445	4725	63.4	4e-10	35/58	60	Ag-Jock-1:ClassI:LINE:Jockey
all_isotig09527	479	454	164	1102	1392	5392	116	3e-26	48/97	49	CR1-8_CQ:ClassI:LINE:Jockey
all_isotig09530	491	8	328	10051	9731	14710	70.3	4e-12	51/107	47	EnSpm1_SB:ClassII:TIR:CACTA
all_isotig09540	482	421	338	37	120	2341	49.2	8e-06	18/28	64	Copia-4_SMo-I:ClassI:LTR:Copia
all_isotig09623	489	132	28	195	91	545	41.4	3e-06	17/35	48	RMER17C2:ClassI:LTR:ERV
all_isotig09630	488	380	168	9946	9734	14710	60.4	3e-09	33/71	46	EnSpm1_SB:ClassII:TIR:CACTA
all_isotig09648	484	84	185	455	556	559	41.4	1e-06	19/34	55	TC2_FR1B:ClassII:TIR:Tc1-Mariner
all_isotig09661	486	316	426	3138	3028	4166	46.0	6e-08	22/37	59	Helitron-2_SMo:ClassII:Helitron:Helitron
all_isotig09706	483	166	41	2386	2261	3121	46.4	1e-09	18/42	42	Copia-1_ST-LTR:ClassI:LTR:Copia
all_isotig09726	481	69	131	2883	2945	8912	36.3	2e-08	12/21	57	Sola3-1_BF:ClassII:?:Sola
all_isotig09728	485	272	51	1516	1295	3793	41.4	7e-06	24/74	32	Sagan-1_AAn:ClassII:TIR:Tc1-Mariner
all_isotig09753	485	69	31	488	450	861	32.2	2e-08	10/13	76	DNA3-11_Mad:ClassII:?:?
all_isotig09782	483	42	365	10051	9728	14710	65.7	8e-11	42/108	38	EnSpm1_SB:ClassII:TIR:CACTA
all_isotig09783	478	235	5	3092	2862	5255	75.8	5e-27	40/77	51	Copia-53_MLP-I:ClassI:LTR:Copia
all_isotig09788	481	400	438	3387	3349	5724	42.8	4e-08	10/13	76	Copia-7_ES-I:ClassI:LTR:Copia
all_isotig09805	482	116	9	3222	3329	3390	36.3	6e-06	15/36	41	CR1-26_DR:ClassI:LINE:Jockey
all_isotig09814	481	174	479	2540	2845	3754	75.8	7e-14	27/102	26	Ginger-1_Chlorella_NC64A:ClassII:?:Ginger2/TDD
all_isotig09816	474	287	45	10048	9806	14710	52.8	6e-07	34/81	41	EnSpm1_SB:ClassII:TIR:CACTA
all_isotig09825	480	429	476	2784	2737	8912	42.8	6e-10	13/16	81	Sola3-1_BF:ClassII:?:Sola
all_isotig09833	482	28	2	1766	1740	7072	40.0	2e-07	9/9	100	RTAg4:ClassI:LINE:I
all_isotig09844	480	182	310	511	639	2944	38.2	3e-06	20/43	46	Sola1-1_ACas:ClassII:?:Sola
all_isotig09848	480	6	215	9925	9716	14710	54.7	2e-07	35/70	50	EnSpm1_SB:ClassII:TIR:CACTA
all_isotig09862	481	389	57	10051	9719	14710	67.9	2e-11	48/111	43	EnSpm1_SB:ClassII:TIR:CACTA
all_isotig09905	478	156	281	204	329	2869	41.8	6e-07	17/42	40	DNA-12N_SBi:ClassII:?:?
all_isotig09907	480	144	386	9958	9716	14710	69.5	6e-12	44/81	54	EnSpm1_SB:ClassII:TIR:CACTA
all_isotig09912	476	476	360	13768	13884	20836	57.0	3e-08	18/39	46	Polinton-2A_NV:ClassII:Maverick:Maverick
all_isotig09932	478	17	463	2824	3270	5255	52.5	8e-07	37/149	24	Copia-53_MLP-I:ClassI:LTR:Copia
all_isotig09940	479	476	264	6837	7049	7193	52.8	6e-07	25/71	35	Gypsy8-I_Dpse:ClassI:LTR:Gypsy
all_isotig09949	480	136	71	3532	3467	4097	36.8	4e-07	13/22	59	Sola1-1_AC:ClassII:?:Sola
all_isotig10008	471	82	237	561	406	1528	51.5	8e-08	24/52	46	MERMITE18E:ClassII:?:?
all_isotig10023	478	465	403	4922	4860	7313	48.7	2e-07	16/21	76	DIRS-8B_DR:ClassI:DIRS:DIRS
all_isotig10049	466	396	310	581	495	861	43.2	1e-06	14/29	48	DNA3-11_Mad:ClassII:?:?
all_isotig10074	475	395	147	11572	11324	15099	59.7	5e-09	36/83	43	TART_DV:ClassI:LINE:Jockey
all_isotig10122	474	194	433	6906	7145	7193	89.5	6e-18	43/80	53	Gypsy8-I_Dpse:ClassI:LTR:Gypsy
all_isotig10123	469	15	140	3085	3210	4331	52.8	6e-07	21/42	50	Sola3-1_CapOwc:ClassII:?:Sola
all_isotig10129	473	142	53	860	949	2775	49.6	6e-06	18/30	60	Copia-33_GM-I:ClassI:LTR:Copia
all_isotig10132	474	229	104	779	904	6776	56.5	5e-08	17/42	40	Gypsy-2_DGri-I:ClassI:LTR:Gypsy
all_isotig10170	469	325	465	2388	2248	5615	73.4	4e-13	24/47	51	IS4EU-1_BF:ClassII:?:ISL2EU
all_isotig10180	466	260	30	9991	9761	14710	68.4	1e-11	39/77	50	EnSpm1_SB:ClassII:TIR:CACTA
all_isotig10216	463	301	450	795	944	1020	52.8	6e-07	21/50	42	DNA-8-29_DR:ClassII:?:?
all_isotig10221	471	410	366	775	819	1430	33.6	1e-06	9/15	60	Harbinger2N_TP:ClassII:TIR:PIF-Harbinger
all_isotig10223	470	468	268	9940	9740	14710	61.6	1e-09	35/67	52	EnSpm1_SB:ClassII:TIR:CACTA
all_isotig10243	469	322	453	3672	3803	7988	57.0	3e-30	22/44	50	EnSpm-2_DR:ClassII:TIR:CACTA
all_isotig10272	462	254	147	7007	6900	10029	39.1	4e-08	16/36	44	EnSpm12_SB:ClassII:TIR:CACTA
all_isotig10279	469	289	423	60	194	5217	53.4	4e-07	22/45	48	Copia-14_BG-I:ClassI:LTR:Copia
all_isotig10281	470	180	1	27	206	1840	55.6	9e-08	21/60	35	P126:ClassII:TIR:P
all_isotig10291	465	144	320	1240	1064	5811	56.5	5e-08	23/59	38	RTEX-1_CR:ClassI:LINE:RTE
all_isotig10293	470	179	415	9946	9710	14710	54.7	2e-07	34/79	43	EnSpm1_SB:ClassII:TIR:CACTA
all_isotig10369	461	362	391	1766	1737	7072	44.1	3e-13	10/10	100	RTAg4:ClassI:LINE:I
all_isotig10431	463	453	109	222	566	6621	74.7	2e-14	39/115	33	DIRS-8_DR:ClassI:DIRS:DIRS
all_isotig10435	463	161	51	3138	3028	4166	45.1	8e-08	20/37	54	Helitron-2_SMo:ClassII:Helitron:Helitron
all_isotig10437	465	23	136	2392	2279	3121	53.0	1e-15	19/38	50	Copia-1_ST-LTR:ClassI:LTR:Copia
all_isotig10471	463	190	95	1404	1309	4725	132	6e-31	32/32	100	Ag-Jock-1:ClassI:LINE:Jockey
all_isotig10482	463	433	368	3173	3108	8037	60.2	4e-09	16/22	72	RT1:ClassI:LINE:I
all_isotig10483	463	144	200	4547	4603	8221	35.2	2e-06	10/19	52	EnSpm-5_HM:ClassII:TIR:CACTA
all_isotig10515	463	428	463	11511	11476	15099	40.9	4e-06	10/12	83	TART_DV:ClassI:LINE:Jockey
all_isotig10564	462	212	168	1727	1683	7072	35.0	7e-06	8/15	53	RTAg4:ClassI:LINE:I
all_isotig10619	458	425	195	2450	2220	3822	52.3	9e-07	20/77	25	Harbinger-4C_PSt:ClassII:TIR:PIF-Harbinger
all_isotig10629	459	305	415	3138	3028	4166	43.2	2e-07	20/37	54	Helitron-2_SMo:ClassII:Helitron:Helitron
all_isotig10639	460	275	102	1656	1829	1840	47.0	1e-10	19/58	32	P126:ClassII:TIR:P
all_isotig10691	446	111	76	2896	2931	6710	29.5	7e-06	8/12	66	HAT-10_Mad:ClassII:TIR:hAT
all_isotig10697	446	419	192	551	324	1491	52.0	3e-07	26/76	34	MERMITE18D:ClassII:?:?
all_isotig10710	445	148	288	892	1032	1620	54.2	2e-07	18/47	38	Copia-8-I_DR:ClassI:LTR:Copia
all_isotig10729	456	259	200	1335	1276	4725	42.3	2e-10	12/20	60	Ag-Jock-1:ClassI:LINE:Jockey
all_isotig10751	455	229	59	865	1035	1876	83.5	3e-16	34/57	59	Gypsy-177_ZM-I:ClassI:LTR:Gypsy
all_isotig10767	447	168	7	1341	1502	4725	37.7	3e-07	21/54	38	Ag-Jock-1:ClassI:LINE:Jockey
all_isotig10769	455	111	215	4537	4641	9143	40.9	2e-06	15/35	42	MarinerL-1_AO:ClassII:TIR:Tc1-Mariner
all_isotig10770	455	289	342	936	989	1680	39.6	4e-07	14/18	77	HAT-4N1_Mad:ClassII:TIR:hAT
all_isotig10792	457	104	415	9937	9626	14710	81.3	2e-15	52/104	50	EnSpm1_SB:ClassII:TIR:CACTA
all_isotig10803	449	270	341	4022	4093	5406	60.6	3e-27	21/24	87	Academ-1_GA:ClassII:?:Academ
all_isotig10844	455	249	169	7452	7372	13644	45.1	5e-13	17/27	62	EnSpm-2_PGr:ClassII:TIR:CACTA
all_isotig10867	454	68	145	2177	2100	3121	37.3	1e-06	13/26	50	Copia-1_ST-LTR:ClassI:LTR:Copia
all_isotig10868	456	253	441	1991	2179	7072	47.2	5e-10	28/63	44	RTAg4:ClassI:LINE:I
all_isotig10877	450	32	154	1815	1937	3503	51.0	2e-06	17/41	41	RTE2_ZM:ClassI:LINE:RTE
all_isotig10898	455	228	145	524	441	1491	34.5	7e-08	15/28	53	MERMITE18D:ClassII:?:?
all_isotig10975	452	17	232	480	695	1840	82.2	9e-16	32/72	44	P126:ClassII:TIR:P
all_isotig10987	452	195	392	7036	7233	10029	50.2	4e-06	24/66	36	EnSpm12_SB:ClassII:TIR:CACTA
all_isotig10988	453	370	146	3150	3374	10610	51.9	1e-06	27/75	36	Gypsy-27-I_NVi:ClassI:LTR:Gypsy
all_isotig11003	452	450	358	559	651	1744	62.0	1e-09	24/31	77	Gypsy-13_SMo-LTR:ClassI:LTR:Gypsy
all_isotig11005	450	433	218	1277	1062	6298	50.0	4e-06	19/72	26	L1-Y_CF:ClassI:LINE:L1
all_isotig11010	451	326	3	3701	4024	4804	199	6e-65	79/108	73	MAUI:ClassI:LINE:Jockey
all_isotig11015	451	149	21	903	775	6081	49.6	6e-09	20/43	46	Ginger2-1_LS:ClassII:?:Ginger2/TDD
all_isotig11026	450	310	221	2460	2549	3243	42.8	2e-09	16/30	53	Gypsy-185_ZM-I:ClassI:LTR:Gypsy
all_isotig11039	451	396	10	689	1075	5915	48.8	1e-05	30/129	23	GGERVL-A:ClassI:LTR:ERV
all_isotig11044	453	73	255	9955	9773	14710	49.2	7e-06	27/61	44	EnSpm1_SB:ClassII:TIR:CACTA
all_isotig11088	450	424	221	1125	1328	1840	51.5	2e-06	22/68	32	P126:ClassII:TIR:P
all_isotig11112	442	249	202	386	339	1491	38.6	3e-09	12/16	75	MERMITE18D:ClassII:?:?
all_isotig11134	446	261	425	495	659	9841	58.8	9e-09	21/55	38	EnSpm1_TM:ClassII:TIR:CACTA
all_isotig11143	444	329	264	3170	3105	8037	63.4	4e-10	17/22	77	RT1:ClassI:LINE:I
all_isotig11146	451	210	416	325	531	3207	39.1	1e-09	21/69	30	DNA-10N_SBi:ClassII:?:?
all_isotig11150	449	137	298	495	656	9841	42.9	9e-06	19/54	35	EnSpm1_TM:ClassII:TIR:CACTA
all_isotig11157	449	376	167	243	452	1840	62.5	4e-13	25/70	35	P126:ClassII:TIR:P
all_isotig11174	449	439	233	4116	4322	4654	39.6	4e-06	23/69	33	Copia-1_SCH-I:ClassI:LTR:Copia
all_isotig11187	444	213	323	1346	1236	8183	40.9	1e-06	14/37	37	PIF_Harbinger-1_Smoe:ClassII:TIR:PIF-Harbinger
all_isotig11255	445	147	440	2443	2150	2922	177	6e-71	74/98	75	hAT-3_XT:ClassII:TIR:hAT
all_isotig11259	446	308	186	2800	2678	3121	50.6	4e-21	23/41	56	Copia-1_ST-LTR:ClassI:LTR:Copia
all_isotig11282	439	392	273	187	306	1822	58.3	1e-08	26/40	65	DNA2-5_DR:ClassII:TIR:hAT
all_isotig11309	445	312	217	13792	13887	20836	51.9	1e-06	16/32	50	Polinton-2A_NV:ClassII:Maverick:Maverick
all_isotig11315	444	265	312	980	1027	4097	34.5	2e-10	11/16	68	Sola1-1_AC:ClassII:?:Sola
all_isotig11330	444	442	335	5305	5412	8080	51.1	2e-06	16/36	44	Gypsy-6-I_HM:ClassI:LTR:Gypsy
all_isotig11332	439	359	153	23	229	3378	105	2e-41	41/69	59	Gypsy-54-I_NV:ClassI:LTR:Gypsy
all_isotig11379	445	2	148	27	173	1840	48.7	9e-09	21/49	42	P126:ClassII:TIR:P
all_isotig11423	446	217	303	998	1084	1491	38.2	6e-07	15/29	51	MERMITE18D:ClassII:?:?
all_isotig11430	438	161	307	9874	9728	14710	45.3	7e-11	24/49	48	EnSpm1_SB:ClassII:TIR:CACTA
all_isotig11454	440	307	215	1037	1129	3479	52.8	6e-07	18/31	58	REX1-4_XT:ClassI:LINE:Jockey
all_isotig11460	437	87	140	554	501	861	34.1	6e-06	11/18	61	DNA3-11_Mad:ClassII:?:?
all_isotig11525	434	15	146	1181	1312	3481	60.6	2e-09	26/44	59	REX1-2_AFC:ClassI:LINE:Jockey
all_isotig11527	436	156	4	2	154	6962	70.3	3e-12	27/51	52	LINE1-11_SBi:ClassI:LINE:L1
all_isotig11602	439	53	175	2392	2270	3121	81.7	4e-45	31/41	75	Copia-1_ST-LTR:ClassI:LTR:Copia
all_isotig11624	434	185	90	426	331	1142	36.8	8e-09	15/32	46	SETARIA2:ClassII:?:?
all_isotig11627	437	182	45	1051	1188	4618	46.0	2e-06	20/46	43	Gypsy-31_SB-I:ClassI:LTR:Gypsy
all_isotig11646	437	81	164	1119	1202	7397	44.6	9e-06	18/28	64	LINE1-34_SBi:ClassI:LINE:L1
all_isotig11648	440	71	6	898	963	1430	49.2	1e-11	13/22	59	Harbinger2N_TP:ClassII:TIR:PIF-Harbinger
all_isotig11669	433	429	208	9940	9719	14710	51.9	1e-06	38/74	51	EnSpm1_SB:ClassII:TIR:CACTA
all_isotig11692	435	314	192	581	703	2775	57.9	6e-18	25/41	60	Copia-33_GM-I:ClassI:LTR:Copia
all_isotig11693	432	179	123	3113	3057	8037	31.8	1e-06	9/19	47	RT1:ClassI:LINE:I
all_isotig11702	436	353	168	6931	6746	8276	36.3	3e-06	21/62	33	Jockey-3_DPer:ClassI:LINE:Jockey
all_isotig11735	428	289	212	375	452	930	51.5	1e-06	20/26	76	Penelope-1_AFC:ClassI:PLE:Penelope
all_isotig11739	436	216	145	2276	2205	7072	35.9	3e-06	10/24	41	RTAg4:ClassI:LINE:I
all_isotig11742	432	350	303	926	879	5548	44.1	3e-06	13/16	81	Gypsy-5_DPu-I:ClassI:LTR:Gypsy
all_isotig11748	431	337	212	2851	2976	3750	36.5	5e-07	18/42	42	Helitron-1_STu:ClassII:Helitron:Helitron
all_isotig11750	434	384	256	782	910	6776	60.6	2e-09	16/43	37	Gypsy-2_DGri-I:ClassI:LTR:Gypsy
all_isotig11756	436	9	194	4633	4818	11610	57.0	3e-08	28/62	45	ENSPM4_OS:ClassII:TIR:CACTA
all_isotig11760	435	3	53	820	770	1369	55.1	1e-07	16/17	94	RMER12C:ClassI:LTR:ERV
all_isotig11807	431	347	297	458	508	570	37.3	8e-08	11/17	64	RLTR20C1_MM:ClassI:LTR:ERV
all_isotig11811	432	220	426	999	793	6081	48.7	1e-05	24/69	34	Ginger2-1_LS:ClassII:?:Ginger2/TDD
all_isotig11832	431	431	399	3329	3297	8037	32.7	1e-07	8/11	72	RT1:ClassI:LINE:I
all_isotig11837	433	148	321	3999	3826	10685	72.1	9e-17	27/58	46	Gypsy-1-I_MI:ClassI:LTR:Gypsy
all_isotig11867	434	128	63	1288	1223	6116	38.6	1e-07	11/22	50	L1-4_VC:ClassI:LINE:L1
all_isotig11869	432	381	262	2392	2273	3121	44.1	5e-11	13/40	32	Copia-1_ST-LTR:ClassI:LTR:Copia
all_isotig11896	427	150	341	4744	4553	6084	48.7	9e-06	31/64	48	hATw-5_BF:ClassII:TIR:hAT
all_isotig11967	426	153	302	908	1057	5405	49.2	7e-06	21/50	42	Kronos_I:ClassI:LTR:Gypsy
all_isotig12005	420	284	364	1522	1602	3956	39.1	1e-06	14/27	51	RETROSAT5_LTR:ClassI:LTR:Gypsy
all_isotig12011	432	119	328	2069	2278	9006	53.3	4e-07	31/70	44	Gypsy-4_SCH-I:ClassI:LTR:Gypsy
all_isotig12017	425	248	346	2952	3050	8912	36.3	1e-06	13/33	39	Sola3-1_BF:ClassII:?:Sola
all_isotig12048	431	229	2	122	349	4112	111	9e-25	43/76	56	Gypsy-26_Adi-I:ClassI:LTR:Gypsy
all_isotig12063	425	70	129	1609	1668	2140	47.8	6e-07	15/20	75	DNA-8-5_DR:ClassII:?:?
all_isotig12130	430	352	429	373	296	6796	51.9	1e-06	16/26	61	DIRS-4_DR:ClassI:DIRS:DIRS
all_isotig12137	420	291	229	2829	2891	8912	36.8	1e-07	13/21	61	Sola3-1_BF:ClassII:?:Sola
all_isotig12147	424	146	214	1022	1090	1680	35.4	3e-08	12/23	52	HAT-4N1_Mad:ClassII:TIR:hAT
all_isotig12151	428	318	4	1498	1812	8451	166	3e-43	63/105	60	HEL:ClassII:Helitron:Helitron
all_isotig12159	428	184	11	9946	9773	14710	48.7	9e-06	30/58	51	EnSpm1_SB:ClassII:TIR:CACTA
all_isotig12169	428	395	309	3773	3687	4591	56.1	6e-08	19/29	65	ERV1-N3-I_DR:ClassI:LTR:ERV
all_isotig12184	426	424	332	5522	5614	5762	49.6	5e-06	17/31	54	Gypsy-119_MLP-I:ClassI:LTR:Gypsy
all_isotig12188	424	423	145	2230	2508	9865	92.1	8e-19	40/93	43	ZFERV_I:ClassI:LTR:Retrovirus
all_isotig12229	423	399	310	4334	4245	11832	34.1	4e-06	14/30	46	Gypsy-19_PSo-I:ClassI:LTR:Gypsy
all_isotig12243	427	398	252	860	1006	4550	60.2	2e-13	19/49	38	RAM12_I:ClassI:LTR:Gypsy
all_isotig12268	426	156	416	4957	5217	12121	64.2	2e-10	34/87	39	DIRS-1_MLP-I:ClassI:DIRS:DIRS
all_isotig12287	413	149	406	278	535	3190	121	1e-39	50/86	58	Rex1-1_PM:ClassI:LINE:Jockey
all_isotig12298	424	75	278	610	813	1473	46.9	5e-10	25/68	36	MERMITE18C:ClassII:?:?
all_isotig12300	424	352	8	3064	3408	5063	75.3	9e-14	30/115	26	hAT-54_HM:ClassII:TIR:hAT
all_isotig12309	423	177	359	11479	11661	12410	101	8e-36	42/61	68	Gypsy-1_CMe-I:ClassI:LTR:Gypsy
all_isotig12340	423	178	417	9967	9728	14710	57.0	3e-08	39/80	48	EnSpm1_SB:ClassII:TIR:CACTA
all_isotig12365	422	134	346	5065	5277	12121	57.8	2e-08	29/71	40	DIRS-1_MLP-I:ClassI:DIRS:DIRS
all_isotig12377	423	420	244	1290	1466	4725	53.3	4e-07	32/59	54	Ag-Jock-1:ClassI:LINE:Jockey
all_isotig12378	422	98	256	2823	2981	3664	59.1	7e-09	20/53	37	Gypsy-5-I_CR:ClassI:LTR:Gypsy
all_isotig12383	420	222	124	510	608	8721	30.9	9e-09	13/33	39	MuDR-6_ZM:ClassII:?:MuDR
all_isotig12412	422	191	138	27	80	1036	38.6	3e-08	13/18	72	Gypsy120-LTR_DR:ClassI:LTR:Gypsy
all_isotig12427	423	93	314	36	257	1441	73.9	8e-19	36/74	48	DNA-AT-2_DR:ClassII:?:?
all_isotig12428	418	192	416	2414	2190	3822	68.1	1e-11	32/75	42	Harbinger-4C_PSt:ClassII:TIR:PIF-Harbinger
all_isotig12430	421	3	116	4864	4751	7803	48.7	9e-06	16/38	42	NUSIF1_TM:ClassI:LTR:Gypsy
all_isotig12437	418	112	5	747	854	3527	52.8	5e-07	21/36	58	hAT-37_HM:ClassII:TIR:hAT
all_isotig12457	421	2	115	4864	4751	7803	48.7	9e-06	16/38	42	NUSIF1_TM:ClassI:LTR:Gypsy
all_isotig12502	414	2	211	800	1009	3599	78.0	9e-19	28/70	40	HARBINGER3_DR:ClassII:TIR:PIF-Harbinger
all_isotig12503	418	177	121	159	215	215	34.1	4e-06	12/19	63	nhAT6_ML:ClassII:TIR:hAT
all_isotig12545	420	235	8	4728	4955	9040	68.0	4e-19	31/76	40	EnSpm-4_DR:ClassII:TIR:CACTA
all_isotig12570	419	52	210	2836	2678	3121	93.6	5e-53	41/53	77	Copia-1_ST-LTR:ClassI:LTR:Copia
all_isotig12582	414	319	188	1026	895	4336	61.1	1e-11	21/44	47	Ginger1-1_AC:ClassII:?:Ginger1
all_isotig12601	419	6	209	9943	9740	14710	58.3	1e-08	37/68	54	EnSpm1_SB:ClassII:TIR:CACTA
all_isotig12603	410	168	25	6222	6365	11568	38.8	5e-06	15/48	31	EnSpm-3_HV:ClassII:TIR:CACTA
all_isotig12623	415	89	349	8006	8266	10213	53.1	4e-07	30/87	34	Gypsy-40_DPu-I:ClassI:LTR:Gypsy
all_isotig12630	417	139	252	566	679	10593	36.3	5e-07	17/38	44	Ambal-2_FCy:ClassI:?:?
all_isotig12671	417	334	257	3185	3108	8037	51.5	6e-12	15/26	57	RT1:ClassI:LINE:I
all_isotig12675	418	413	174	9738	9977	18820	48.7	9e-06	24/80	30	Gypsy-22_DPu-I:ClassI:LTR:Gypsy
all_isotig12684	418	233	328	596	501	1491	30.9	4e-06	13/32	40	MERMITE18D:ClassII:?:?
all_isotig12698	418	160	204	1755	1799	6115	55.6	8e-08	11/15	73	Gypsy15-I_CR:ClassI:LTR:Gypsy
all_isotig12744	414	34	357	10039	9716	14710	62.7	5e-10	48/108	44	EnSpm1_SB:ClassII:TIR:CACTA
all_isotig12762	417	152	229	2054	1977	3439	35.9	1e-08	13/26	50	ISL2EU-3_HM:ClassII:?:ISL2EU
all_isotig12764	410	59	409	2603	2953	5520	127	2e-29	52/117	44	L1-3_DR:ClassI:LINE:L1
all_isotig12777	410	1	204	986	1189	4556	133	2e-31	49/68	72	Gypsy56-I_DR:ClassI:LTR:Gypsy
all_isotig12779	416	412	95	10051	9734	14710	81.7	1e-15	53/106	50	EnSpm1_SB:ClassII:TIR:CACTA
all_isotig12828	414	161	385	348	572	1840	82.6	6e-16	34/75	45	P126:ClassII:TIR:P
all_isotig12830	405	279	377	545	447	3710	48.7	9e-06	14/33	42	Jockey-6_DK:ClassI:LINE:Jockey
all_isotig12841	413	21	227	6163	6369	11568	63.8	5e-17	28/69	40	EnSpm-3_HV:ClassII:TIR:CACTA
all_isotig12868	409	232	339	368	261	1822	53.8	3e-07	18/36	50	DNA2-5_DR:ClassII:TIR:hAT
all_isotig12872	413	212	241	1497	1468	4790	35.4	9e-09	8/10	80	CR1-2_CQ:ClassI:LINE:Jockey
all_isotig12874	414	317	361	2730	2774	4707	52.8	5e-07	14/15	93	ATCOPIA24I:ClassI:LTR:Copia
all_isotig12877	416	351	244	9370	9263	10534	51.0	2e-06	19/36	52	EnSpm1_HV:ClassII:TIR:CACTA
all_isotig12950	415	344	21	1952	2275	7072	48.7	9e-06	36/108	33	RTAg4:ClassI:LINE:I
all_isotig13020	412	264	329	1709	1644	2140	40.0	1e-06	16/22	72	DNA-8-5_DR:ClassII:?:?
all_isotig13040	412	138	16	13858	13736	20836	45.1	6e-06	20/41	48	Polinton-2A_NV:ClassII:Maverick:Maverick
all_isotig13072	410	95	241	9886	9740	14710	43.2	2e-06	25/49	51	EnSpm1_SB:ClassII:TIR:CACTA
all_isotig13075	410	208	333	522	397	902	111	7e-64	40/42	95	L1PA2:ClassI:LINE:L1
all_isotig13111	406	2	232	3993	3763	10685	72.5	6e-13	34/77	44	Gypsy-1-I_MI:ClassI:LTR:Gypsy
all_isotig13117	405	371	228	2324	2181	4776	45.5	2e-06	18/48	37	Novosib-1_CR:ClassII:?:Novosib
all_isotig13178	408	404	306	311	213	4591	54.2	2e-07	22/33	66	Gypsy-11_DFi-I:ClassI:LTR:Gypsy
all_isotig13267	409	64	111	1313	1360	4554	31.8	1e-06	9/16	56	Kiri-21_AAe:ClassI:?:?
all_isotig13283	407	196	327	625	494	1491	28.1	9e-06	16/44	36	MERMITE18D:ClassII:?:?
all_isotig13299	407	76	249	2705	2878	3498	55.1	1e-07	26/58	44	Mariner-1_GM:ClassII:TIR:Tc1-Mariner
all_isotig13319	403	269	385	3959	4075	12410	53.3	4e-07	17/39	43	Gypsy-1_CMe-I:ClassI:LTR:Gypsy
all_isotig13342	406	396	178	2000	2218	7072	56.5	4e-08	32/73	43	RTAg4:ClassI:LINE:I
all_isotig13346	407	395	186	1246	1037	2569	58.8	8e-09	25/70	35	DNA3-9_Mad:ClassII:TIR:PIF-Harbinger
all_isotig13372	402	191	388	2387	2190	3822	59.6	4e-09	22/66	33	Harbinger-4C_PSt:ClassII:TIR:PIF-Harbinger
all_isotig13373	406	305	246	1657	1598	2140	45.1	8e-10	15/20	75	DNA-8-5_DR:ClassII:?:?
all_isotig13496	402	227	325	2270	2172	7072	75.8	6e-14	23/33	69	RTAg4:ClassI:LINE:I
all_isotig13510	395	68	166	3419	3321	4713	72.5	8e-25	21/33	63	Jockey-3_DGri:ClassI:LINE:Jockey
all_isotig13526	405	225	7	2795	3013	4811	54.2	2e-07	21/73	28	Copia-56_BRa-I:ClassI:LTR:Copia
all_isotig13542	401	68	223	9	164	2446	58.3	1e-08	29/52	55	Nematis_Cr:ClassI:PLE:Penelope
all_isotig13547	401	253	188	927	862	929	41.4	9e-06	13/22	59	DNA8-4A_DR:ClassII:?:?
all_isotig13551	404	122	178	931	875	6979	46.4	3e-12	13/19	68	ERVB2_1-I_MM:ClassI:LTR:Retrovirus
all_isotig13560	404	403	188	2289	2074	7072	42.3	1e-06	32/72	44	RTAg4:ClassI:LINE:I
all_isotig13580	404	204	314	1340	1450	2033	59.7	4e-09	24/37	64	DNA8-5_DR:ClassII:?:?
all_isotig13669	402	251	150	1046	945	1680	44.1	5e-07	16/34	47	HAT-4N1_Mad:ClassII:TIR:hAT
all_isotig13681	402	397	188	9940	9731	14710	50.1	3e-06	37/70	52	EnSpm1_SB:ClassII:TIR:CACTA
all_isotig13700	401	248	322	1125	1051	4875	35.9	3e-09	14/25	56	Copia4-I_VC:ClassI:LTR:Copia
all_isotig13774	400	273	1	3999	3727	10685	98.2	2e-22	46/91	50	Gypsy-1-I_MI:ClassI:LTR:Gypsy
all_isotig13805	399	153	206	890	837	3998	35.4	5e-07	9/18	50	ATCOPIA80_I:ClassI:LTR:Copia
all_isotig13816	398	205	98	51	158	5274	35.4	2e-06	15/36	41	NonLTR-5_CR:ClassI:?:?
all_isotig13824	395	249	148	743	844	9841	40.2	9e-07	14/34	41	EnSpm1_TM:ClassII:TIR:CACTA
all_isotig13886	397	230	120	1346	1236	8183	34.5	1e-06	13/37	35	PIF_Harbinger-1_Smoe:ClassII:TIR:PIF-Harbinger
all_isotig13898	389	223	53	475	305	923	52.4	6e-07	22/57	38	RMER17D_MM:ClassI:LTR:?
all_isotig13912	396	396	262	8	142	2446	49.6	4e-06	21/45	46	Nematis_Cr:ClassI:PLE:Penelope
all_isotig13919	398	60	233	454	627	9841	41.8	5e-07	19/58	32	EnSpm1_TM:ClassII:TIR:CACTA
all_isotig13988	393	153	67	1001	1087	1491	48.7	9e-08	19/29	65	MERMITE18D:ClassII:?:?
all_isotig13991	394	392	291	2408	2307	3822	52.8	5e-07	20/34	58	Harbinger-4C_PSt:ClassII:TIR:PIF-Harbinger
all_isotig13997	395	55	390	336	1	1248	225	7e-68	93/112	83	TC1_FR3:ClassII:TIR:Tc1-Mariner
all_isotig14062	391	33	290	2739	2996	3401	119	3e-27	50/86	58	REX1_FURC:ClassI:LINE:Jockey
all_isotig14098	395	243	320	101	24	1036	40.5	3e-08	14/26	53	Gypsy120-LTR_DR:ClassI:LTR:Gypsy
all_isotig14116	393	299	78	5327	5106	5378	43.7	9e-06	21/74	28	DINOLT1:ClassI:LINE:L1
all_isotig14154	394	289	167	2976	3098	3392	59.3	6e-09	23/41	56	Novosib-6_CR:ClassII:?:Novosib
all_isotig14176	395	214	285	819	890	4386	54.7	1e-07	20/24	83	Copia-49_ZM-I:ClassI:LTR:Copia
all_isotig14189	395	1	306	2083	1778	4111	66.9	3e-11	35/102	34	DNA3-3_MLP:ClassII:?:?
all_isotig14191	395	367	143	9994	9770	14710	55.6	7e-08	37/75	49	EnSpm1_SB:ClassII:TIR:CACTA
all_isotig14217	394	221	394	482	309	923	48.7	8e-06	25/58	43	RMER17D_MM:ClassI:LTR:?
all_isotig14238	393	257	391	2051	2185	9006	54.7	1e-07	26/45	57	Gypsy-4_SCH-I:ClassI:LTR:Gypsy
all_isotig14256	392	147	236	642	731	1056	47.8	2e-11	19/30	63	RTE-2_AFC:ClassI:LINE:RTE
all_isotig14301	388	260	340	478	398	861	36.8	7e-07	11/27	40	DNA3-11_Mad:ClassII:?:?
all_isotig14306	390	385	125	568	828	2089	118	9e-27	45/87	51	Gypsy-12_Ano-I:ClassI:LTR:Gypsy
all_isotig14348	392	264	320	12942	12998	14435	43.7	9e-07	13/19	68	ENSPM2_VV:ClassII:TIR:CACTA
all_isotig14358	395	94	219	1060	1185	2405	65.7	7e-11	24/42	57	Gypsy-30_Mad-I:ClassI:LTR:Gypsy
all_isotig14386	393	119	60	5279	5338	10954	35.4	8e-06	13/20	65	ENSPM7_OS:ClassII:TIR:CACTA
all_isotig14390	391	175	17	662	504	1491	49.6	6e-10	20/53	37	MERMITE18D:ClassII:?:?
all_isotig14400	392	222	338	2677	2793	4837	33.6	8e-06	15/39	38	PIF_Harbinger-2_EmiHux:ClassII:TIR:PIF-Harbinger
all_isotig14444	388	116	262	292	438	753	57.0	8e-12	22/49	44	CYCLO:ClassI:?:?
all_isotig14460	390	279	85	9952	9758	14710	70.8	2e-12	40/65	61	EnSpm1_SB:ClassII:TIR:CACTA
all_isotig14465	391	109	62	1243	1196	5811	37.7	4e-06	12/16	75	RTEX-1_CR:ClassI:LINE:RTE
all_isotig14470	380	104	15	3249	3338	3365	54.2	2e-17	21/30	70	EXPANDER1_DR:ClassI:LINE:RTE
all_isotig14473	390	50	208	545	703	2775	58.8	6e-17	28/53	52	Copia-33_GM-I:ClassI:LTR:Copia
all_isotig14491	390	284	210	47	121	2026	29.9	2e-07	11/25	44	TSESSEBEII:ClassII:TIR:Tc1-Mariner
all_isotig14495	388	365	126	1276	1037	3222	69.8	4e-12	32/80	40	Copia-7-I_DR:ClassI:LTR:Copia
all_isotig14529	390	189	124	2222	2157	7072	49.2	2e-13	13/22	59	RTAg4:ClassI:LINE:I
all_isotig14564	389	37	105	1763	1695	7072	46.4	1e-10	12/23	52	RTAg4:ClassI:LINE:I
all_isotig14603	389	3	110	2408	2301	3822	51.9	9e-07	19/36	52	Harbinger-4C_PSt:ClassII:TIR:PIF-Harbinger
all_isotig14617	389	130	255	96	221	1840	39.6	1e-06	19/42	45	P126:ClassII:TIR:P
all_isotig14625	387	271	35	5729	5965	8021	53.8	2e-07	30/79	37	L1-2_VC:ClassI:LINE:L1
all_isotig14646	382	233	159	3428	3354	4713	42.3	1e-09	12/25	48	Jockey-3_DGri:ClassI:LINE:Jockey
all_isotig14681	387	258	109	310	459	753	88.1	3e-24	33/50	66	CYCLO:ClassI:?:?
all_isotig14703	384	382	188	647	453	1744	60.6	2e-09	31/65	47	Gypsy-13_SMo-LTR:ClassI:LTR:Gypsy
all_isotig14749	385	188	93	14946	14851	32616	43.7	9e-06	16/32	50	ENSPM-6_DR:ClassII:TIR:CACTA
all_isotig14789	382	242	340	3715	3813	4810	42.8	8e-06	16/33	48	GYZMA1_I:ClassI:LTR:Gypsy
all_isotig14791	385	296	3	783	1076	1840	76.4	4e-14	34/98	34	P126:ClassII:TIR:P
all_isotig14792	384	229	384	2435	2280	3822	54.3	2e-07	23/52	44	Harbinger-4C_PSt:ClassII:TIR:PIF-Harbinger
all_isotig14793	385	93	16	1099	1022	1680	43.7	4e-06	15/26	57	HAT-4N1_Mad:ClassII:TIR:hAT
all_isotig14811	386	25	144	1364	1245	4790	39.1	1e-06	18/40	45	RLG_scIvana_1_3-I:ClassI:LTR:Copia
all_isotig14819	385	179	337	309	467	3293	59.3	5e-09	24/53	45	hAT-60_HM:ClassII:TIR:hAT
all_isotig14854	385	28	126	2277	2375	5096	34.1	6e-06	9/33	27	EnSpm-2_TD:ClassII:TIR:CACTA
all_isotig14921	381	83	121	1210	1172	6116	51.9	6e-10	12/13	92	L1-4_VC:ClassI:LINE:L1
all_isotig14969	384	300	383	2142	2059	2351	39.6	8e-08	17/28	60	CHAPLIN6_FR:ClassII:TIR:hAT
all_isotig14972	383	223	77	139	285	1248	48.3	1e-07	20/49	40	TC1_FR3:ClassII:TIR:Tc1-Mariner
all_isotig14989	379	88	285	975	1172	1248	152	4e-60	64/66	96	TC1_FR3:ClassII:TIR:Tc1-Mariner
all_isotig15013	381	375	130	10048	9803	14710	67.1	2e-11	46/82	56	EnSpm1_SB:ClassII:TIR:CACTA
all_isotig15014	383	135	254	7336	7455	10564	62.0	8e-10	21/40	52	ZFERV-2-I_DR:ClassI:LTR:ERV
all_isotig15018	382	4	270	5788	6054	11697	51.2	1e-06	26/89	29	ENSPM-6_ZM:ClassII:TIR:CACTA
all_isotig15053	384	51	254	180	383	3388	82.2	7e-16	28/68	41	P-31_HM:ClassII:TIR:P
all_isotig15061	382	29	211	10249	10067	17080	73.0	4e-13	29/61	47	EnSpm-2_GM:ClassII:TIR:CACTA
all_isotig15087	383	356	279	1588	1665	4191	49.6	4e-06	16/26	61	Mariner-29_HM:ClassII:TIR:Tc1-Mariner
all_isotig15106	381	368	45	3235	3558	4007	148	1e-35	63/108	58	Gypsy86-I_DR:ClassI:LTR:Gypsy
all_isotig15129	381	195	230	3950	3915	10593	42.3	1e-09	10/12	83	Ambal-2_FCy:ClassI:?:?
all_isotig15145	381	367	257	2432	2322	3928	43.3	2e-06	17/37	45	Harbinger-4D_PSt:ClassII:TIR:PIF-Harbinger
all_isotig15146	382	302	138	82	246	2699	45.1	3e-06	13/55	23	hAT-1_DP:ClassII:TIR:hAT
all_isotig15148	380	215	289	6031	6105	27412	49.6	1e-08	16/25	64	Helitron-2_DR:ClassII:Helitron:Helitron
all_isotig15159	380	107	57	1280	1330	13366	42.8	6e-07	15/17	88	Gypsy8-SM_I:ClassI:LTR:Gypsy
all_isotig15221	381	263	346	1748	1665	7072	53.3	3e-13	15/28	53	RTAg4:ClassI:LINE:I
all_isotig15226	381	251	111	844	984	1620	50.1	3e-06	20/47	42	Copia-8-I_DR:ClassI:LTR:Copia
all_isotig15330	375	375	76	10045	9746	14710	49.2	6e-06	32/100	32	EnSpm1_SB:ClassII:TIR:CACTA
all_isotig15363	379	278	36	4733	4975	7988	122	7e-28	44/81	54	EnSpm-2_DR:ClassII:TIR:CACTA
all_isotig15401	379	248	379	1486	1617	6613	55.6	3e-14	20/44	45	MuDR-9_ZM:ClassII:?:MuDR
all_isotig15406	379	52	120	1347	1415	2140	37.3	5e-11	12/23	52	DNA-8-5_DR:ClassII:?:?
all_isotig15420	378	177	284	2906	3013	3392	62.0	8e-10	21/36	58	Novosib-6_CR:ClassII:?:Novosib
all_isotig15423	377	311	373	2610	2548	8276	41.4	6e-09	13/21	61	Jockey-3_DPer:ClassI:LINE:Jockey
all_isotig15499	370	283	212	3523	3594	6495	44.1	1e-11	13/24	54	Ginger1-10_HM:ClassII:?:Ginger1
all_isotig15525	372	116	12	2392	2288	3121	52.6	2e-18	20/35	57	Copia-1_ST-LTR:ClassI:LTR:Copia
all_isotig15534	370	95	208	2791	2678	3121	56.1	7e-20	22/38	57	Copia-1_ST-LTR:ClassI:LTR:Copia
all_isotig15539	376	168	308	2816	2956	6710	48.7	8e-12	17/47	36	HAT-10_Mad:ClassII:TIR:hAT
all_isotig15574	373	149	292	5861	5718	10989	47.8	3e-07	25/48	52	SPMLIKE:ClassII:TIR:CACTA
all_isotig15607	374	365	252	682	795	1051	86.3	3e-46	34/38	89	RPS2:ClassI:?:?
all_isotig15617	372	130	372	725	967	1502	173	6e-54	68/81	83	TZF28C:ClassII:TIR:Tc1-Mariner
all_isotig15631	373	93	10	551	468	4098	40.9	7e-06	17/28	60	hATm-54_HM:ClassII:TIR:hAT
all_isotig15636	376	91	294	4594	4797	11610	63.6	5e-15	29/68	42	ENSPM4_OS:ClassII:TIR:CACTA
all_isotig15675	375	9	80	409	480	5949	41.4	6e-07	15/24	62	hAT-2_GM:ClassII:TIR:hAT
all_isotig15691	374	126	182	1060	1116	1625	29.9	6e-06	9/19	47	Tc1-1_DR:ClassII:TIR:Tc1-Mariner
all_isotig15712	374	361	293	2877	2945	8912	33.6	2e-07	11/23	47	Sola3-1_BF:ClassII:?:Sola
all_isotig15744	374	362	222	953	1093	5919	50.8	2e-06	18/47	38	Gypsy-8_Adi-I:ClassI:LTR:Gypsy
all_isotig15747	375	371	252	4671	4552	8390	90.4	2e-18	32/40	80	MuDr-3_HM:ClassII:?:MuDR
all_isotig15762	373	318	244	156	230	442	46.4	5e-13	18/25	72	L31:ClassI:?:?
all_isotig15775	372	8	322	3111	2797	8649	70.3	3e-12	43/105	40	MuDR-4_STu:ClassII:?:MuDR
all_isotig15780	374	279	356	2723	2800	8912	40.9	4e-06	14/26	53	Sola3-1_BF:ClassII:?:Sola
all_isotig15823	374	88	249	166	327	1502	111	1e-35	48/54	88	TZF28C:ClassII:TIR:Tc1-Mariner
all_isotig15888	369	345	64	2408	2127	3822	84.4	1e-16	37/94	39	Harbinger-4C_PSt:ClassII:TIR:PIF-Harbinger
all_isotig15906	371	259	89	361	531	1625	107	2e-45	45/57	78	Tc1-1_DR:ClassII:TIR:Tc1-Mariner
all_isotig15937	368	248	201	1727	1680	7072	39.1	5e-06	10/16	62	RTAg4:ClassI:LINE:I
all_isotig15943	372	184	372	874	1062	4007	70.1	2e-13	28/63	44	Gypsy86-I_DR:ClassI:LTR:Gypsy
all_isotig16014	371	41	112	389	318	1822	57.9	1e-08	18/24	75	DNA2-5_DR:ClassII:TIR:hAT
all_isotig16030	371	320	273	6051	6004	27412	36.8	3e-07	12/16	75	Helitron-2_DR:ClassII:Helitron:Helitron
all_isotig16041	371	196	128	349	281	6796	39.1	2e-06	12/23	52	DIRS-4_DR:ClassI:DIRS:DIRS
all_isotig16086	366	214	134	5408	5328	9510	30.9	3e-07	9/27	33	ORTE-1_AAe:ClassI:?:?
all_isotig16101	369	9	122	5134	5021	5406	50.1	3e-06	22/38	57	Academ-1_GA:ClassII:?:Academ
all_isotig16105	370	275	337	2304	2366	4548	38.6	6e-09	12/21	57	Harbinger2-1_NV:ClassII:TIR:PIF-Harbinger
all_isotig16116	367	261	344	7905	7988	9810	51.0	2e-06	14/28	50	P-1_CR:ClassII:TIR:P
all_isotig16128	364	236	84	1644	1796	1840	44.1	2e-06	18/51	35	P126:ClassII:TIR:P
all_isotig16181	372	297	64	9940	9707	14710	71.3	1e-12	40/78	51	EnSpm1_SB:ClassII:TIR:CACTA
all_isotig16191	369	161	72	4177	4088	5081	49.6	1e-07	15/30	50	Kolobok-3_Aplcal:ClassII:?:Kolobok
all_isotig16194	367	352	68	2276	2560	5746	118	8e-27	47/95	49	L1-2_DR:ClassI:LINE:L1
all_isotig16202	367	351	4	1406	1753	6088	132	6e-31	49/116	42	Ginger1-7_HM:ClassII:?:Ginger1
all_isotig16226	366	69	299	5814	6044	11697	49.4	5e-06	25/77	32	ENSPM-6_ZM:ClassII:TIR:CACTA
all_isotig16232	364	223	8	910	1125	4629	67.2	2e-11	33/72	45	SZ-6IN:ClassI:LTR:Copia
all_isotig16250	369	119	205	391	477	3051	35.9	4e-06	15/29	51	Helitron-N1_PTr_#2:ClassII:Helitron:Helitron
all_isotig16283	365	261	359	1099	1197	7367	35.0	1e-05	13/33	39	TguERVK2_I:ClassI:LTR:ERV
all_isotig16300	367	171	76	1784	1879	6350	50.6	2e-06	15/32	46	Gypsy-66_SB-I:ClassI:LTR:Gypsy
all_isotig16321	365	304	194	2956	2846	15099	90.4	8e-34	24/37	64	TART_DV:ClassI:LINE:Jockey
all_isotig16332	368	206	42	671	507	2944	51.6	1e-06	24/55	43	Sola1-1_ACas:ClassII:?:Sola
all_isotig16345	366	101	259	1614	1772	9309	73.0	4e-13	28/53	52	P-2_CR:ClassII:TIR:P
all_isotig16350	368	124	68	17671	17615	18485	35.9	9e-07	9/19	47	Polinton-1_DR:ClassII:Maverick:Maverick
all_isotig16355	366	14	223	478	687	9841	70.3	8e-13	30/70	42	EnSpm1_TM:ClassII:TIR:CACTA
all_isotig16400	365	19	195	3138	3314	3752	62.0	7e-10	28/59	47	hAT-53_HM:ClassII:TIR:hAT
all_isotig16428	366	4	111	9685	9792	14710	48.7	8e-06	19/36	52	EnSpm1_SB:ClassII:TIR:CACTA
all_isotig16434	365	159	55	2051	2155	2351	48.3	2e-07	23/35	65	CHAPLIN6_FR:ClassII:TIR:hAT
all_isotig16446	358	169	222	114	167	577	37.3	9e-06	15/18	83	TC2_FR1A:ClassII:TIR:Tc1-Mariner
all_isotig16535	363	194	21	1290	1463	7630	68.9	6e-12	25/58	43	RTE-1B_Mad:ClassI:LINE:RTE
all_isotig16560	357	355	146	2066	2275	7072	48.7	7e-06	31/70	44	RTAg4:ClassI:LINE:I
all_isotig16562	365	253	176	2769	2846	4707	34.1	7e-06	11/26	42	ATCOPIA24I:ClassI:LTR:Copia
all_isotig16589	362	151	50	1525	1424	11895	48.7	7e-06	19/34	55	MuDR-21_VV:ClassII:?:MuDR
all_isotig16602	365	195	112	4547	4630	8221	64.9	7e-14	20/28	71	EnSpm-5_HM:ClassII:TIR:CACTA
all_isotig16622	362	61	132	2973	2902	3392	36.8	9e-07	12/24	50	Novosib-6_CR:ClassII:?:Novosib
all_isotig16644	363	278	174	1741	1845	5037	39.6	4e-06	16/35	45	L2_Plat1i:ClassI:LINE:Jockey
all_isotig16655	364	275	364	47	136	2176	57.0	2e-08	23/30	76	Rex1-1B_FR:ClassI:LINE:Jockey
all_isotig16660	362	259	212	878	831	3998	43.7	2e-08	11/16	68	ATCOPIA80_I:ClassI:LTR:Copia
all_isotig16677	361	40	294	8606	8860	10213	53.8	2e-07	27/85	31	Gypsy-40_DPu-I:ClassI:LTR:Gypsy
all_isotig16679	362	89	24	4651	4716	5055	40.0	7e-06	12/22	54	Neptune_Hyd:ClassI:PLE:Penelope
all_isotig16726	364	53	160	762	869	4130	39.6	9e-07	15/36	41	L2_Plat1f:ClassI:LINE:Jockey
all_isotig16743	363	128	75	367	314	6284	53.8	2e-07	14/18	77	Gypsy-139_AA-I:ClassI:LTR:Gypsy
all_isotig16772	359	346	11	2853	3188	3428	125	7e-29	54/112	48	CR1-18_DR:ClassI:LINE:Jockey
all_isotig16774	362	160	98	2579	2517	7072	43.7	4e-11	12/21	57	RTAg4:ClassI:LINE:I
all_isotig16776	356	151	240	2460	2549	3243	39.6	5e-10	14/30	46	Gypsy-185_ZM-I:ClassI:LTR:Gypsy
all_isotig16873	358	130	68	1706	1644	2140	36.3	7e-06	14/21	66	DNA-8-5_DR:ClassII:?:?
all_isotig16884	361	23	244	9943	9722	14710	50.6	2e-06	35/74	47	EnSpm1_SB:ClassII:TIR:CACTA
all_isotig16897	362	59	100	87	128	2026	38.6	2e-07	11/14	78	TSESSEBEII:ClassII:TIR:Tc1-Mariner
all_isotig16905	361	263	192	2824	2895	6710	34.1	3e-07	11/24	45	HAT-10_Mad:ClassII:TIR:hAT
all_isotig16955	360	116	346	552	322	1491	56.1	5e-08	34/77	44	MERMITE18D:ClassII:?:?
all_isotig16961	360	230	105	136	11	954	43.2	2e-08	19/42	45	Gypsy-31-LTR_DR:ClassI:LTR:Gypsy
all_isotig16974	353	60	170	1192	1082	1792	73.9	1e-19	29/37	78	SMAR12:ClassII:TIR:Tc1-Mariner
all_isotig17000	360	356	279	343	420	1162	29.9	6e-08	13/26	50	CACTA-L:ClassII:TIR:CACTA
all_isotig17023	358	5	115	8	118	6962	81.3	1e-17	28/37	75	LINE1-11_SBi:ClassI:LINE:L1
all_isotig17045	354	201	133	7315	7247	15099	36.8	5e-08	11/23	47	TART_DV:ClassI:LINE:Jockey
all_isotig17067	355	276	193	418	335	6112	35.0	9e-06	13/28	46	TOM_I:ClassI:LTR:Gypsy
all_isotig17070	359	207	82	1419	1544	6619	49.2	5e-06	18/42	42	Gypsy-37-I_NV:ClassI:LTR:Gypsy
all_isotig17134	357	214	149	2985	2920	3392	59.3	5e-09	18/22	81	Novosib-6_CR:ClassII:?:Novosib
all_isotig17142	356	255	73	9943	9761	14710	85.8	5e-17	49/61	80	EnSpm1_SB:ClassII:TIR:CACTA
all_isotig17164	357	151	300	893	744	900	60.6	2e-09	28/50	56	SIRE6_TC:ClassI:DIRS:DIRS
all_isotig17199	354	343	131	9940	9728	14710	52.1	7e-07	33/71	46	EnSpm1_SB:ClassII:TIR:CACTA
all_isotig17205	358	5	292	948	1235	1581	232	7e-69	87/96	90	Tc1-15_Xt:ClassII:TIR:Tc1-Mariner
all_isotig17211	358	261	326	3362	3297	8037	39.1	1e-08	12/22	54	RT1:ClassI:LINE:I
all_isotig17213	356	20	160	2716	2856	8912	36.8	1e-07	16/47	34	Sola3-1_BF:ClassII:?:Sola
all_isotig17241	357	267	163	3196	3300	6710	39.1	3e-07	16/35	45	HAT-10_Mad:ClassII:TIR:hAT
all_isotig17246	357	311	198	405	518	1840	44.1	3e-10	17/38	44	P126:ClassII:TIR:P
all_isotig17257	357	87	182	987	1082	5527	42.3	8e-07	14/32	43	Chapaev-2_NV:ClassII:?:Chapaev
all_isotig17262	354	309	88	1804	1583	5783	50.6	2e-06	22/74	29	Gypsy-88_CQ-I:ClassI:LTR:Gypsy
all_isotig17271	356	115	285	381	211	6796	50.1	2e-07	22/57	38	DIRS-4_DR:ClassI:DIRS:DIRS
all_isotig17291	355	3	191	78	266	1840	54.2	3e-12	25/63	39	P126:ClassII:TIR:P
all_isotig17304	358	221	286	886	821	4686	33.1	5e-07	13/22	59	DNA-2-12_DR:ClassII:?:?
all_isotig17305	356	47	328	560	841	4103	81.3	1e-15	34/94	36	Gypsy-36_GA-I:ClassI:LTR:Gypsy
all_isotig17349	354	305	352	3233	3186	8037	45.5	8e-13	12/16	75	RT1:ClassI:LINE:I
all_isotig17371	353	294	329	12933	12968	14435	50.6	2e-06	12/12	100	ENSPM2_VV:ClassII:TIR:CACTA
all_isotig17373	356	39	131	1	93	966	42.3	7e-07	18/31	58	TC2_FR3A:ClassII:TIR:Tc1-Mariner
all_isotig17386	354	115	11	2838	2942	3664	57.0	2e-08	19/35	54	Gypsy-5-I_CR:ClassI:LTR:Gypsy
all_isotig17402	358	124	159	3405	3370	5724	44.6	3e-07	11/12	91	Copia-7_ES-I:ClassI:LTR:Copia
all_isotig17406	355	325	197	1395	1267	13366	40.0	3e-08	22/43	51	Gypsy8-SM_I:ClassI:LTR:Gypsy
all_isotig17413	350	309	220	2460	2549	3243	41.4	3e-06	15/30	50	Gypsy-185_ZM-I:ClassI:LTR:Gypsy
all_isotig17416	355	25	75	3350	3300	8037	40.5	8e-09	11/17	64	RT1:ClassI:LINE:I
all_isotig17422	355	126	269	5587	5444	42550	49.2	5e-06	16/48	33	Polinton-2_HM:ClassII:Maverick:Maverick
all_isotig17423	354	255	124	657	788	1162	43.2	7e-06	21/44	47	CACTA-L:ClassII:TIR:CACTA
all_isotig17530	351	351	142	1534	1743	2217	101	7e-22	37/70	52	PIGIBAKKU:ClassII:TIR:PiggyBac
all_isotig17567	350	115	330	1007	792	6081	55.7	6e-08	26/72	36	Ginger2-1_LS:ClassII:?:Ginger2/TDD
all_isotig17581	352	262	224	2896	2934	6710	33.1	8e-12	10/13	76	HAT-10_Mad:ClassII:TIR:hAT
all_isotig17593	353	265	191	75	1	1032	51.5	1e-06	20/25	80	DNA-8-18_DR:ClassII:?:?
all_isotig17594	354	308	117	9	200	1840	78.0	1e-14	29/64	45	P126:ClassII:TIR:P
all_isotig17601	353	115	11	4685	4581	8221	57.0	2e-08	17/35	48	EnSpm-5_HM:ClassII:TIR:CACTA
all_isotig17605	352	4	144	564	424	4336	51.9	8e-07	20/47	42	Ginger1-1_AC:ClassII:?:Ginger1
all_isotig17649	352	2	91	5310	5221	5378	48.7	1e-11	19/30	63	DINOLT1:ClassI:LINE:L1
all_isotig17712	351	22	255	96	329	1840	69.1	5e-12	27/78	34	P126:ClassII:TIR:P
all_isotig17720	352	201	350	6915	7064	7193	61.6	1e-09	27/50	54	Gypsy8-I_Dpse:ClassI:LTR:Gypsy
all_isotig17732	352	339	229	685	795	1051	82.7	5e-44	34/37	91	RPS2:ClassI:?:?
all_isotig17755	352	307	17	1181	1471	4725	49.9	3e-06	32/97	32	Ag-Jock-1:ClassI:LINE:Jockey
all_isotig17768	351	110	346	741	977	5102	51.7	9e-07	26/79	32	HERVIP10FH:ClassI:LTR:ERV
all_isotig17834	350	296	51	9940	9695	14710	86.0	4e-17	51/82	62	EnSpm1_SB:ClassII:TIR:CACTA
all_isotig17861	350	350	252	402	500	1644	40.9	5e-12	18/33	54	Tc1-1Neo:ClassII:TIR:Tc1-Mariner
all_isotig17862	349	312	235	2510	2433	6283	39.1	5e-06	13/26	50	Gypsy-77-I_ZM:ClassI:LTR:Gypsy
all_isotig17877	349	176	3	9940	9767	14710	75.4	6e-17	43/58	74	EnSpm1_SB:ClassII:TIR:CACTA
all_isotig17880	351	253	155	4092	3994	5660	42.3	4e-08	13/33	39	MinoAg1:ClassI:LINE:I
all_isotig17914	348	2	199	274	471	753	86.8	2e-17	37/66	56	CYCLO:ClassI:?:?
all_isotig17957	349	233	138	675	580	1131	41.4	2e-07	18/32	56	CACTA-K:ClassII:TIR:CACTA
all_isotig17971	349	208	282	1289	1215	4685	34.1	9e-08	12/25	48	Copia-14_SB-I:ClassI:LTR:Copia
all_isotig18061	346	263	334	2582	2653	3225	31.3	1e-06	10/24	41	DNA-2-18_DR:ClassII:?:?
all_isotig18062	345	192	287	437	342	3403	34.1	4e-06	13/32	40	hAT-9_SBi:ClassII:TIR:hAT
all_isotig18068	348	76	288	9943	9731	14710	42.8	9e-08	30/71	42	EnSpm1_SB:ClassII:TIR:CACTA
all_isotig18125	346	232	167	577	642	1248	31.3	2e-07	13/22	59	TC1_FR3:ClassII:TIR:Tc1-Mariner
all_isotig18151	348	102	221	2177	2058	3121	53.3	9e-12	18/40	45	Copia-1_ST-LTR:ClassI:LTR:Copia
all_isotig18186	345	84	278	501	695	1840	65.7	5e-11	28/65	43	P126:ClassII:TIR:P
all_isotig18200	347	224	340	2851	2735	15099	111	9e-25	28/39	71	TART_DV:ClassI:LINE:Jockey
all_isotig18205	348	65	313	10045	9797	14710	50.1	3e-06	32/83	38	EnSpm1_SB:ClassII:TIR:CACTA
all_isotig18258	347	340	74	836	1102	5915	48.9	6e-06	27/89	30	GGERVL-A:ClassI:LTR:ERV
all_isotig18262	339	128	235	1220	1327	4289	48.7	7e-06	18/36	50	L2-16_DRe:ClassI:LINE:Jockey
all_isotig18292	346	344	6	2962	3300	3375	252	4e-67	104/113	92	RTE-1_GA:ClassI:LINE:RTE
all_isotig18339	346	137	238	4616	4515	8221	54.2	2e-07	17/34	50	EnSpm-5_HM:ClassII:TIR:CACTA
all_isotig18404	346	329	156	358	185	1855	69.3	4e-12	24/58	41	HELITRONY4_CE:ClassII:Helitron:Helitron
all_isotig18407	342	142	5	1163	1026	7521	38.6	1e-07	15/46	32	LycEPRV_I:ClassI:LTR:Retrovirus
all_isotig18547	342	338	180	955	1113	1581	88.6	1e-26	34/53	64	Tc1-2_Xt:ClassII:TIR:Tc1-Mariner
all_isotig18607	344	190	288	1276	1374	4541	35.4	2e-06	15/33	45	Jockey-15_AAe:ClassI:LINE:Jockey
all_isotig18610	342	93	179	2878	2964	6710	35.4	3e-07	11/29	37	HAT-10_Mad:ClassII:TIR:hAT
all_isotig18668	342	35	148	776	889	2594	51.4	1e-06	18/38	47	BEL-101_AA-I:ClassI:LTR:Bel-Pao
all_isotig18673	343	135	70	2845	2910	6710	39.1	1e-06	13/22	59	HAT-10_Mad:ClassII:TIR:hAT
all_isotig18717	336	255	202	1817	1870	6350	50.1	2e-06	11/18	61	Gypsy-66_SB-I:ClassI:LTR:Gypsy
all_isotig18728	340	87	221	10143	10277	11685	55.6	6e-08	17/45	37	Gypsy-30-I_NVi:ClassI:LTR:Gypsy
all_isotig18736	342	156	61	176	271	6621	66.6	3e-11	15/32	46	DIRS-8_DR:ClassI:DIRS:DIRS
all_isotig18750	340	178	294	1220	1336	5811	51.0	1e-06	17/39	43	RTEX-1_CR:ClassI:LINE:RTE
all_isotig18756	342	135	37	896	798	5282	68.9	6e-12	23/33	69	Gypsy-9_DPu-I:ClassI:LTR:Gypsy
all_isotig18765	342	340	275	261	326	2092	53.3	6e-14	22/22	100	TC2_FR4:ClassII:TIR:Tc1-Mariner
all_isotig18802	342	245	99	3924	4070	9084	38.2	8e-07	21/49	42	HERV39:ClassI:?:?
all_isotig18828	342	162	329	2409	2242	5615	79.9	3e-15	26/56	46	IS4EU-1_BF:ClassII:?:ISL2EU
all_isotig18841	342	51	113	10751	10689	11552	31.3	7e-08	10/21	47	Gypsy-8-I_CR:ClassI:LTR:Gypsy
all_isotig18859	340	76	17	155	96	230	34.1	8e-06	10/20	50	Gypsy21-LTR_Dpse:ClassI:LTR:Gypsy
all_isotig18860	337	143	217	4878	4952	4962	38.6	5e-06	13/25	52	Hopseu2:ClassII:TIR:hAT
all_isotig18866	340	265	149	9104	8988	9933	55.0	8e-08	21/39	53	Gypsy-112_GM-I:ClassI:LTR:Gypsy
all_isotig18959	338	130	336	432	226	1473	60.2	2e-09	30/69	43	MERMITE18C:ClassII:?:?
all_isotig18972	341	70	237	1236	1403	4725	51.4	1e-06	30/56	53	Ag-Jock-1:ClassI:LINE:Jockey
all_isotig18974	338	262	327	2674	2609	8963	40.5	9e-06	15/22	68	Copia-52_ZM-I:ClassI:LTR:Copia
all_isotig18986	340	170	93	1841	1764	6590	40.5	3e-06	14/26	53	R7Ag2:ClassI:LINE:I
all_isotig19009	340	90	158	14736	14668	19389	36.3	5e-06	12/23	52	Gypsy-37_NVi-I:ClassI:LTR:Gypsy
all_isotig19046	340	16	156	1465	1605	4790	41.8	8e-06	18/47	38	CR1-2_CQ:ClassI:LINE:Jockey
all_isotig19048	323	320	213	368	475	5587	48.7	6e-06	18/36	50	L2-8_NVi:ClassI:LINE:Jockey
all_isotig19085	338	257	222	131	96	230	33.1	2e-06	8/12	66	Gypsy21-LTR_Dpse:ClassI:LTR:Gypsy
all_isotig19116	339	55	270	9943	9728	14710	66.9	2e-11	43/72	59	EnSpm1_SB:ClassII:TIR:CACTA
all_isotig19149	338	18	80	8235	8297	10162	52.8	4e-07	14/21	66	Gypsy-199_ZM-I:ClassI:LTR:Gypsy
all_isotig19182	339	185	42	937	794	5272	37.6	1e-06	18/48	37	P-1_AurAno:ClassII:TIR:P
all_isotig19188	337	275	183	9879	9971	12631	42.8	3e-08	15/31	48	EnSpm2_TM:ClassII:TIR:CACTA
all_isotig19190	335	115	288	2765	2938	3190	93.2	5e-28	36/58	62	Rex1-1_PM:ClassI:LINE:Jockey
all_isotig19348	333	152	93	6247	6188	6581	37.3	5e-06	14/20	70	Gypsy-1-I_PI:ClassI:LTR:Gypsy
all_isotig19361	332	182	325	1314	1457	4725	48.3	9e-06	26/48	54	Ag-Jock-1:ClassI:LINE:Jockey
all_isotig19393	338	93	248	1813	1968	7602	41.8	6e-08	16/52	30	Harbinger-3_BF:ClassII:TIR:PIF-Harbinger
all_isotig19407	334	60	158	3084	3182	12483	37.1	2e-06	11/33	33	CACTA_LP:ClassII:TIR:CACTA
all_isotig19428	331	36	113	2790	2867	8912	42.8	1e-06	17/26	65	Sola3-1_BF:ClassII:?:Sola
all_isotig19438	335	250	146	1015	1119	1528	36.3	1e-06	15/35	42	MERMITE18E:ClassII:?:?
all_isotig19442	336	117	13	228	332	1840	52.4	1e-08	21/35	60	P126:ClassII:TIR:P
all_isotig19465	327	1	321	10051	9731	14710	50.0	3e-06	39/107	36	EnSpm1_SB:ClassII:TIR:CACTA
all_isotig19502	334	168	85	1388	1305	1654	48.3	2e-13	20/28	71	Tc1-9_Xt:ClassII:TIR:Tc1-Mariner
all_isotig19509	335	49	213	2232	2068	7158	44.1	6e-06	17/55	30	Gypsy-19_PIT-I:ClassI:LTR:Gypsy
all_isotig19567	334	26	322	9940	9644	14710	53.2	3e-07	32/99	32	EnSpm1_SB:ClassII:TIR:CACTA
all_isotig19613	333	288	259	2071	2042	7343	32.7	1e-06	8/10	80	L1-1_CR:ClassI:LINE:L1
all_isotig19617	334	112	327	9943	9728	14710	62.1	6e-10	40/72	55	EnSpm1_SB:ClassII:TIR:CACTA
all_isotig19668	332	107	325	11434	11652	12410	95.5	4e-29	40/73	54	Gypsy-1_CMe-I:ClassI:LTR:Gypsy
all_isotig19752	334	329	174	254	409	1131	57.9	1e-08	25/52	48	CACTA-K:ClassII:TIR:CACTA
all_isotig19753	332	76	318	236	478	3212	106	2e-23	45/81	55	REX1-2_XT:ClassI:LINE:Jockey
all_isotig19776	333	200	120	2078	1998	7072	39.6	1e-08	12/27	44	RTAg4:ClassI:LINE:I
all_isotig19793	328	125	217	1119	1211	6759	52.8	4e-07	18/31	58	BARBARA_TM_I:ClassI:LTR:Copia
all_isotig19815	331	11	175	60	224	1840	50.1	8e-11	21/55	38	P126:ClassII:TIR:P
all_isotig19908	331	6	128	722	844	4401	58.3	8e-09	24/41	58	RETROFIT4_I:ClassI:LTR:Copia
all_isotig19945	325	222	10	753	965	1738	63.8	5e-16	31/71	43	hAT-N22_DR:ClassII:TIR:hAT
all_isotig19985	328	156	1	5660	5505	8782	57.4	2e-08	24/52	46	DNA-2-32_DR:ClassII:?:?
all_isotig19987	332	1	258	8726	8983	9633	97.7	1e-20	35/86	40	Gypsy-30_GA-I:ClassI:LTR:Gypsy
all_isotig20004	325	54	215	171	332	1840	65.7	5e-11	28/54	51	P126:ClassII:TIR:P
all_isotig20006	331	55	135	91	11	4708	53.8	1e-11	16/27	59	TRE3D:ClassI:LINE:L1
all_isotig20020	331	80	268	477	665	9841	52.4	5e-07	22/63	34	EnSpm1_TM:ClassII:TIR:CACTA
all_isotig20038	322	3	212	1275	1484	6387	68.9	5e-12	29/70	41	IS4EU-1_NV:ClassII:?:ISL2EU
all_isotig20044	329	288	31	1206	1463	4725	58.1	9e-09	39/86	45	Ag-Jock-1:ClassI:LINE:Jockey
all_isotig20053	330	326	270	4658	4602	8221	53.8	4e-11	14/19	73	EnSpm-5_HM:ClassII:TIR:CACTA
all_isotig20082	328	12	125	1	114	1392	55.6	5e-08	23/38	60	TC2_FR4A:ClassII:TIR:Tc1-Mariner
all_isotig20088	330	78	224	5222	5368	9810	62.0	6e-10	23/49	46	P-1_CR:ClassII:TIR:P
all_isotig20112	327	193	116	478	555	559	45.1	2e-06	17/26	65	TC2_FR1B:ClassII:TIR:Tc1-Mariner
all_isotig20161	330	1	138	675	812	1345	61.6	9e-10	23/46	50	Gypsy82-LTR_Dr:ClassI:LTR:Gypsy
all_isotig20216	326	199	128	1098	1169	11744	38.2	2e-09	16/24	66	EnSpm-1_HV:ClassII:TIR:CACTA
all_isotig20230	328	273	124	4616	4467	8221	65.7	5e-11	23/50	46	EnSpm-5_HM:ClassII:TIR:CACTA
all_isotig20234	328	54	158	2751	2855	8912	38.6	6e-10	14/35	40	Sola3-1_BF:ClassII:?:Sola
all_isotig20242	329	2	196	4576	4770	11610	45.9	4e-07	20/65	30	ENSPM4_OS:ClassII:TIR:CACTA
all_isotig20247	327	136	321	1047	1232	6706	70.8	1e-12	34/62	54	BEL8-I_DR:ClassI:LTR:Bel-Pao
all_isotig20265	323	299	51	9940	9692	14710	70.3	2e-12	47/83	56	EnSpm1_SB:ClassII:TIR:CACTA
all_isotig20327	326	44	112	17155	17087	18485	51.0	2e-08	15/23	65	Polinton-1_DR:ClassII:Maverick:Maverick
all_isotig20335	329	172	47	914	789	5081	33.1	6e-08	17/42	40	Kolobok-3_Aplcal:ClassII:?:Kolobok
all_isotig20438	325	115	246	542	673	1112	50.6	2e-06	21/44	47	hAT-N77_DR:ClassII:TIR:hAT
all_isotig20501	326	205	261	2849	2905	8912	39.1	8e-10	13/19	68	Sola3-1_BF:ClassII:?:Sola
all_isotig20521	324	202	270	2387	2319	7072	35.0	4e-06	10/23	43	RTAg4:ClassI:LINE:I
all_isotig20534	325	109	180	2914	2985	9042	49.3	4e-06	19/24	79	BEL-16_DPu-I:ClassI:LTR:Bel-Pao
all_isotig20579	326	94	279	1130	945	2188	53.3	3e-07	23/62	37	Gypsy-71_PTr-LTR:ClassI:LTR:Gypsy
all_isotig20610	324	2	169	2039	2206	4154	77.8	2e-16	32/56	57	Gypsy-48_GA-I:ClassI:LTR:Gypsy
all_isotig20622	324	100	267	753	920	4717	49.6	3e-06	19/56	33	RTEX-1_DRh:ClassI:LINE:RTE
all_isotig20627	323	120	94	2935	2909	15099	36.3	1e-07	9/9	100	TART_DV:ClassI:LINE:Jockey
all_isotig20637	326	188	268	563	483	1159	34.1	9e-06	15/27	55	CACTA-J:ClassII:TIR:CACTA
all_isotig20641	322	42	230	3151	3339	3541	106	2e-23	47/63	74	hAT-2_TS:ClassII:TIR:hAT
all_isotig20674	326	240	326	813	727	1248	74.4	6e-20	28/29	96	TC1_FR3:ClassII:TIR:Tc1-Mariner
all_isotig20724	325	202	143	1553	1494	2140	31.8	2e-06	13/20	65	DNA-8-5_DR:ClassII:?:?
all_isotig20754	323	143	33	134	24	3051	48.3	8e-06	18/37	48	Helitron-N1_PTr_#2:ClassII:Helitron:Helitron
all_isotig20767	324	279	217	6910	6848	8021	40.0	2e-09	11/21	52	L1-2_VC:ClassI:LINE:L1
all_isotig20770	325	321	133	9940	9752	14710	74.1	1e-13	43/63	68	EnSpm1_SB:ClassII:TIR:CACTA
all_isotig20795	323	16	69	1058	1005	1478	38.2	3e-06	16/18	88	TZF28B:ClassII:TIR:Tc1-Mariner
all_isotig20802	325	188	30	631	789	3590	64.8	4e-14	25/53	47	L2-8_DR:ClassI:LINE:Jockey
all_isotig20816	321	102	305	5862	6065	11697	48.5	7e-06	26/68	38	ENSPM-6_ZM:ClassII:TIR:CACTA
all_isotig20852	324	139	192	10133	10186	11552	34.1	6e-06	11/18	61	Gypsy-8-I_CR:ClassI:LTR:Gypsy
all_isotig20867	321	256	53	9928	9725	14710	59.7	3e-09	36/68	52	EnSpm1_SB:ClassII:TIR:CACTA
all_isotig20882	321	319	203	10398	10282	11828	60.6	2e-09	23/39	58	EnSpm-8_STu:ClassII:TIR:CACTA
all_isotig20958	323	128	81	327	280	4435	49.2	4e-06	13/16	81	hAT-2_HM:ClassII:TIR:hAT
all_isotig20960	320	181	11	937	767	6081	44.8	1e-09	21/57	36	Ginger2-1_LS:ClassII:?:Ginger2/TDD
all_isotig20961	323	197	102	2773	2678	3121	41.4	3e-06	15/32	46	Copia-1_ST-LTR:ClassI:LTR:Copia
all_isotig20965	315	225	136	993	904	4336	48.7	4e-09	17/30	56	Ginger1-1_AC:ClassII:?:Ginger1
all_isotig20990	322	168	76	4604	4512	8221	68.4	7e-12	19/31	61	EnSpm-5_HM:ClassII:TIR:CACTA
all_isotig21002	320	282	40	4146	4388	5781	84.5	1e-16	35/81	43	L1-13_DR:ClassI:LINE:L1
all_isotig21052	322	240	70	5733	5903	8309	96.6	2e-20	34/57	59	ERV1-1-I_XT:ClassI:LTR:ERV
all_isotig21114	322	317	249	398	466	524	36.8	2e-07	11/23	47	RNLTR2d:ClassI:LTR:ERV
all_isotig21122	316	218	280	11202	11140	15099	38.6	2e-06	12/21	57	TART_DV:ClassI:LINE:Jockey
all_isotig21128	323	186	124	1633	1571	5262	48.7	6e-06	14/21	66	hAT-12_VVi:ClassII:TIR:hAT
all_isotig21135	323	223	155	17674	17606	18485	58.3	3e-11	18/23	78	Polinton-1_DR:ClassII:Maverick:Maverick
all_isotig21139	318	211	74	2028	1891	11529	83.5	2e-16	32/46	69	Gypsy-32_ADe-I:ClassI:LTR:Gypsy
all_isotig21174	317	42	1	6639	6598	7193	49.6	3e-06	12/14	85	Gypsy8-I_Dpse:ClassI:LTR:Gypsy
all_isotig21195	319	1	156	2136	1981	11543	57.0	2e-08	24/52	46	Gypsy-28_ADe-I:ClassI:LTR:Gypsy
all_isotig21212	314	248	156	9048	8956	12619	43.2	3e-08	15/31	48	EnSpm-34_SBi:ClassII:TIR:CACTA
all_isotig21215	320	34	69	552	587	8917	45.1	8e-06	8/12	66	MuDr-1_HV:ClassII:?:MuDR
all_isotig21235	319	317	240	13816	13893	20836	44.4	7e-07	14/26	53	Polinton-2A_NV:ClassII:Maverick:Maverick
all_isotig21290	317	214	291	714	791	1231	40.0	2e-11	12/26	46	Tc1-2Xt:ClassII:TIR:Tc1-Mariner
all_isotig21310	317	244	107	895	758	1680	45.1	8e-06	21/46	45	HAT-4N1_Mad:ClassII:TIR:hAT
all_isotig21319	319	159	37	2392	2270	3121	84.0	1e-23	33/41	80	Copia-1_ST-LTR:ClassI:LTR:Copia
all_isotig21345	318	63	131	6627	6559	7193	39.1	1e-07	12/23	52	Gypsy8-I_Dpse:ClassI:LTR:Gypsy
all_isotig21346	319	251	138	4525	4638	9143	49.2	2e-08	19/38	50	MarinerL-1_AO:ClassII:TIR:Tc1-Mariner
all_isotig21350	315	137	187	3197	3147	8037	59.3	3e-11	14/17	82	RT1:ClassI:LINE:I
all_isotig21379	320	109	2	725	832	5513	62.9	1e-12	20/36	55	R1_DYa:ClassI:LINE:I
all_isotig21397	319	248	153	253	158	1162	33.1	6e-06	14/32	43	CACTA-L:ClassII:TIR:CACTA
all_isotig21407	315	236	301	747	812	3718	44.1	1e-11	15/22	68	Mariner-31_HM:ClassII:TIR:Tc1-Mariner
all_isotig21424	317	86	151	4122	4187	5081	46.0	7e-09	13/22	59	Kolobok-3_Aplcal:ClassII:?:Kolobok
all_isotig21525	315	252	181	889	960	1680	38.2	2e-07	14/24	58	HAT-4N1_Mad:ClassII:TIR:hAT
all_isotig21547	317	17	184	1557	1724	3807	62.0	6e-10	24/56	42	hAT-65_HM:ClassII:TIR:hAT
all_isotig21554	314	211	179	2477	2445	7072	30.9	3e-06	7/11	63	RTAg4:ClassI:LINE:I
all_isotig21586	318	245	18	190	417	1231	75.8	4e-14	34/76	44	Tc1-2Xt:ClassII:TIR:Tc1-Mariner
all_isotig21599	306	172	107	925	860	5340	46.0	3e-09	14/22	63	Copia3-I_CR:ClassI:LTR:Copia
all_isotig21600	317	295	68	396	623	3741	52.3	5e-07	30/76	39	DIRS-6_DPu:ClassI:DIRS:DIRS
all_isotig21655	314	152	301	637	786	4007	59.7	5e-21	20/50	40	Gypsy86-I_DR:ClassI:LTR:Gypsy
all_isotig21664	310	275	159	1455	1339	5155	36.8	2e-06	16/39	41	Copia-35_SB-I:ClassI:LTR:Copia
all_isotig21680	310	202	77	10447	10572	11744	53.4	2e-08	22/42	52	EnSpm-1_HV:ClassII:TIR:CACTA
all_isotig21694	315	315	46	299	30	329	140	8e-37	59/90	65	P7SL_Cpo:ClassII:TIR:P
all_isotig21709	317	226	300	1855	1781	7882	46.0	2e-09	14/25	56	Jockey-5_DVi:ClassI:LINE:Jockey
all_isotig21735	317	272	198	861	935	1375	37.3	3e-06	12/25	48	LOOPERN2_DR:ClassII:?:?
all_isotig21753	316	305	45	3650	3390	4016	71.6	7e-13	30/87	34	HARBINGER1_DR:ClassII:TIR:PIF-Harbinger
all_isotig21761	315	75	131	989	933	1680	41.8	3e-08	14/19	73	HAT-4N1_Mad:ClassII:TIR:hAT
all_isotig21764	304	164	96	17	85	6105	58.8	5e-09	23/23	100	Gypsy-14_DAn-I:ClassI:LTR:Gypsy
all_isotig21792	308	252	172	2845	2925	8912	40.9	4e-06	13/27	48	Sola3-1_BF:ClassII:?:Sola
all_isotig21814	316	194	105	860	949	2775	48.8	5e-06	18/30	60	Copia-33_GM-I:ClassI:LTR:Copia
all_isotig21815	314	201	85	2814	2930	9042	44.1	2e-06	16/39	41	BEL-16_DPu-I:ClassI:LTR:Bel-Pao
all_isotig21843	317	1	306	371	676	1635	170	1e-42	68/102	66	Tc1-16_Xt:ClassII:TIR:Tc1-Mariner
all_isotig21851	316	2	310	514	822	1840	193	2e-49	74/103	71	Mariner-5_XT:ClassII:TIR:Tc1-Mariner
all_isotig21972	315	278	216	4212	4150	5081	35.4	1e-08	13/21	61	Kolobok-3_Aplcal:ClassII:?:Kolobok
all_isotig21993	316	300	73	2546	2773	2775	129	2e-30	53/76	69	Copia-33_GM-I:ClassI:LTR:Copia
all_isotig22001	315	289	185	1718	1614	2140	54.7	9e-08	20/35	57	DNA-8-5_DR:ClassII:?:?
all_isotig22014	315	73	14	2396	2337	7072	44.6	3e-12	12/20	60	RTAg4:ClassI:LINE:I
all_isotig22079	312	173	9	499	663	9841	48.3	8e-06	23/55	41	EnSpm1_TM:ClassII:TIR:CACTA
all_isotig22101	311	269	198	17141	17212	18485	35.4	5e-06	12/24	50	Polinton-1_DR:ClassII:Maverick:Maverick
all_isotig22109	311	179	21	427	269	1654	68.4	6e-13	29/53	54	Tc1-9_Xt:ClassII:TIR:Tc1-Mariner
all_isotig22138	308	100	123	3554	3531	6733	35.9	7e-06	8/8	100	RT2:ClassI:LINE:I
all_isotig22144	313	166	252	6972	7058	7193	51.9	3e-07	20/29	68	Gypsy8-I_Dpse:ClassI:LTR:Gypsy
all_isotig22188	313	246	94	4688	4536	8221	50.1	2e-06	18/51	35	EnSpm-5_HM:ClassII:TIR:CACTA
all_isotig22195	314	169	291	1306	1428	2033	50.1	2e-06	23/41	56	DNA8-5_DR:ClassII:?:?
all_isotig22212	312	292	134	6156	6314	11568	46.0	4e-06	18/53	33	EnSpm-3_HV:ClassII:TIR:CACTA
all_isotig22225	313	173	229	146	90	230	44.6	2e-06	12/19	63	Gypsy21-LTR_Dpse:ClassI:LTR:Gypsy
all_isotig22309	312	46	267	7091	6870	7193	65.0	7e-11	26/74	35	Gypsy8-I_Dpse:ClassI:LTR:Gypsy
all_isotig22315	310	6	281	1374	1649	11768	69.6	3e-12	32/92	34	Gypsy-13_SCH-I:ClassI:LTR:Gypsy
all_isotig22344	311	188	111	3320	3397	33730	40.9	8e-09	14/26	53	EnSpm-30_SBi:ClassII:TIR:CACTA
all_isotig22395	312	310	233	1652	1729	5532	31.8	9e-06	13/26	50	Copia-67_ZM-I:ClassI:LTR:Copia
all_isotig22407	312	91	29	327	389	1822	40.5	6e-06	15/21	71	DNA2-5_DR:ClassII:TIR:hAT
all_isotig22458	306	40	210	409	579	2816	62.5	4e-10	23/57	40	Howilli1:ClassII:TIR:hAT
all_isotig22490	310	306	187	2057	2176	2351	49.6	2e-07	25/40	62	CHAPLIN6_FR:ClassII:TIR:hAT
all_isotig22554	309	229	294	521	456	3710	37.7	5e-07	11/22	50	Jockey-6_DK:ClassI:LINE:Jockey
all_isotig22556	309	73	183	3138	3028	4166	46.0	3e-08	22/37	59	Helitron-2_SMo:ClassII:Helitron:Helitron
all_isotig22573	309	231	4	4272	4499	7102	46.9	2e-07	25/76	32	Novosib-1_EmiHux:ClassII:?:Novosib
all_isotig22675	309	217	5	9931	9719	14710	86.2	2e-19	52/71	73	EnSpm1_SB:ClassII:TIR:CACTA
all_isotig22701	310	232	107	1060	1185	2405	53.5	2e-07	22/42	52	Gypsy-30_Mad-I:ClassI:LTR:Gypsy
all_isotig22767	304	276	148	4228	4100	5081	56.5	3e-08	21/43	48	Kolobok-3_Aplcal:ClassII:?:Kolobok
all_isotig22797	308	166	306	1371	1511	1926	50.6	2e-06	21/47	44	CR1-27_DR:ClassI:LINE:Jockey
all_isotig22820	305	251	102	3149	3000	6374	54.7	9e-08	28/50	56	EnSpm-17_HM:ClassII:TIR:CACTA
all_isotig22854	308	41	88	512	465	861	46.0	5e-09	13/16	81	DNA3-11_Mad:ClassII:?:?
all_isotig22916	306	192	1	997	1188	1738	61.6	2e-12	30/64	46	hAT-N22_DR:ClassII:TIR:hAT
all_isotig22944	307	217	89	1683	1555	2140	50.1	2e-06	23/43	53	DNA-8-5_DR:ClassII:?:?
all_isotig22964	303	136	83	1078	1025	1680	36.8	2e-07	12/18	66	HAT-4N1_Mad:ClassII:TIR:hAT
all_isotig22968	307	2	64	3272	3334	4804	39.6	1e-07	15/21	71	MAUI:ClassI:LINE:Jockey
all_isotig22976	306	11	130	4659	4540	8221	50.1	2e-06	25/40	62	EnSpm-5_HM:ClassII:TIR:CACTA
all_isotig23099	305	114	79	4131	4166	5081	37.3	2e-06	11/12	91	Kolobok-3_Aplcal:ClassII:?:Kolobok
all_isotig23194	306	296	9	397	684	1051	232	3e-61	91/96	94	RPS2:ClassI:?:?
all_isotig23232	308	17	190	2405	2232	3822	60.2	1e-14	21/58	36	Harbinger-4C_PSt:ClassII:TIR:PIF-Harbinger
all_isotig23272	306	202	264	972	1034	1311	38.6	5e-09	16/21	76	DNA-8-20_DR:ClassII:?:?
all_isotig23436	304	272	210	2800	2738	15099	49.6	4e-08	13/21	61	TART_DV:ClassI:LINE:Jockey
all_isotig23440	305	148	2	2230	2084	4111	74.4	2e-18	31/49	63	DNA3-3_MLP:ClassII:?:?
all_isotig23474	304	15	134	1439	1558	3070	35.4	7e-06	15/40	37	TguERVK7_N1_I:ClassI:LTR:ERV
all_isotig23502	302	171	133	10067	10105	13336	39.1	1e-05	10/13	76	Gypsy-22_SB-I:ClassI:LTR:Gypsy
all_isotig23530	304	14	211	5850	6047	11697	53.8	2e-07	21/66	31	ENSPM-6_ZM:ClassII:TIR:CACTA
all_isotig23612	303	40	135	5849	5944	10837	49.2	4e-06	19/32	59	ENSPM3_OS:ClassII:TIR:CACTA
all_isotig23637	302	2	244	1098	1340	1555	208	3e-59	80/81	98	TC1_FR5:ClassII:TIR:Tc1-Mariner
all_isotig23650	300	1	192	9898	9707	14710	50.6	2e-06	32/64	50	EnSpm1_SB:ClassII:TIR:CACTA
all_isotig23666	302	262	239	11511	11488	15099	35.9	2e-06	8/8	100	TART_DV:ClassI:LINE:Jockey
all_isotig23674	302	245	153	3927	3835	10685	49.2	4e-13	17/31	54	Gypsy-1-I_MI:ClassI:LTR:Gypsy
all_isotig23685	303	166	252	910	996	1430	35.4	1e-07	11/29	37	Harbinger2N_TP:ClassII:TIR:PIF-Harbinger
all_isotig23729	303	144	284	2281	2421	7563	43.8	2e-06	19/47	40	CLAUDIA1_TM:ClassI:LTR:Copia
all_isotig23736	297	1	90	4116	4205	5081	59.3	4e-09	21/30	70	Kolobok-3_Aplcal:ClassII:?:Kolobok
all_isotig23894	302	172	285	6924	7037	7193	50.6	2e-06	22/38	57	Gypsy8-I_Dpse:ClassI:LTR:Gypsy
all_isotig24013	299	1	114	2377	2264	3121	45.4	2e-15	16/38	42	Copia-1_ST-LTR:ClassI:LTR:Copia
all_isotig24055	299	15	257	962	1204	8173	48.2	8e-06	27/81	33	Gypsy-14_PIT-I:ClassI:LTR:Gypsy
all_isotig24069	298	290	9	3981	3700	10685	99.1	4e-21	41/94	43	Gypsy-1-I_MI:ClassI:LTR:Gypsy
all_isotig24096	294	186	133	462	515	670	35.0	2e-06	13/18	72	RLTR32_Rn:ClassI:LTR:ERV
all_isotig24149	299	279	97	587	405	4792	134	8e-44	54/61	88	Tc1-1_PM:ClassII:TIR:Tc1-Mariner
all_isotig24151	297	287	3	397	681	1051	232	2e-61	92/95	96	RPS2:ClassI:?:?
all_isotig24208	299	240	211	2489	2460	7072	37.7	5e-07	9/10	90	RTAg4:ClassI:LINE:I
all_isotig24245	299	207	275	1766	1698	7072	43.2	3e-11	12/23	52	RTAg4:ClassI:LINE:I
all_isotig24251	299	171	10	832	993	1620	49.8	4e-13	20/54	37	Copia-8-I_DR:ClassI:LTR:Copia
all_isotig24254	297	39	98	4207	4148	5081	36.8	9e-09	11/20	55	Kolobok-3_Aplcal:ClassII:?:Kolobok
all_isotig24268	291	290	108	3972	3790	10685	66.1	3e-11	29/61	47	Gypsy-1-I_MI:ClassI:LTR:Gypsy
all_isotig24289	299	284	165	2177	2058	3121	51.5	3e-08	20/40	50	Copia-1_ST-LTR:ClassI:LTR:Copia
all_isotig24290	290	141	70	1105	1034	1201	35.4	4e-06	14/24	58	Gypsy134-LTR_DR:ClassI:LTR:Gypsy
all_isotig24376	297	91	213	1007	1129	5833	70.7	7e-25	28/41	68	BEL36-I_DR:ClassI:LTR:Bel-Pao
all_isotig24399	298	5	178	1434	1607	3956	52.0	6e-07	20/58	34	RETROSAT5_LTR:ClassI:LTR:Gypsy
all_isotig24425	296	114	19	561	656	1031	34.5	4e-06	14/32	43	DNA3-6_STu:ClassII:?:?
all_isotig24438	292	291	214	3239	3162	8037	47.8	4e-10	14/26	53	RT1:ClassI:LINE:I
all_isotig24534	297	52	291	818	579	1612	160	2e-39	67/80	83	Tc1-10Xt:ClassII:TIR:Tc1-Mariner
all_isotig24545	294	130	219	189	278	7755	42.8	3e-08	13/30	43	Gypsy-600_AA-I:ClassI:LTR:Gypsy
all_isotig24550	296	232	5	773	546	1744	57.4	1e-08	31/76	40	Gypsy-13_SMo-LTR:ClassI:LTR:Gypsy
all_isotig24566	297	42	107	1708	1643	2140	39.6	7e-08	16/22	72	DNA-8-5_DR:ClassII:?:?
all_isotig24575	297	2	247	291	536	6621	52.3	5e-07	25/82	30	DIRS-8_DR:ClassI:DIRS:DIRS
all_isotig24623	295	62	139	1965	1888	2026	36.3	2e-06	11/26	42	TSESSEBEII:ClassII:TIR:Tc1-Mariner
all_isotig24675	292	220	164	8645	8589	12422	51.0	1e-06	13/19	68	EnSpm2_PTr:ClassII:TIR:CACTA
all_isotig24760	294	201	275	23669	23595	27412	39.6	1e-05	15/25	60	Helitron-2_DR:ClassII:Helitron:Helitron
all_isotig24775	282	112	162	6645	6595	7193	41.4	6e-07	11/17	64	Gypsy8-I_Dpse:ClassI:LTR:Gypsy
all_isotig24820	292	148	213	3	68	227	43.7	2e-07	16/22	72	Chap2a_Xt:ClassII:TIR:hAT
all_isotig24824	294	239	21	9937	9719	14710	66.2	2e-11	40/73	54	EnSpm1_SB:ClassII:TIR:CACTA
all_isotig24861	295	58	141	1243	1160	6116	53.3	5e-17	16/28	57	L1-4_VC:ClassI:LINE:L1
all_isotig24862	293	230	117	3741	3854	4391	47.8	3e-17	20/38	52	Gypsy158-I_DR:ClassI:LTR:Gypsy
all_isotig24871	296	72	152	4592	4672	8221	59.6	3e-09	21/27	77	EnSpm-5_HM:ClassII:TIR:CACTA
all_isotig24877	295	249	187	23639	23701	27412	36.8	2e-06	12/21	57	Helitron-2_DR:ClassII:Helitron:Helitron
all_isotig24897	288	3	122	1719	1600	2140	47.3	7e-08	19/40	47	DNA-8-5_DR:ClassII:?:?
all_isotig24906	291	105	254	2411	2560	2775	73.0	3e-13	27/50	54	Copia-33_GM-I:ClassI:LTR:Copia
all_isotig24930	294	286	206	721	641	2710	44.1	9e-07	18/27	66	CHARLIE3:ClassII:TIR:hAT
all_isotig24971	291	20	274	71	325	2816	107	1e-23	43/85	50	Howilli1:ClassII:TIR:hAT
all_isotig24994	294	166	282	10085	10201	11744	53.3	8e-15	21/39	53	EnSpm-1_HV:ClassII:TIR:CACTA
all_isotig25004	291	283	20	816	1079	1840	60.6	1e-09	26/88	29	P126:ClassII:TIR:P
all_isotig25021	294	286	203	2721	2804	8912	42.8	2e-10	15/28	53	Sola3-1_BF:ClassII:?:Sola
all_isotig25054	293	42	293	4966	5217	10564	95.9	3e-20	39/84	46	ZFERV-2-I_DR:ClassI:LTR:ERV
all_isotig25137	292	292	2	8111	8401	10213	51.3	9e-07	27/97	27	Gypsy-40_DPu-I:ClassI:LTR:Gypsy
all_isotig25167	292	182	289	4688	4581	8221	60.6	1e-09	16/36	44	EnSpm-5_HM:ClassII:TIR:CACTA
all_isotig25177	292	158	99	459	400	3396	31.8	7e-07	11/20	55	Jockey-15_DBp:ClassI:LINE:Jockey
all_isotig25197	290	156	88	3195	3127	8912	38.6	3e-08	14/23	60	Sola3-1_BF:ClassII:?:Sola
all_isotig25202	292	22	246	4089	4313	4319	76.9	2e-14	31/75	41	Gypsy-26_XT-I:ClassI:LTR:Gypsy
all_isotig25232	287	97	168	3021	3092	8912	34.5	1e-08	12/24	50	Sola3-1_BF:ClassII:?:Sola
all_isotig25252	292	261	1	285	545	1508	137	1e-32	57/87	65	Mariner-1_DR:ClassII:TIR:Tc1-Mariner
all_isotig25336	291	69	7	4493	4431	4894	50.1	2e-06	13/21	61	CACTA-1_PB:ClassII:TIR:CACTA
all_isotig25350	291	74	262	512	324	1491	44.5	2e-06	22/63	34	MERMITE18D:ClassII:?:?
all_isotig25379	290	127	282	897	742	5282	61.9	5e-10	24/52	46	Tx1-3_FR:ClassI:LINE:L1
all_isotig25383	288	196	255	2024	1965	7072	41.4	8e-09	11/20	55	RTAg4:ClassI:LINE:I
all_isotig25392	289	275	114	2512	2673	6894	51.3	1e-10	21/54	38	Gypsy-4_PPM-I:ClassI:LTR:Gypsy
all_isotig25433	286	66	131	1739	1674	7072	40.9	6e-08	12/22	54	RTAg4:ClassI:LINE:I
all_isotig25473	290	285	190	385	480	670	40.9	1e-07	14/32	43	RLTR32_Rn:ClassI:LTR:ERV
all_isotig25478	286	23	97	3476	3402	4713	40.9	2e-09	11/25	44	Jockey-3_DGri:ClassI:LINE:Jockey
all_isotig25506	290	267	97	1096	1266	3620	49.0	4e-06	21/57	36	L2-2_CM:ClassI:LINE:Jockey
all_isotig25517	290	184	95	1112	1023	4629	53.3	2e-07	18/30	60	SZ-6IN:ClassI:LTR:Copia
all_isotig25631	286	120	16	358	462	1627	57.4	7e-23	23/35	65	Tc1-11Xt:ClassII:TIR:Tc1-Mariner
all_isotig25656	279	135	1	1039	1173	1220	43.2	4e-07	17/45	37	TC1_FR1:ClassII:TIR:Tc1-Mariner
all_isotig25913	288	156	55	1686	1585	2140	53.8	2e-07	17/34	50	DNA-8-5_DR:ClassII:?:?
all_isotig25982	287	15	224	9943	9734	14710	55.8	3e-08	32/70	45	EnSpm1_SB:ClassII:TIR:CACTA
all_isotig26076	285	115	183	756	824	3030	47.8	2e-13	16/23	69	Rex1-3_FR:ClassI:LINE:Jockey
all_isotig26083	286	44	109	4834	4899	7313	43.7	8e-07	12/22	54	DIRS-8B_DR:ClassI:DIRS:DIRS
all_isotig26089	286	123	194	2727	2798	4707	70.3	2e-12	20/24	83	ATCOPIA24I:ClassI:LTR:Copia
all_isotig26098	284	220	149	437	366	861	36.8	4e-06	10/24	41	DNA3-11_Mad:ClassII:?:?
all_isotig26107	285	37	258	9731	9952	14710	59.3	3e-09	30/74	40	EnSpm1_SB:ClassII:TIR:CACTA
all_isotig26166	285	230	171	3311	3370	3375	51.5	7e-07	17/20	85	RTE-1_GA:ClassI:LINE:RTE
all_isotig26176	284	133	198	3989	3924	10593	38.6	3e-06	11/22	50	Ambal-2_FCy:ClassI:?:?
all_isotig26316	282	12	275	756	493	1555	210	1e-54	85/88	96	TC1_FR5:ClassII:TIR:Tc1-Mariner
all_isotig26346	284	3	98	1438	1533	11744	41.7	6e-09	20/32	62	EnSpm-1_HV:ClassII:TIR:CACTA
all_isotig26350	285	121	210	1279	1190	5811	52.4	4e-07	16/30	53	RTEX-1_CR:ClassI:LINE:RTE
all_isotig26400	283	216	160	385	441	524	35.0	1e-06	12/19	63	RNLTR2d:ClassI:LTR:ERV
all_isotig26494	285	30	284	1987	2241	7072	60.3	2e-09	19/85	22	RTAg4:ClassI:LINE:I
all_isotig26529	284	112	2	4008	4118	6398	51.9	5e-07	21/37	56	ERV1-2_PCa-I:ClassI:LTR:ERV
all_isotig26531	284	72	278	186	392	3401	61.1	9e-10	28/69	40	REX1_FURC:ClassI:LINE:Jockey
all_isotig26573	280	158	253	2950	2855	6710	42.8	5e-08	15/32	46	HAT-10_Mad:ClassII:TIR:hAT
all_isotig26594	284	146	87	7081	7022	15099	52.4	6e-11	14/20	70	TART_DV:ClassI:LINE:Jockey
all_isotig26625	283	4	267	2372	2635	3498	74.4	9e-14	30/88	34	hAT-22_SM:ClassII:TIR:hAT
all_isotig26643	282	33	194	870	1031	7603	49.9	2e-06	20/54	37	Copia17-NVi_I:ClassI:LTR:Copia
all_isotig26676	283	225	181	2354	2398	5096	39.6	7e-06	13/15	86	EnSpm-2_TD:ClassII:TIR:CACTA
all_isotig26692	282	22	102	1929	2009	7630	48.3	4e-07	17/27	62	RTE-1B_Mad:ClassI:LINE:RTE
all_isotig26705	280	103	177	1208	1282	4191	43.7	4e-10	14/25	56	Mariner-29_HM:ClassII:TIR:Tc1-Mariner
all_isotig26715	275	127	270	1150	1293	3590	69.8	3e-18	27/48	56	L2-8_DR:ClassI:LINE:Jockey
all_isotig26735	282	205	137	191	123	6085	61.1	1e-12	22/23	95	I-1_DP:ClassI:LINE:I
all_isotig26803	282	279	151	1296	1424	4725	56.5	2e-08	29/43	67	Ag-Jock-1:ClassI:LINE:Jockey
all_isotig26822	278	4	180	2833	3009	3533	100	2e-21	43/59	72	CR1-31_DR:ClassI:LINE:Jockey
all_isotig26869	280	48	131	351	268	545	37.7	1e-07	14/28	50	RMER17C2:ClassI:LTR:ERV
all_isotig26870	282	90	266	462	638	9841	51.0	1e-06	19/59	32	EnSpm1_TM:ClassII:TIR:CACTA
all_isotig26881	218	137	63	2226	2300	3051	29.0	5e-07	12/25	48	Helitron-N1_PTr_#2:ClassII:Helitron:Helitron
all_isotig26950	277	214	137	3085	3162	3533	37.3	7e-08	12/26	46	CR1-31_DR:ClassI:LINE:Jockey
all_isotig26968	275	76	17	447	388	3396	45.5	3e-07	12/20	60	Jockey-15_DBp:ClassI:LINE:Jockey
all_isotig26971	281	81	263	9970	9788	14710	67.0	1e-11	39/61	63	EnSpm1_SB:ClassII:TIR:CACTA
all_isotig26974	277	49	237	498	686	3306	64.3	7e-13	25/63	39	RTE-1_TD:ClassI:LINE:RTE
all_isotig27042	282	173	244	333	404	442	51.5	7e-07	22/24	91	L31:ClassI:?:?
all_isotig27091	278	214	276	98	160	3963	44.6	6e-12	14/21	66	Gypsy-1_FR-I:ClassI:LTR:Gypsy
all_isotig27144	275	127	261	43	177	2446	55.6	4e-08	24/45	53	Nematis_Cr:ClassI:PLE:Penelope
all_isotig27153	279	156	230	1287	1213	3333	39.6	5e-06	15/25	60	DNA9TA1_DR:ClassII:?:?
all_isotig27188	279	115	159	2774	2730	8912	39.1	2e-06	14/15	93	Sola3-1_BF:ClassII:?:Sola
all_isotig27294	277	218	141	3177	3100	8912	40.9	2e-13	12/26	46	Sola3-1_BF:ClassII:?:Sola
all_isotig27353	278	94	23	7003	6932	15099	40.5	1e-07	12/24	50	TART_DV:ClassI:LINE:Jockey
all_isotig27359	271	137	15	1428	1550	1740	48.7	1e-15	17/41	41	CR1-12_DR:ClassI:LINE:Jockey
all_isotig27372	278	54	125	3259	3188	8912	42.8	3e-07	14/24	58	Sola3-1_BF:ClassII:?:Sola
all_isotig27414	279	157	38	3130	3249	5321	51.5	7e-07	18/40	45	ERV38_MD:ClassI:LTR:ERV
all_isotig27442	278	47	223	295	471	3257	64.3	4e-13	27/59	45	P-15_HM:ClassII:TIR:P
all_isotig27481	277	174	46	3718	3590	4591	61.1	9e-10	20/43	46	ERV1-N3-I_DR:ClassI:LTR:ERV
all_isotig27482	277	274	215	14896	14837	32616	49.6	3e-06	16/20	80	ENSPM-6_DR:ClassII:TIR:CACTA
all_isotig27484	278	155	12	1186	1043	4875	49.2	3e-06	23/48	47	Copia4-I_VC:ClassI:LTR:Copia
all_isotig27513	274	270	7	3981	3718	10685	80.8	1e-15	39/88	44	Gypsy-1-I_MI:ClassI:LTR:Gypsy
all_isotig27585	275	236	189	1852	1805	2092	44.6	3e-10	16/16	100	TC2_FR4:ClassII:TIR:Tc1-Mariner
all_isotig27590	277	265	62	252	455	2460	48.3	7e-06	24/68	35	DNA-11N_SBi:ClassII:?:?
all_isotig27599	276	273	232	11523	11482	15099	41.8	9e-06	10/14	71	TART_DV:ClassI:LINE:Jockey
all_isotig27610	276	76	17	554	495	907	38.6	4e-06	12/20	60	Gypsy-50_GA-LTR:ClassI:LTR:Gypsy
all_isotig27616	277	2	121	397	278	3498	47.8	9e-06	20/40	50	hAT-15_ZM:ClassII:TIR:hAT
all_isotig27625	276	220	176	1787	1743	6590	38.6	4e-07	10/15	66	R7Ag2:ClassI:LINE:I
all_isotig27647	276	189	245	157	213	5893	37.7	1e-07	12/19	63	L2_AC_2:ClassI:LINE:Jockey
all_isotig27667	269	97	50	345	298	4435	51.5	1e-08	14/16	87	hAT-2_HM:ClassII:TIR:hAT
all_isotig27668	276	99	167	1904	1836	2026	41.4	4e-06	10/23	43	TSESSEBEII:ClassII:TIR:Tc1-Mariner
all_isotig27676	274	105	1	21410	21306	35042	52.8	3e-07	20/35	57	Helitron-3_ZM:ClassII:Helitron:Helitron
all_isotig27745	269	14	232	889	1107	6896	56.4	2e-08	26/73	35	HARLEQUIN:ClassI:LTR:ERV
all_isotig27766	275	144	58	2824	2738	15099	71.6	3e-19	19/29	65	TART_DV:ClassI:LINE:Jockey
all_isotig27786	275	138	197	702	761	1345	34.1	5e-06	11/20	55	Gypsy82-LTR_Dr:ClassI:LTR:Gypsy
all_isotig27846	274	81	40	3086	3045	4815	50.1	6e-08	11/14	78	Copia2-SB_I:ClassI:LTR:Copia
all_isotig27852	275	112	207	689	594	1744	54.2	3e-10	25/32	78	Gypsy-13_SMo-LTR:ClassI:LTR:Gypsy
all_isotig27968	273	59	148	1648	1559	17121	52.4	4e-07	21/30	70	Polinton-9_NVi:ClassII:Maverick:Maverick
all_isotig27986	273	225	136	4688	4599	8221	42.3	1e-07	12/30	40	EnSpm-5_HM:ClassII:TIR:CACTA
all_isotig28019	273	215	147	3131	3199	6710	36.8	5e-06	13/23	56	HAT-10_Mad:ClassII:TIR:hAT
all_isotig28022	266	195	139	2758	2814	8912	28.6	2e-06	11/19	57	Sola3-1_BF:ClassII:?:Sola
all_isotig28030	273	272	3	526	795	3533	176	2e-44	66/90	73	CR1-31_DR:ClassI:LINE:Jockey
all_isotig28059	273	3	173	261	431	2092	127	2e-34	52/57	91	TC2_FR4:ClassII:TIR:Tc1-Mariner
all_isotig28165	267	244	173	2096	2025	7072	48.3	1e-06	16/24	66	RTAg4:ClassI:LINE:I
all_isotig28217	273	29	130	50	151	753	53.8	2e-18	21/34	61	CYCLO:ClassI:?:?
all_isotig28258	273	3	230	2647	2874	9865	80.5	1e-15	33/76	43	ZFERV_I:ClassI:LTR:Retrovirus
all_isotig28260	273	269	93	2622	2446	5615	48.3	6e-06	20/59	33	IS4EU-1_BF:ClassII:?:ISL2EU
all_isotig28325	269	1	81	31773	31693	32616	64.8	7e-11	21/27	77	ENSPM-6_DR:ClassII:TIR:CACTA
all_isotig28336	272	130	14	10082	10198	11744	50.8	1e-16	21/39	53	EnSpm-1_HV:ClassII:TIR:CACTA
all_isotig28369	271	3	143	2371	2231	3822	61.1	8e-10	22/47	46	Harbinger-4C_PSt:ClassII:TIR:PIF-Harbinger
all_isotig28375	268	218	268	4592	4542	8221	60.6	1e-09	16/17	94	EnSpm-5_HM:ClassII:TIR:CACTA
all_isotig28392	265	214	264	252	202	5762	51.0	9e-07	13/17	76	Gypsy-29_DWil-I:ClassI:LTR:Gypsy
all_isotig28419	272	260	147	1	114	1392	62.9	2e-10	26/38	68	TC2_FR4A:ClassII:TIR:Tc1-Mariner
all_isotig28487	271	74	268	1487	1681	3498	62.9	2e-11	25/65	38	hAT-22_SM:ClassII:TIR:hAT
all_isotig28530	265	233	156	3233	3156	8037	37.3	8e-08	12/26	46	RT1:ClassI:LINE:I
all_isotig28584	270	84	260	477	653	9841	47.8	8e-06	21/59	35	EnSpm1_TM:ClassII:TIR:CACTA
all_isotig28590	264	99	164	3327	3262	5724	37.3	1e-07	12/22	54	Copia-7_ES-I:ClassI:LTR:Copia
all_isotig28639	270	1	57	2316	2372	5096	37.7	7e-06	11/19	57	EnSpm-2_TD:ClassII:TIR:CACTA
all_isotig28650	269	2	268	1710	1976	2161	189	2e-48	79/89	88	hAT-6_XT:ClassII:TIR:hAT
all_isotig28789	270	65	127	197	135	4708	35.4	4e-06	11/21	52	TRE3D:ClassI:LINE:L1
all_isotig28827	269	222	163	4545	4486	8221	47.8	5e-14	13/20	65	EnSpm-5_HM:ClassII:TIR:CACTA
all_isotig28862	270	254	66	11731	11919	12410	96.8	1e-20	40/63	63	Gypsy-1_CMe-I:ClassI:LTR:Gypsy
all_isotig28889	268	138	251	6866	6979	11697	40.9	2e-06	17/38	44	ENSPM-6_ZM:ClassII:TIR:CACTA
all_isotig28900	266	136	14	4659	4537	8221	48.5	5e-06	28/41	68	EnSpm-5_HM:ClassII:TIR:CACTA
all_isotig28926	267	149	60	201	112	4518	46.9	9e-07	17/30	56	DGLT-A1_I:ClassI:LTR:Gypsy
all_isotig28950	270	203	259	760	816	1430	38.6	3e-08	10/19	52	Harbinger2N_TP:ClassII:TIR:PIF-Harbinger
all_isotig28951	254	189	1	731	919	1640	119	2e-39	48/63	76	MARINER_OL:ClassII:TIR:Tc1-Mariner
all_isotig28995	268	165	248	530	613	691	37.3	6e-06	16/28	57	Gypsy-7_CP-LTR:ClassI:LTR:Gypsy
all_isotig29031	267	221	144	1989	1912	11018	47.0	2e-08	16/26	61	Gypsy-24_ADe-I:ClassI:LTR:Gypsy
all_isotig29033	267	2	136	1153	1019	1680	37.7	5e-07	16/45	35	HAT-4N1_Mad:ClassII:TIR:hAT
all_isotig29086	268	130	2	10726	10854	12410	70.4	1e-12	27/43	62	Gypsy-1_CMe-I:ClassI:LTR:Gypsy
all_isotig29134	267	215	84	6954	7085	7193	36.8	5e-06	18/44	40	Gypsy8-I_Dpse:ClassI:LTR:Gypsy
all_isotig29138	264	157	264	1353	1246	4725	38.2	2e-06	13/36	36	Ag-Jock-1:ClassI:LINE:Jockey
all_isotig29189	264	1	126	858	983	4336	89.0	3e-18	29/42	69	Ginger1-1_AC:ClassII:?:Ginger1
all_isotig29231	267	44	127	4748	4831	7000	41.4	2e-13	15/28	53	L1-5A2_EC:ClassI:LINE:L1
all_isotig29232	267	57	19	1732	1694	6590	41.4	2e-09	10/13	76	R7Ag2:ClassI:LINE:I
all_isotig29236	266	114	257	1541	1684	3070	41.1	1e-08	18/48	37	TguERVK7_N1_I:ClassI:LTR:ERV
all_isotig29281	267	72	161	1384	1473	11744	34.1	2e-07	14/30	46	EnSpm-1_HV:ClassII:TIR:CACTA
all_isotig29332	260	96	173	17103	17180	18485	33.6	5e-06	12/26	46	Polinton-1_DR:ClassII:Maverick:Maverick
all_isotig29339	266	240	178	2299	2237	10225	35.4	5e-07	13/21	61	Gypsy-34_ADe-I:ClassI:LTR:Gypsy
all_isotig29372	266	211	101	1414	1304	6621	50.1	2e-06	19/37	51	DIRS-8_DR:ClassI:DIRS:DIRS
all_isotig29410	266	3	113	3638	3528	8037	42.8	4e-08	15/37	40	RT1:ClassI:LINE:I
all_isotig29450	264	197	9	483	295	1594	42.8	2e-07	18/63	28	hAT-N39_DR:ClassII:TIR:hAT
all_isotig29497	257	246	85	653	814	1597	99.1	2e-37	37/54	68	Tc1-8B_DR:ClassII:TIR:Tc1-Mariner
all_isotig29502	262	31	189	9946	9788	14710	47.8	8e-06	28/53	52	EnSpm1_SB:ClassII:TIR:CACTA
all_isotig29509	257	166	116	275	225	3045	52.4	3e-07	15/17	88	Penelope-13_HM:ClassI:PLE:Penelope
all_isotig29513	264	114	10	4547	4651	8221	54.5	8e-08	19/35	54	EnSpm-5_HM:ClassII:TIR:CACTA
all_isotig29531	265	233	138	84	179	427	54.2	1e-07	23/32	71	RLTR31B_MM:ClassI:LTR:ERV
all_isotig29534	258	183	248	66	1	5819	43.7	6e-12	17/22	77	hAT-N53_DR:ClassII:TIR:hAT
all_isotig29602	265	258	112	984	1130	2555	63.5	2e-12	26/49	53	Gypsy-26_VV-LTR:ClassI:LTR:Gypsy
all_isotig29657	265	139	186	3347	3300	8037	41.8	2e-15	11/16	68	RT1:ClassI:LINE:I
all_isotig29704	264	97	20	425	348	861	34.1	3e-06	11/26	42	DNA3-11_Mad:ClassII:?:?
all_isotig29750	264	126	215	4685	4596	8221	59.3	9e-14	17/30	56	EnSpm-5_HM:ClassII:TIR:CACTA
all_isotig29793	261	98	247	670	819	5513	68.9	4e-12	34/50	68	R1_DYa:ClassI:LINE:I
all_isotig29795	259	1	93	4547	4639	8221	88.1	6e-18	31/31	100	EnSpm-5_HM:ClassII:TIR:CACTA
all_isotig29850	264	177	4	6864	7037	7193	66.6	2e-11	30/58	51	Gypsy8-I_Dpse:ClassI:LTR:Gypsy
all_isotig29855	262	74	232	3739	3897	4680	46.9	1e-07	22/53	41	hAT-12_XT:ClassII:TIR:hAT
all_isotig29866	263	155	238	191	108	1668	44.6	3e-09	15/28	53	TC2_FR1:ClassII:TIR:Tc1-Mariner
all_isotig29898	263	218	129	2985	3074	4815	40.0	1e-07	16/30	53	Copia2-SB_I:ClassI:LTR:Copia
all_isotig29911	263	74	115	4583	4542	8221	48.7	4e-06	13/14	92	EnSpm-5_HM:ClassII:TIR:CACTA
all_isotig29941	262	9	245	747	983	5102	63.2	2e-10	24/79	30	HERVIP10FH:ClassI:LTR:ERV
all_isotig29999	263	259	152	2100	1993	10027	42.6	5e-07	19/36	52	Gypsy-8_ADe-I:ClassI:LTR:Gypsy
all_isotig30034	262	53	133	6991	6911	15099	39.1	2e-07	12/27	44	TART_DV:ClassI:LINE:Jockey
all_isotig30064	260	252	103	3856	4005	5416	35.4	6e-06	16/50	32	ZMCOPIA1_I:ClassI:LTR:Copia
all_isotig30150	261	53	169	827	943	5081	51.9	6e-10	17/39	43	Kolobok-3_Aplcal:ClassII:?:Kolobok
all_isotig30156	261	8	214	4524	4730	5548	74.8	6e-14	23/69	33	L1-4_DR:ClassI:LINE:L1
all_isotig30262	261	24	116	168	260	2698	39.6	9e-09	13/31	41	DNA-8-3_HM:ClassII:?:?
all_isotig30312	261	95	205	1622	1512	2140	41.8	4e-07	18/37	48	DNA-8-5_DR:ClassII:?:?
all_isotig30477	259	149	24	1671	1796	5057	32.8	4e-06	17/42	40	L2_Plat1b:ClassI:LINE:Jockey
all_isotig30502	259	196	23	2409	2236	5615	88.1	6e-18	28/58	48	IS4EU-1_BF:ClassII:?:ISL2EU
all_isotig30541	259	188	36	93	245	2026	37.7	8e-06	16/51	31	TSESSEBEII:ClassII:TIR:Tc1-Mariner
all_isotig30572	258	14	82	9390	9322	10534	35.0	7e-06	11/23	47	EnSpm1_HV:ClassII:TIR:CACTA
all_isotig30584	253	181	237	1754	1698	7072	65.7	4e-15	16/19	84	RTAg4:ClassI:LINE:I
all_isotig30595	258	249	94	386	541	5945	67.0	1e-11	26/52	50	Harbinger-1_NV:ClassII:TIR:PIF-Harbinger
all_isotig30749	259	141	1	2521	2661	3365	60.6	1e-09	26/47	55	REX1-6_XT:ClassI:LINE:Jockey
all_isotig30841	258	218	6	9940	9728	14710	53.9	2e-11	35/71	49	EnSpm1_SB:ClassII:TIR:CACTA
all_isotig30869	258	248	126	507	629	1555	86.3	3e-32	33/41	80	TC1_FR5:ClassII:TIR:Tc1-Mariner
all_isotig30877	256	215	102	9940	9827	14710	40.0	7e-08	23/38	60	EnSpm1_SB:ClassII:TIR:CACTA
all_isotig30889	258	212	114	898	996	1430	43.7	5e-09	17/33	51	Harbinger2N_TP:ClassII:TIR:PIF-Harbinger
all_isotig30901	257	114	7	3113	3006	6374	53.8	1e-07	26/36	72	EnSpm-17_HM:ClassII:TIR:CACTA
all_isotig30909	256	107	175	31749	31817	32616	39.1	6e-07	12/23	52	ENSPM-6_DR:ClassII:TIR:CACTA
all_isotig30937	257	146	81	3204	3269	8912	35.0	2e-06	12/22	54	Sola3-1_BF:ClassII:?:Sola
all_isotig30945	258	70	2	3464	3532	5274	36.3	3e-06	13/23	56	NonLTR-5_CR:ClassI:?:?
all_isotig31037	257	80	33	2896	2849	15099	52.8	8e-14	13/16	81	TART_DV:ClassI:LINE:Jockey
all_isotig31041	257	219	31	4202	4390	4551	66.8	1e-11	36/63	57	GYPSY61-I_AG:ClassI:LTR:Gypsy
all_isotig31119	255	206	6	9943	9743	14710	58.5	4e-09	38/67	56	EnSpm1_SB:ClassII:TIR:CACTA
all_isotig31135	254	23	250	1476	1703	11768	56.4	2e-08	28/76	36	Gypsy-13_SCH-I:ClassI:LTR:Gypsy
all_isotig31185	255	20	88	289	357	428	54.7	6e-08	17/23	73	LTR24_Sar:ClassI:LTR:ERV
all_isotig31245	256	198	10	9940	9752	14710	55.0	5e-08	35/63	55	EnSpm1_SB:ClassII:TIR:CACTA
all_isotig31283	254	200	153	2753	2800	8912	47.8	2e-11	15/16	93	Sola3-1_BF:ClassII:?:Sola
all_isotig31292	254	254	42	9940	9728	14710	55.2	4e-08	35/71	49	EnSpm1_SB:ClassII:TIR:CACTA
all_isotig31309	254	137	235	3037	2939	8912	40.5	9e-06	14/33	42	Sola3-1_BF:ClassII:?:Sola
all_isotig31382	255	178	125	4484	4431	4894	35.9	2e-06	9/18	50	CACTA-1_PB:ClassII:TIR:CACTA
all_isotig31411	254	195	76	13707	13826	20836	50.0	2e-06	23/40	57	Polinton-2A_NV:ClassII:Maverick:Maverick
all_isotig31431	251	6	146	3262	3122	4264	59.7	2e-09	21/47	44	P-29_HM:ClassII:TIR:P
all_isotig31468	255	37	114	3174	3251	8912	49.6	2e-06	17/26	65	Sola3-1_BF:ClassII:?:Sola
all_isotig31472	253	133	14	7466	7347	9166	51.9	4e-07	20/40	50	MuDR-3_STu:ClassII:?:MuDR
all_isotig31492	252	168	239	7032	7103	7193	43.2	1e-07	19/24	79	Gypsy8-I_Dpse:ClassI:LTR:Gypsy
all_isotig31495	256	12	254	1088	1330	2775	66.4	2e-11	32/81	39	Copia-33_GM-I:ClassI:LTR:Copia
all_isotig31554	254	22	102	188	108	1668	47.8	1e-11	18/27	66	TC2_FR1:ClassII:TIR:Tc1-Mariner
all_isotig31599	254	39	110	1989	1918	11018	40.5	2e-06	14/24	58	Gypsy-24_ADe-I:ClassI:LTR:Gypsy
all_isotig31600	254	164	217	1001	1054	1056	34.1	5e-06	12/18	66	RTE-2_AFC:ClassI:LINE:RTE
all_isotig31635	253	215	18	1736	1933	4016	81.7	5e-16	32/66	48	HARBINGER1_DR:ClassII:TIR:PIF-Harbinger
all_isotig31717	251	3	239	2609	2845	3754	71.1	7e-13	28/79	35	Ginger-1_Chlorella_NC64A:ClassII:?:Ginger2/TDD
all_isotig31750	253	165	13	955	1107	4629	51.5	6e-07	24/51	47	SZ-6IN:ClassI:LTR:Copia
all_isotig31803	247	243	193	1087	1037	4097	29.0	7e-07	10/17	58	Sola1-1_AC:ClassII:?:Sola
all_isotig31838	251	8	145	11059	11196	12410	79.9	5e-20	29/46	63	Gypsy-1_CMe-I:ClassI:LTR:Gypsy
all_isotig31855	252	161	63	4830	4928	4938	50.1	4e-08	24/33	72	CR1-42_HM:ClassI:LINE:Jockey
all_isotig31974	253	126	13	2389	2276	3121	47.1	6e-11	17/38	44	Copia-1_ST-LTR:ClassI:LTR:Copia
all_isotig31977	251	37	249	3190	3402	18485	111	4e-25	46/71	64	Polinton-1_DR:ClassII:Maverick:Maverick
all_isotig32104	250	42	98	941	885	5548	39.6	9e-06	13/19	68	Gypsy-5_DPu-I:ClassI:LTR:Gypsy
all_isotig32109	250	110	148	602	564	907	52.4	3e-07	12/13	92	Gypsy-50_GA-LTR:ClassI:LTR:Gypsy
all_isotig32122	242	77	214	4446	4583	7988	50.6	1e-06	21/46	45	EnSpm-2_DR:ClassII:TIR:CACTA
all_isotig32141	244	187	62	1286	1411	2033	63.4	1e-10	27/42	64	DNA8-5_DR:ClassII:?:?
all_isotig32165	251	159	245	988	902	4751	54.2	3e-09	20/29	68	TRE3C:ClassI:LINE:L1
all_isotig32180	250	250	59	7089	6898	7193	56.0	2e-08	30/64	46	Gypsy8-I_Dpse:ClassI:LTR:Gypsy
all_isotig32230	251	6	56	365	315	1822	36.8	1e-07	11/17	64	DNA2-5_DR:ClassII:TIR:hAT
all_isotig32268	249	134	33	695	594	1620	35.4	4e-06	18/34	52	Copia-8-I_DR:ClassI:LTR:Copia
all_isotig32402	250	123	236	3223	3110	14195	79.9	1e-20	31/38	81	Helitron-N3_ZM:ClassII:Helitron:Helitron
all_isotig32428	246	157	246	992	1081	7071	48.7	4e-06	15/30	50	Chapaev-3_NV:ClassII:?:Chapaev
all_isotig32432	249	113	247	655	789	2391	57.9	2e-16	19/45	42	RTE-7_PPac:ClassI:LINE:RTE
all_isotig32440	250	92	163	11520	11449	15099	46.9	2e-08	12/24	50	TART_DV:ClassI:LINE:Jockey
all_isotig32483	249	208	107	5100	4999	5406	47.8	7e-06	18/34	52	Academ-1_GA:ClassII:?:Academ
all_isotig32484	249	79	246	6927	7094	7193	60.2	1e-10	28/56	50	Gypsy8-I_Dpse:ClassI:LTR:Gypsy
all_isotig32535	249	246	172	445	519	585	49.6	2e-06	16/25	64	RLTR20A4:ClassI:LTR:ERV
all_isotig32566	249	200	51	2919	3068	13644	49.3	1e-07	21/50	42	EnSpm-2_PGr:ClassII:TIR:CACTA
all_isotig32598	249	174	106	1338	1406	4422	40.5	1e-07	11/23	47	Jockey_Ele2:ClassI:LINE:Jockey
all_isotig32795	248	136	56	1266	1186	5660	40.9	3e-08	14/27	51	MinoAg1:ClassI:LINE:I
all_isotig32806	236	121	62	6932	6991	11003	31.8	2e-08	13/20	65	hATw-2_SP:ClassII:TIR:hAT
all_isotig32822	246	2	184	767	949	2248	51.0	6e-08	20/61	32	Copia2-I_DR:ClassI:LTR:Copia
all_isotig32952	244	112	177	9322	9387	10534	35.4	4e-07	11/22	50	EnSpm1_HV:ClassII:TIR:CACTA
all_isotig32954	244	20	232	1167	1379	6706	49.3	2e-06	22/71	30	L1-4_Cho:ClassI:LINE:L1
all_isotig32955	246	141	85	3417	3361	5724	40.9	8e-07	10/19	52	Copia-7_ES-I:ClassI:LTR:Copia
all_isotig32957	242	133	29	4685	4581	8221	63.4	1e-10	18/35	51	EnSpm-5_HM:ClassII:TIR:CACTA
all_isotig32996	245	130	5	2075	2200	8907	67.0	1e-11	25/42	59	HeliNoto:ClassII:Helitron:Helitron
all_isotig33041	241	191	93	23723	23625	27412	38.2	6e-06	14/33	42	Helitron-2_DR:ClassII:Helitron:Helitron
all_isotig33070	243	13	90	1	78	2209	45.1	1e-14	17/26	65	TC2_FR5:ClassII:TIR:Tc1-Mariner
all_isotig33112	245	161	226	1301	1366	4597	36.3	1e-06	11/22	50	Kiri-18_AAe:ClassI:?:?
all_isotig33115	244	90	233	2701	2558	5961	68.4	5e-22	27/48	56	EnSpm-22_HMa:ClassII:TIR:CACTA
all_isotig33148	247	246	13	345	578	1840	53.8	1e-07	23/78	29	P126:ClassII:TIR:P
all_isotig33161	242	147	215	939	1007	4336	37.3	4e-06	13/23	56	Ginger1-1_AC:ClassII:?:Ginger1
all_isotig33176	246	246	94	2654	2502	3754	47.8	2e-06	24/51	47	Ginger-1_Chlorella_NC64A:ClassII:?:Ginger2/TDD
all_isotig33223	245	77	130	2343	2396	4548	36.8	5e-08	12/18	66	Harbinger2-1_NV:ClassII:TIR:PIF-Harbinger
all_isotig33226	243	203	6	9940	9743	14710	75.0	3e-17	46/66	69	EnSpm1_SB:ClassII:TIR:CACTA
all_isotig33274	245	172	2	1541	1711	2438	56.5	2e-08	21/57	36	Mariner-2_XT:ClassII:TIR:Tc1-Mariner
all_isotig33313	241	1	123	5466	5588	5709	53.3	2e-07	21/41	51	Gypsy-34_MLP-I:ClassI:LTR:Gypsy
all_isotig33315	245	220	20	1252	1452	8327	48.3	5e-06	19/67	28	BEL-18_CQ-I:ClassI:LTR:Bel-Pao
all_isotig33342	245	127	2	2941	3066	3590	69.3	4e-27	29/42	69	L2-8_DR:ClassI:LINE:Jockey
all_isotig33351	243	224	162	1265	1327	13366	39.1	1e-06	14/21	66	Gypsy8-SM_I:ClassI:LTR:Gypsy
all_isotig33465	241	122	208	6120	6034	27412	65.2	4e-11	21/29	72	Helitron-2_DR:ClassII:Helitron:Helitron
all_isotig33481	241	90	25	3305	3370	3375	48.7	4e-06	16/22	72	RTE-1_GA:ClassI:LINE:RTE
all_isotig33509	244	74	184	6202	6092	15099	46.9	2e-11	16/37	43	TART_DV:ClassI:LINE:Jockey
all_isotig33525	243	19	84	1238	1173	1248	39.1	9e-07	14/22	63	TC1_FR3:ClassII:TIR:Tc1-Mariner
all_isotig33581	243	16	213	1531	1728	1865	105	2e-23	46/66	69	L2-41_DRe:ClassI:LINE:Jockey
all_isotig33582	242	106	14	4509	4601	7988	59.3	2e-09	23/31	74	EnSpm-2_DR:ClassII:TIR:CACTA
all_isotig33599	241	216	13	7688	7485	16918	49.4	2e-06	22/68	32	Polinton-1_SP:ClassII:Maverick:Maverick
all_isotig33602	243	145	5	76	216	1051	107	8e-24	43/47	91	RPS2:ClassI:?:?
all_isotig33637	243	34	132	4630	4728	11610	47.8	4e-08	19/33	57	ENSPM4_OS:ClassII:TIR:CACTA
all_isotig33671	243	68	226	880	1038	7177	54.7	6e-08	20/53	37	Gypsy-2_DVir-I:ClassI:LTR:Gypsy
all_isotig33686	242	209	159	3427	3377	4503	48.7	4e-06	16/17	94	ERV1-N6-I_DR:ClassI:LTR:ERV
all_isotig33691	242	143	196	355	302	6796	65.7	3e-12	17/18	94	DIRS-4_DR:ClassI:DIRS:DIRS
all_isotig33704	239	170	33	1128	991	1220	102	1e-36	39/46	84	TC1_FR1:ClassII:TIR:Tc1-Mariner
all_isotig33806	242	28	237	423	632	2944	50.1	1e-06	34/70	48	Sola1-1_ACas:ClassII:?:Sola
all_isotig33889	239	3	230	62	289	3061	128	4e-30	50/76	65	CR1-2_FR:ClassI:LINE:Jockey
all_isotig33892	242	57	209	1389	1237	4725	53.8	1e-07	18/51	35	Ag-Jock-1:ClassI:LINE:Jockey
all_isotig33903	241	211	92	2458	2577	7039	60.6	1e-09	20/40	50	Gypsy7-I_Dpse:ClassI:LTR:Gypsy
all_isotig33933	243	21	170	1743	1892	4565	50.8	9e-07	19/50	38	L1-3_NV:ClassI:LINE:L1
all_isotig34030	240	240	1	208	447	753	92.3	3e-19	41/80	51	CYCLO:ClassI:?:?
all_isotig34058	241	102	170	3272	3204	8912	45.5	5e-09	15/23	65	Sola3-1_BF:ClassII:?:Sola
all_isotig34080	239	170	108	2041	1979	2858	34.5	1e-06	10/21	47	L1-3A_ME:ClassI:LINE:L1
all_isotig34111	237	153	25	978	1106	4097	35.9	2e-07	17/43	39	Sola1-1_AC:ClassII:?:Sola
all_isotig34117	241	87	125	471	509	1234	33.1	2e-10	11/13	84	Tc1-5_DR:ClassII:TIR:Tc1-Mariner
all_isotig34202	237	1	90	143	232	285	43.6	2e-07	16/30	53	ROn-1_ON:ClassI:SINE:?
all_isotig34250	235	16	189	2046	1873	11529	62.0	4e-10	26/58	44	Gypsy-32_ADe-I:ClassI:LTR:Gypsy
all_isotig34254	237	92	181	2564	2653	3964	47.3	2e-12	18/30	60	Gypsy-51-I_NV:ClassI:LTR:Gypsy
all_isotig34375	236	143	226	2785	2702	8912	41.8	1e-06	16/28	57	Sola3-1_BF:ClassII:?:Sola
all_isotig34467	238	182	108	97	171	4381	37.3	5e-06	13/25	52	Gypsy-53_SB-I:ClassI:LTR:Gypsy
all_isotig34487	236	74	193	293	174	1195	51.9	4e-07	19/40	47	Tc1-4Ory:ClassII:TIR:Tc1-Mariner
all_isotig34500	231	58	141	3150	3233	8912	34.1	6e-06	12/28	42	Sola3-1_BF:ClassII:?:Sola
all_isotig34522	236	59	220	2657	2818	2922	115	3e-31	46/54	85	hAT-3_XT:ClassII:TIR:hAT
all_isotig34536	240	57	137	292	372	450	37.3	3e-06	16/27	59	LTR9_OG:ClassI:LTR:ERV
all_isotig34557	239	7	237	604	834	3212	131	4e-31	50/77	64	REX1-5_XT:ClassI:LINE:Jockey
all_isotig34613	222	75	13	72	10	1065	47.3	8e-06	15/21	71	CHAPLIN3_FR:ClassII:TIR:hAT
all_isotig34685	235	50	15	3020	3055	8912	29.5	3e-06	9/12	75	Sola3-1_BF:ClassII:?:Sola
all_isotig34724	237	192	94	952	854	5340	40.0	6e-06	15/33	45	Copia3-I_CR:ClassI:LTR:Copia
all_isotig34774	238	82	144	10145	10207	13336	36.3	6e-07	11/21	52	Gypsy-22_SB-I:ClassI:LTR:Gypsy
all_isotig34849	237	107	39	2732	2800	3045	35.9	8e-07	12/23	52	Penelope-13_HM:ClassI:PLE:Penelope
all_isotig34912	236	58	141	581	498	3710	33.6	2e-06	11/28	39	Jockey-6_DK:ClassI:LINE:Jockey
all_isotig34936	237	88	159	243	172	4708	41.4	9e-08	16/24	66	TRE3D:ClassI:LINE:L1
all_isotig34998	236	182	235	1766	1713	7072	77.1	1e-21	18/18	100	RTAg4:ClassI:LINE:I
all_isotig35019	236	235	131	1085	1189	4556	62.5	3e-10	23/35	65	Gypsy56-I_DR:ClassI:LTR:Gypsy
all_isotig35022	237	222	19	10003	9800	14710	50.6	1e-06	32/68	47	EnSpm1_SB:ClassII:TIR:CACTA
all_isotig35081	236	117	167	4536	4486	8221	40.9	2e-10	11/17	64	EnSpm-5_HM:ClassII:TIR:CACTA
all_isotig35123	235	85	11	2	76	1032	51.0	1e-09	20/25	80	DNA-8-18_DR:ClassII:?:?
all_isotig35159	234	215	177	3335	3297	8037	44.6	3e-10	11/13	84	RT1:ClassI:LINE:I
all_isotig35236	232	223	158	549	484	1131	30.4	1e-06	13/22	59	CACTA-K:ClassII:TIR:CACTA
all_isotig35255	229	186	115	1	72	3900	49.2	9e-07	17/24	70	hAT-4_ML:ClassII:TIR:hAT
all_isotig35262	229	36	83	345	298	4435	46.9	1e-09	12/16	75	hAT-2_HM:ClassII:TIR:hAT
all_isotig35273	226	225	40	9892	9707	14710	56.5	1e-08	36/62	58	EnSpm1_SB:ClassII:TIR:CACTA
all_isotig35316	232	206	90	2881	2765	8912	37.3	9e-09	15/39	38	Sola3-1_BF:ClassII:?:Sola
all_isotig35327	235	223	95	971	1099	1605	51.5	4e-15	20/43	46	MARINER55_CB:ClassII:TIR:Tc1-Mariner
all_isotig35341	234	184	131	333	280	4435	40.9	9e-06	11/18	61	hAT-2_HM:ClassII:TIR:hAT
all_isotig35359	228	228	181	11705	11658	17681	48.3	5e-06	13/16	81	Polinton-3_TC:ClassII:Maverick:Maverick
all_isotig35478	232	65	154	1026	1115	7849	28.0	3e-06	12/30	40	EnSpm-N1_HV:ClassII:TIR:CACTA
all_isotig35489	234	91	2	2919	3008	13644	42.8	3e-10	17/30	56	EnSpm-2_PGr:ClassII:TIR:CACTA
all_isotig35512	233	155	39	750	866	1162	32.2	6e-08	16/39	41	CACTA-L:ClassII:TIR:CACTA
all_isotig35516	234	2	112	3067	2957	3392	40.5	6e-06	16/37	43	Novosib-6_CR:ClassII:?:Novosib
all_isotig35524	233	55	120	1197	1262	5893	36.3	1e-07	12/22	54	L2_AC_2:ClassI:LINE:Jockey
all_isotig35586	233	88	32	13759	13815	20836	57.4	1e-10	16/19	84	Polinton-2A_NV:ClassII:Maverick:Maverick
all_isotig35636	220	3	185	1419	1601	3956	66.9	9e-12	27/61	44	RETROSAT5_LTR:ClassI:LTR:Gypsy
all_isotig35642	233	111	7	980	876	1555	80.8	6e-34	31/35	88	TC1_FR5:ClassII:TIR:Tc1-Mariner
all_isotig35655	229	226	41	9952	9767	14710	59.0	2e-09	39/62	62	EnSpm1_SB:ClassII:TIR:CACTA
all_isotig35656	233	70	231	5	166	1903	90.9	7e-19	39/54	72	L2-1_FR:ClassI:LINE:Jockey
all_isotig35661	233	15	92	2078	2001	7072	38.2	2e-07	12/26	46	RTAg4:ClassI:LINE:I
all_isotig35670	233	81	212	4740	4871	5281	74.8	5e-14	25/44	56	Nimb-2_DR:ClassI:LINE:I
all_isotig35688	231	209	120	3692	3781	5366	46.0	2e-08	18/30	60	MuDR-1_NV:ClassII:?:MuDR
all_isotig35763	229	129	215	1552	1466	2140	35.9	6e-06	17/29	58	DNA-8-5_DR:ClassII:?:?
all_isotig35844	228	199	131	5992	6060	27412	40.0	1e-09	13/23	56	Helitron-2_DR:ClassII:Helitron:Helitron
all_isotig35888	232	57	4	6642	6589	7193	36.3	9e-09	10/18	55	Gypsy8-I_Dpse:ClassI:LTR:Gypsy
all_isotig35892	232	27	221	181	375	1601	56.1	2e-08	29/65	44	Tc1-1_ACar:ClassII:TIR:Tc1-Mariner
all_isotig36015	231	108	37	3157	3228	7439	40.5	3e-08	13/24	54	EnSpm-7_HM:ClassII:TIR:CACTA
all_isotig36084	231	211	2	10548	10339	11828	88.1	5e-18	34/70	48	EnSpm-8_STu:ClassII:TIR:CACTA
all_isotig36090	225	199	113	5044	5130	5406	45.1	3e-10	18/29	62	Academ-1_GA:ClassII:?:Academ
all_isotig36117	230	15	179	723	887	2513	51.5	5e-07	18/55	32	Gypsy59-ZM_I:ClassI:LTR:Gypsy
all_isotig36154	230	2	166	314	150	2816	82.2	3e-16	30/55	54	Howilli1:ClassII:TIR:hAT
all_isotig36400	231	212	135	1601	1678	4016	47.3	1e-10	18/26	69	HARBINGER1_DR:ClassII:TIR:PIF-Harbinger
all_isotig36452	229	190	225	3155	3120	8037	36.3	1e-06	9/12	75	RT1:ClassI:LINE:I
all_isotig36518	229	219	13	2450	2244	3822	56.7	1e-08	25/69	36	Harbinger-4C_PSt:ClassII:TIR:PIF-Harbinger
all_isotig36570	228	25	207	248	430	1738	62.0	3e-10	29/61	47	hAT-N22_DR:ClassII:TIR:hAT
all_isotig36612	229	6	134	334	462	753	68.0	5e-12	26/43	60	CYCLO:ClassI:?:?
all_isotig36628	228	127	38	132	43	6979	50.6	9e-07	21/30	70	ERVB2_1-I_MM:ClassI:LTR:Retrovirus
all_isotig36629	230	158	51	5996	6103	27412	55.6	3e-08	21/36	58	Helitron-2_DR:ClassII:Helitron:Helitron
all_isotig36679	229	224	114	4625	4515	8221	77.1	9e-15	22/37	59	EnSpm-5_HM:ClassII:TIR:CACTA
all_isotig36683	228	98	6	2579	2671	3190	52.4	3e-16	20/31	64	Rex1-1_PM:ClassI:LINE:Jockey
all_isotig36686	226	185	33	23672	23520	27412	49.2	2e-06	22/51	43	Helitron-2_DR:ClassII:Helitron:Helitron
all_isotig36738	228	70	126	11027	10971	11552	29.2	9e-06	11/19	57	Gypsy-8-I_CR:ClassI:LTR:Gypsy
all_isotig36742	222	108	194	10651	10565	11744	37.7	1e-07	16/29	55	EnSpm-1_HV:ClassII:TIR:CACTA
all_isotig36777	228	122	21	53	154	753	48.7	3e-06	16/34	47	CYCLO:ClassI:?:?
all_isotig36824	228	145	225	1045	1125	1738	36.3	2e-13	15/27	55	hAT-N22_DR:ClassII:TIR:hAT
all_isotig36868	227	103	210	1739	1632	7072	46.4	1e-10	16/36	44	RTAg4:ClassI:LINE:I
all_isotig36891	224	213	148	3766	3701	4591	52.4	2e-07	15/22	68	ERV1-N3-I_DR:ClassI:LTR:ERV
all_isotig36908	225	177	224	890	843	4350	39.1	2e-06	13/16	81	Copia-53_ZM-I:ClassI:LTR:Copia
all_isotig36983	226	160	219	2340	2281	5096	38.5	3e-07	13/20	65	EnSpm-2_TD:ClassII:TIR:CACTA
all_isotig36995	224	51	185	479	345	8112	51.9	3e-07	22/45	48	ERV1-1_SSc-I:ClassI:LTR:ERV
all_isotig36999	227	56	136	9733	9813	14710	35.4	3e-06	11/27	40	EnSpm1_SB:ClassII:TIR:CACTA
all_isotig37005	227	75	221	2207	2061	3121	76.0	2e-14	32/49	65	Copia-1_ST-LTR:ClassI:LTR:Copia
all_isotig37049	226	178	5	1198	1371	2564	62.6	2e-10	25/58	43	piggyBac-3_NV:ClassII:TIR:PiggyBac
all_isotig37085	225	188	223	855	890	1375	37.3	7e-07	11/12	91	LOOPERN2_DR:ClassII:?:?
all_isotig37121	225	105	46	2396	2337	7072	49.6	3e-17	13/20	65	RTAg4:ClassI:LINE:I
all_isotig37177	224	216	82	957	823	958	48.7	3e-06	24/45	53	DNA-TA-5_DR:ClassII:?:?
all_isotig37210	225	124	2	9943	9821	14710	64.7	5e-11	35/41	85	EnSpm1_SB:ClassII:TIR:CACTA
all_isotig37243	224	185	108	2117	2194	5536	46.9	3e-07	13/26	50	GYPSY68-I_AG:ClassI:LTR:Gypsy
all_isotig37244	225	131	39	1154	1062	1680	44.6	5e-09	15/31	48	HAT-4N1_Mad:ClassII:TIR:hAT
all_isotig37279	225	45	143	332	430	1131	43.7	8e-09	17/33	51	CACTA-K:ClassII:TIR:CACTA
all_isotig37281	224	113	184	1102	1031	1680	45.5	2e-13	15/24	62	HAT-4N1_Mad:ClassII:TIR:hAT
all_isotig37302	221	172	98	17082	17156	18485	34.1	2e-06	13/25	52	Polinton-1_DR:ClassII:Maverick:Maverick
all_isotig37314	223	175	83	208	300	353	46.0	9e-08	20/31	64	MARINERNA4_MD:ClassII:TIR:Tc1-Mariner
all_isotig37421	225	61	210	1001	852	4336	52.8	2e-07	22/50	44	Ginger1-1_AC:ClassII:?:Ginger1
all_isotig37477	223	77	172	4487	4392	4894	35.4	5e-07	10/32	31	CACTA-1_PB:ClassII:TIR:CACTA
all_isotig37653	224	18	74	4520	4464	4894	34.5	7e-07	10/19	52	CACTA-1_PB:ClassII:TIR:CACTA
all_isotig37698	222	212	54	2253	2411	3243	79.0	2e-15	32/53	60	Gypsy-185_ZM-I:ClassI:LTR:Gypsy
all_isotig37724	221	175	26	1314	1463	2033	63.4	1e-10	23/50	46	DNA8-5_DR:ClassII:?:?
all_isotig37737	222	161	3	352	194	1473	88.6	9e-24	36/53	67	Tc1-2Ory:ClassII:TIR:Tc1-Mariner
all_isotig37797	220	141	76	391	456	3051	43.2	1e-11	16/22	72	Helitron-N1_PTr_#2:ClassII:Helitron:Helitron
all_isotig37820	220	192	67	3437	3562	4756	78.5	3e-15	33/42	78	RNLTR5-int:ClassI:LTR:ERV
all_isotig37855	218	206	90	438	554	670	51.0	6e-07	19/39	48	RLTR32_Rn:ClassI:LTR:ERV
all_isotig37905	219	29	160	13728	13859	20836	47.8	6e-06	20/44	45	Polinton-2A_NV:ClassII:Maverick:Maverick
all_isotig37906	222	81	1	840	920	1491	40.0	2e-08	17/27	62	MERMITE18D:ClassII:?:?
all_isotig38014	220	210	88	153	31	954	55.6	3e-08	18/41	43	Gypsy-31-LTR_DR:ClassI:LTR:Gypsy
all_isotig38037	220	32	91	342	283	4435	42.3	1e-05	12/20	60	hAT-2_HM:ClassII:TIR:hAT
all_isotig38046	222	160	80	13992	13912	32616	50.6	8e-07	16/27	59	ENSPM-6_DR:ClassII:TIR:CACTA
all_isotig38162	221	84	116	3399	3367	5724	48.3	2e-10	11/11	100	Copia-7_ES-I:ClassI:LTR:Copia
all_isotig38393	212	209	3	5823	6029	11697	53.5	1e-07	26/69	37	ENSPM-6_ZM:ClassII:TIR:CACTA
all_isotig38458	219	113	217	4537	4641	9143	48.3	4e-06	17/35	48	MarinerL-1_AO:ClassII:TIR:Tc1-Mariner
all_isotig38494	220	110	175	3331	3396	8879	44.1	2e-06	14/22	63	BEL-14_DPu-I:ClassI:LTR:Bel-Pao
all_isotig38503	217	195	136	1488	1429	4725	43.2	1e-09	12/20	60	Ag-Jock-1:ClassI:LINE:Jockey
all_isotig38510	213	133	56	1248	1325	2209	51.0	2e-08	18/26	69	TC2_FR5:ClassII:TIR:Tc1-Mariner
all_isotig38538	219	21	209	9773	9961	14710	66.6	1e-11	31/63	49	EnSpm1_SB:ClassII:TIR:CACTA
all_isotig38603	213	175	80	51	146	3051	40.5	3e-06	17/32	53	Helitron-N1_PTr_#2:ClassII:Helitron:Helitron
all_isotig38655	219	2	169	787	620	944	58.3	4e-09	22/56	39	HATN16_DR:ClassII:TIR:hAT
all_isotig38707	218	96	197	2779	2678	3121	50.9	7e-07	20/34	58	Copia-1_ST-LTR:ClassI:LTR:Copia
all_isotig38715	214	152	90	484	422	861	46.0	4e-13	13/21	61	DNA3-11_Mad:ClassII:?:?
all_isotig38727	219	5	136	647	516	5056	54.2	6e-08	22/44	50	Gypsy-7_DPu-I:ClassI:LTR:Gypsy
all_isotig38744	219	54	4	7128	7178	20836	36.3	3e-07	13/17	76	Polinton-2A_NV:ClassII:Maverick:Maverick
all_isotig38748	218	175	110	6073	6008	27412	33.6	3e-06	11/22	50	Helitron-2_DR:ClassII:Helitron:Helitron
all_isotig38758	215	34	213	495	674	1744	60.5	8e-10	26/60	43	Gypsy-13_SMo-LTR:ClassI:LTR:Gypsy
all_isotig38886	218	190	29	699	860	2536	77.3	7e-15	29/54	53	hAT-2_DR:ClassII:TIR:hAT
all_isotig38912	216	128	12	748	864	5350	47.8	5e-06	14/39	35	Gypsy-31_DAn-I:ClassI:LTR:Gypsy
all_isotig38932	218	46	165	15069	14950	16981	47.8	6e-06	17/40	42	Polinton-2_TC:ClassII:Maverick:Maverick
all_isotig39007	217	71	151	580	660	9132	55.1	3e-08	16/27	59	Rehavkus-2_NVi:ClassII:?:MuDR
all_isotig39051	216	93	37	863	919	1375	38.6	5e-06	13/19	68	LOOPERN2_DR:ClassII:?:?
all_isotig39164	215	170	81	395	306	1491	45.5	1e-09	16/30	53	MERMITE18D:ClassII:?:?
all_isotig39175	207	140	184	895	851	1680	34.5	1e-06	11/15	73	HAT-4N1_Mad:ClassII:TIR:hAT
all_isotig39187	213	27	191	155	319	1865	97.3	7e-21	43/55	78	L2-41_DRe:ClassI:LINE:Jockey
all_isotig39220	213	5	166	740	901	3181	54.7	4e-08	20/54	37	RTE-1_GM:ClassI:LINE:RTE
all_isotig39224	215	159	43	4661	4545	8221	53.3	5e-14	17/39	43	EnSpm-5_HM:ClassII:TIR:CACTA
all_isotig39268	216	98	202	9943	9839	14710	41.8	2e-09	24/35	68	EnSpm1_SB:ClassII:TIR:CACTA
all_isotig39294	216	40	138	1694	1596	2140	50.6	2e-09	19/33	57	DNA-8-5_DR:ClassII:?:?
all_isotig39372	214	41	190	2450	2301	3928	57.3	7e-09	24/50	48	Harbinger-4D_PSt:ClassII:TIR:PIF-Harbinger
all_isotig39451	213	196	2	21111	20917	35042	105	2e-23	43/65	66	Helitron-3_ZM:ClassII:Helitron:Helitron
all_isotig39467	210	207	31	229	53	1225	131	2e-32	51/59	86	TC1DR3:ClassII:?:?
all_isotig39473	215	154	204	5132	5082	8720	41.4	3e-06	12/17	70	Gypsy-17_DPu-I:ClassI:LTR:Gypsy
all_isotig39482	214	78	191	8108	8221	12233	40.0	6e-06	16/38	42	Gypsy-8_PSo-I:ClassI:LTR:Gypsy
all_isotig39491	216	94	216	1268	1390	1635	62.9	2e-10	24/41	58	Tc1-16_Xt:ClassII:TIR:Tc1-Mariner
all_isotig39514	215	53	196	1117	1260	3534	58.8	2e-09	23/48	47	MuDR-1_TMe:ClassII:?:MuDR
all_isotig39523	215	195	25	2245	2075	10225	58.9	2e-09	25/57	43	Gypsy-34_ADe-I:ClassI:LTR:Gypsy
all_isotig39571	215	47	115	133	201	485	48.7	6e-12	19/23	82	TIGGU1A_FR:ClassII:TIR:Tc1-Mariner
all_isotig39633	215	28	87	3182	3123	8037	38.6	2e-09	11/20	55	RT1:ClassI:LINE:I
all_isotig39693	213	77	27	1497	1447	6667	38.2	6e-07	12/17	70	Copia-1_ES-I:ClassI:LTR:Copia
all_isotig39797	214	107	178	266	195	861	39.1	4e-07	12/24	50	DNA3-11_Mad:ClassII:?:?
all_isotig39824	214	72	22	2887	2837	15099	60.2	4e-11	15/17	88	TART_DV:ClassI:LINE:Jockey
all_isotig39883	211	2	151	715	864	1620	68.4	2e-15	25/50	50	Copia-8-I_DR:ClassI:LTR:Copia
all_isotig39989	212	149	99	3260	3210	8037	45.5	4e-14	12/17	70	RT1:ClassI:LINE:I
all_isotig40079	211	169	2	343	510	5685	105	2e-23	42/56	75	BEL1-I_SM:ClassI:LTR:Bel-Pao
all_isotig40097	212	209	99	9733	9843	14710	75.8	2e-14	22/37	59	EnSpm1_SB:ClassII:TIR:CACTA
all_isotig40099	212	88	180	1760	1668	7072	56.5	3e-12	16/31	51	RTAg4:ClassI:LINE:I
all_isotig40197	212	2	109	2792	2899	3238	36.8	1e-05	12/36	33	RMER17C_I:ClassI:LTR:ERV
all_isotig40274	210	14	151	1708	1845	2352	61.9	3e-10	26/46	56	Copia-1_RP-I:ClassI:LTR:Copia
all_isotig40408	211	6	65	2258	2199	7072	50.1	1e-06	15/20	75	RTAg4:ClassI:LINE:I
all_isotig40420	209	5	139	1210	1344	1660	50.1	1e-06	20/45	44	Mariner-11_DF:ClassII:TIR:Tc1-Mariner
all_isotig40599	208	188	105	690	773	1175	50.1	1e-06	18/28	64	MERMITE18F:ClassII:?:?
all_isotig40629	210	78	1	5271	5348	6090	45.1	8e-06	14/26	53	Gypsy-6-I_CR:ClassI:LTR:Gypsy
all_isotig40673	209	133	192	1028	1087	4097	39.6	1e-08	14/20	70	Sola1-1_AC:ClassII:?:Sola
all_isotig40678	210	73	198	2812	2937	3375	91.3	2e-26	38/42	90	RTE-1_GA:ClassI:LINE:RTE
all_isotig40739	209	8	88	284	364	1822	36.3	2e-07	14/27	51	DNA2-5_DR:ClassII:TIR:hAT
all_isotig40817	209	151	65	2792	2878	8912	53.8	8e-08	20/29	68	Sola3-1_BF:ClassII:?:Sola
all_isotig40841	207	102	203	4425	4324	5211	61.6	3e-10	20/34	58	Daphne-18_HM:ClassI:LINE:Jockey
all_isotig40957	205	9	203	444	638	1581	170	7e-43	63/65	96	Tc1-15_Xt:ClassII:TIR:Tc1-Mariner
all_isotig40979	207	109	38	457	528	2944	35.0	4e-07	13/24	54	Sola1-1_ACas:ClassII:?:Sola
all_isotig41002	202	9	68	367	426	8112	51.5	4e-07	17/20	85	ERV1-1_SSc-I:ClassI:LTR:ERV
all_isotig41008	208	80	3	91	168	1248	47.3	1e-11	18/26	69	TC1_FR3:ClassII:TIR:Tc1-Mariner
all_isotig41167	208	147	16	934	803	3840	48.3	4e-06	19/44	43	hAT-80_HM:ClassII:TIR:hAT
all_isotig41170	204	202	170	1240	1208	6116	42.8	4e-14	10/11	90	L1-4_VC:ClassI:LINE:L1
all_isotig41193	207	149	102	3236	3189	4713	34.5	2e-06	10/16	62	Jockey-3_DGri:ClassI:LINE:Jockey
all_isotig41330	206	5	184	740	561	1744	47.2	7e-06	26/60	43	Gypsy-13_SMo-LTR:ClassI:LTR:Gypsy
all_isotig41424	195	93	22	3	74	2559	46.9	8e-06	18/24	75	CHAPLIN4_FR:ClassII:TIR:hAT
all_isotig41455	206	185	9	37	213	4007	113	6e-26	46/59	77	Gypsy86-I_DR:ClassI:LTR:Gypsy
all_isotig41475	206	174	31	3082	3225	4331	65.7	2e-11	25/48	52	Sola3-1_CapOwc:ClassII:?:Sola
all_isotig41502	204	105	197	1236	1328	8857	47.3	6e-06	14/31	45	EnSpm-4_HM:ClassII:TIR:CACTA
all_isotig41519	205	7	135	11208	11080	15231	47.8	5e-06	19/43	44	Gypsy-46_Mad-I:ClassI:LTR:Gypsy
all_isotig41520	205	199	101	233	331	1159	31.6	2e-06	14/33	42	CACTA-J:ClassII:TIR:CACTA
all_isotig41535	206	163	110	2420	2367	7072	36.8	6e-08	10/18	55	RTAg4:ClassI:LINE:I
all_isotig41564	206	73	204	338	469	1597	56.1	1e-09	23/44	52	Tc1-8B_DR:ClassII:TIR:Tc1-Mariner
all_isotig41586	199	149	54	2878	2783	15099	48.7	2e-06	13/32	40	TART_DV:ClassI:LINE:Jockey
all_isotig41762	205	3	203	453	653	9841	56.0	2e-08	24/67	35	EnSpm1_TM:ClassII:TIR:CACTA
all_isotig41797	205	61	198	4454	4591	4668	50.1	1e-06	19/46	41	CR1-48_HM:ClassI:LINE:Jockey
all_isotig41800	200	187	5	1350	1532	1644	92.7	1e-19	40/61	65	Tc1-1Neo:ClassII:TIR:Tc1-Mariner
all_isotig41806	204	182	9	956	1129	1738	63.4	9e-11	33/58	56	hAT-N22_DR:ClassII:TIR:hAT
all_isotig41820	205	54	104	493	443	861	39.6	1e-07	8/17	47	DNA3-11_Mad:ClassII:?:?
all_isotig41833	205	168	19	169	318	753	76.1	1e-14	29/50	58	CYCLO:ClassI:?:?
all_isotig41962	202	91	2	696	785	2217	46.7	1e-05	17/30	56	PIGIBAKKU:ClassII:TIR:PiggyBac
all_isotig41991	204	77	202	1074	1199	3020	50.6	7e-07	19/42	45	RTE1_ZM:ClassI:LINE:RTE
all_isotig42041	203	1	195	353	547	1500	99.6	1e-21	36/65	55	RTE-1_PD:ClassI:LINE:RTE
all_isotig42048	204	1	72	529	458	861	38.6	5e-07	12/24	50	DNA3-11_Mad:ClassII:?:?
all_isotig42051	204	192	97	1711	1616	2140	48.7	3e-06	17/32	53	DNA-8-5_DR:ClassII:?:?
all_isotig42119	200	77	199	547	669	8217	55.5	2e-08	21/41	51	Gypsy-3_DPu-I:ClassI:LTR:Gypsy
all_isotig42143	203	127	65	1332	1270	1834	31.3	7e-06	11/21	52	RLTR25_MM:ClassI:LTR:?
all_isotig42153	197	181	110	2912	2841	8912	36.3	8e-06	12/24	50	Sola3-1_BF:ClassII:?:Sola
all_isotig42154	203	182	57	3369	3494	7582	66.6	1e-11	24/42	57	ERV1X1-I_ML:ClassI:LTR:ERV
all_isotig42170	203	177	10	1262	1095	6801	47.3	6e-06	23/56	41	ERV1-N8-I_DR:ClassI:LTR:ERV
all_isotig42390	202	75	1	2212	2138	7850	50.1	2e-07	16/25	64	TRAS1:ClassI:LINE:I
all_isotig42442	201	184	89	775	680	777	64.3	5e-11	24/32	75	hAT-N3_FR:ClassII:TIR:hAT
all_isotig42447	199	116	57	1733	1674	7072	40.0	1e-08	11/20	55	RTAg4:ClassI:LINE:I
all_isotig42538	201	191	27	659	823	6189	47.3	6e-06	19/55	34	Academ-2_CS:ClassII:?:Academ
all_isotig42582	201	2	160	1186	1344	1625	81.7	3e-16	33/53	62	Tc1-1_DR:ClassII:TIR:Tc1-Mariner
all_isotig42584	201	186	4	1299	1481	4725	49.0	2e-06	32/61	52	Ag-Jock-1:ClassI:LINE:Jockey
all_isotig42596	199	159	1	1914	2072	2559	97.7	4e-21	37/53	69	CHAPLIN4_FR:ClassII:TIR:hAT
all_isotig42625	200	16	135	2441	2322	3928	55.4	2e-08	22/40	55	Harbinger-4D_PSt:ClassII:TIR:PIF-Harbinger
all_isotig42665	201	187	131	654	710	2521	41.8	9e-06	14/19	73	HARB-4N1_Mad:ClassII:TIR:PIF-Harbinger
all_isotig42710	191	35	136	2360	2461	3731	52.8	1e-07	21/34	61	Gypsy-40_Mad-I:ClassI:LTR:Gypsy
all_isotig42825	196	108	40	828	896	1491	34.5	4e-07	13/23	56	MERMITE18D:ClassII:?:?
all_isotig42847	198	84	146	24214	24152	27412	35.9	2e-06	13/21	61	Helitron-2_DR:ClassII:Helitron:Helitron
all_isotig42950	200	194	141	560	507	1491	33.6	7e-06	12/18	66	MERMITE18D:ClassII:?:?
all_isotig42959	188	181	98	315	398	1738	53.8	6e-08	21/28	75	hAT-N22_DR:ClassII:TIR:hAT
all_isotig43010	195	73	180	3759	3652	4591	53.8	7e-08	20/36	55	ERV1-N3-I_DR:ClassI:LTR:ERV
all_isotig43085	197	10	195	1856	2041	11529	75.3	2e-14	31/62	50	Gypsy-32_ADe-I:ClassI:LTR:Gypsy
all_isotig43086	199	116	18	368	466	1639	57.9	2e-14	24/33	72	TC1_TF:ClassII:TIR:Tc1-Mariner
all_isotig43112	198	185	87	3011	2913	3392	48.3	3e-06	17/33	51	Novosib-6_CR:ClassII:?:Novosib
all_isotig43174	200	14	190	220	396	1051	117	4e-27	51/59	86	RPS2:ClassI:?:?
all_isotig43218	198	54	107	863	810	3998	48.3	3e-06	11/18	61	ATCOPIA80_I:ClassI:LTR:Copia
all_isotig43317	195	187	5	3275	3093	5255	62.9	1e-10	33/61	54	Copia-53_MLP-I:ClassI:LTR:Copia
all_isotig43346	197	6	71	921	856	1375	36.3	2e-06	13/22	59	LOOPERN2_DR:ClassII:?:?
all_isotig43352	191	5	184	2323	2502	2850	112	2e-25	45/60	75	Penelope-5_XT:ClassI:PLE:Penelope
all_isotig43445	195	46	126	524	604	1654	61.6	1e-12	23/27	85	Tc1-9_Xt:ClassII:TIR:Tc1-Mariner
all_isotig43484	197	102	25	1265	1188	3333	56.5	1e-08	19/26	73	DNA9TA1_DR:ClassII:?:?
all_isotig43560	197	52	11	907	948	1430	30.9	1e-06	8/14	57	Harbinger2N_TP:ClassII:TIR:PIF-Harbinger
all_isotig43607	197	2	175	6918	7091	7193	60.2	8e-10	29/58	50	Gypsy8-I_Dpse:ClassI:LTR:Gypsy
all_isotig43750	195	168	194	1209	1183	5660	40.0	4e-06	9/9	100	MinoAg1:ClassI:LINE:I
all_isotig43859	194	117	73	11490	11446	15099	37.3	4e-06	10/15	66	TART_DV:ClassI:LINE:Jockey
all_isotig43902	195	3	185	102	284	442	142	2e-34	55/61	90	L31:ClassI:?:?
all_isotig44002	195	192	85	3317	3210	8912	42.3	2e-07	15/36	41	Sola3-1_BF:ClassII:?:Sola
all_isotig44004	195	190	86	4649	4545	8221	75.3	2e-20	23/35	65	EnSpm-5_HM:ClassII:TIR:CACTA
all_isotig44111	192	99	182	76	159	1051	64.8	3e-11	27/28	96	RPS2:ClassI:?:?
all_isotig44126	187	113	54	1021	962	5247	31.3	3e-06	11/20	55	hAT-50_HM:ClassII:TIR:hAT
all_isotig44147	194	46	144	504	602	5912	52.8	1e-07	19/33	57	Academ-4_SP:ClassII:?:Academ
all_isotig44172	194	1	156	592	747	8217	72.0	2e-13	28/52	53	Gypsy-3_DPu-I:ClassI:LTR:Gypsy
all_isotig44230	194	140	24	568	452	861	40.5	8e-07	15/39	38	DNA3-11_Mad:ClassII:?:?
all_isotig44468	193	73	156	555	472	606	35.4	5e-06	13/28	46	RLTR23_MM:ClassI:LTR:ERV
all_isotig44479	193	116	39	1	78	577	50.1	8e-07	20/26	76	TC2_FR1A:ClassII:TIR:Tc1-Mariner
all_isotig44522	192	168	61	2936	3043	3392	54.7	4e-08	18/36	50	Novosib-6_CR:ClassII:?:Novosib
all_isotig44565	188	54	116	1667	1605	2140	52.8	2e-10	16/21	76	DNA-8-5_DR:ClassII:?:?
all_isotig44602	192	145	11	9332	9466	11657	48.7	2e-06	21/45	46	EnSpm4_SB:ClassII:TIR:CACTA
all_isotig44704	183	38	115	3207	3284	3288	46.9	7e-06	18/26	69	BovB_PMo:ClassI:LINE:RTE
all_isotig44743	186	102	4	1409	1507	14302	47.8	4e-06	16/33	48	Helitron-2_HM:ClassII:Helitron:Helitron
all_isotig44819	175	125	18	3029	3136	6710	39.1	7e-07	15/36	41	HAT-10_Mad:ClassII:TIR:hAT
all_isotig44862	189	168	19	9958	9809	14710	59.6	8e-10	36/50	72	EnSpm1_SB:ClassII:TIR:CACTA
all_isotig44916	190	125	66	4723	4782	5055	38.2	4e-06	14/20	70	Neptune_Hyd:ClassI:PLE:Penelope
all_isotig44993	191	151	65	1681	1595	2140	66.6	9e-12	24/29	82	DNA-8-5_DR:ClassII:?:?
all_isotig45014	190	24	185	790	951	5102	46.5	9e-06	20/54	37	HERVIP10FH:ClassI:LTR:ERV
all_isotig45227	189	174	4	1040	1210	1635	68.4	3e-12	27/57	47	Tc1-16_Xt:ClassII:TIR:Tc1-Mariner
all_isotig45252	187	165	115	5336	5386	27412	36.8	7e-07	11/17	64	Helitron-2_DR:ClassII:Helitron:Helitron
all_isotig45380	188	176	30	3999	3853	10685	65.8	1e-11	25/49	51	Gypsy-1-I_MI:ClassI:LTR:Gypsy
all_isotig45404	188	175	92	4634	4551	8221	36.3	5e-06	12/28	42	EnSpm-5_HM:ClassII:TIR:CACTA
all_isotig45458	187	74	3	210	281	442	57.4	5e-09	22/24	91	L31:ClassI:?:?
all_isotig45510	184	103	2	2827	2726	3121	48.3	3e-06	21/34	61	Copia-1_ST-LTR:ClassI:LTR:Copia
all_isotig45511	187	186	82	823	719	4862	59.7	1e-09	20/35	57	Gypsy-12_DPu-I:ClassI:LTR:Gypsy
all_isotig45514	187	51	128	377	454	524	33.6	3e-06	12/26	46	RNLTR2d:ClassI:LTR:ERV
all_isotig45516	187	117	37	1285	1205	6116	40.9	4e-06	12/27	44	L1-4_VC:ClassI:LINE:L1
all_isotig45562	178	57	95	2264	2226	7072	33.6	2e-06	8/13	61	RTAg4:ClassI:LINE:I
all_isotig45576	188	3	35	1080	1048	1881	41.4	2e-06	10/11	90	LINE-8_CR:ClassI:?:?
all_isotig45683	187	142	2	3064	2924	3392	51.5	3e-07	19/47	40	Novosib-6_CR:ClassII:?:Novosib
all_isotig45739	187	70	2	726	794	944	48.3	3e-06	14/23	60	HATN16_DR:ClassII:TIR:hAT
all_isotig45842	186	178	5	9770	9943	14710	52.7	1e-07	26/58	44	EnSpm1_SB:ClassII:TIR:CACTA
all_isotig45924	184	5	163	934	1092	4097	48.7	2e-06	20/53	37	Sola1-1_AC:ClassII:?:Sola
all_isotig46001	182	27	140	848	961	1020	46.9	7e-06	17/38	44	DNA-8-29_DR:ClassII:?:?
all_isotig46105	185	184	2	950	1132	1738	47.8	4e-06	28/61	45	hAT-N22_DR:ClassII:TIR:hAT
all_isotig46126	185	36	1	1390	1355	2140	28.1	4e-06	8/12	66	DNA-8-5_DR:ClassII:?:?
all_isotig46142	184	36	98	1	63	1044	48.3	3e-06	19/21	90	CHAPLIN2A_FR:ClassII:TIR:hAT
all_isotig46147	184	1	114	411	524	3306	56.5	9e-09	22/38	57	RTE-1_TD:ClassI:LINE:RTE
all_isotig46275	185	3	98	1718	1813	2487	69.8	1e-22	27/32	84	CR1-3_FR:ClassI:LINE:Jockey
all_isotig46345	184	183	25	1147	1305	1581	90.0	8e-19	38/53	71	Tc1-2_Xt:ClassII:TIR:Tc1-Mariner
all_isotig46546	184	177	64	4547	4660	8221	102	1e-22	36/38	94	EnSpm-5_HM:ClassII:TIR:CACTA
all_isotig46550	183	9	173	2546	2710	2775	100	7e-22	40/55	72	Copia-33_GM-I:ClassI:LTR:Copia
all_isotig46683	182	174	1	2598	2771	6148	65.2	2e-11	26/58	44	Gypsy-24_DEl-I:ClassI:LTR:Gypsy
all_isotig46717	183	2	181	5460	5639	6528	116	6e-27	44/60	73	Gypsy149-I_DR:ClassI:LTR:Gypsy
all_isotig46720	181	114	170	1593	1649	2140	42.3	2e-07	14/19	73	DNA-8-5_DR:ClassII:?:?
all_isotig46728	177	158	99	1292	1233	5811	52.4	1e-07	15/20	75	RTEX-1_CR:ClassI:LINE:RTE
all_isotig46746	184	175	59	5305	5421	8080	48.7	2e-06	15/39	38	Gypsy-6-I_HM:ClassI:LTR:Gypsy
all_isotig46754	183	42	98	2279	2223	7072	37.3	1e-06	10/19	52	RTAg4:ClassI:LINE:I
all_isotig46784	181	106	180	492	418	606	35.9	2e-06	13/25	52	RLTR23_MM:ClassI:LTR:ERV
all_isotig46864	182	3	71	2746	2678	3375	55.6	2e-08	23/23	100	RTE-1_GA:ClassI:LINE:RTE
all_isotig46878	177	2	76	76	150	3051	59.3	1e-09	22/25	88	Helitron-N1_PTr_#2:ClassII:Helitron:Helitron
all_isotig46885	179	2	169	205	372	6139	60.6	5e-10	23/56	41	SRV_MM-int:ClassI:LTR:ERV
all_isotig46896	181	6	116	3955	4065	6181	60.6	5e-10	18/37	48	MuDr-1_HM:ClassII:?:MuDR
all_isotig46978	182	122	3	1178	1297	6013	47.8	4e-06	15/40	37	Gypsy-20_DAn-I:ClassI:LTR:Gypsy
all_isotig47023	179	1	105	327	431	1645	52.8	1e-07	19/35	54	DNA-1-2_DR:ClassII:?:?
all_isotig47085	180	89	178	793	882	3533	57.0	6e-09	22/30	73	CR1-31_DR:ClassI:LINE:Jockey
all_isotig47144	179	174	109	435	370	8112	51.0	4e-07	19/22	86	ERV1-1_SSc-I:ClassI:LTR:ERV
all_isotig47312	179	110	157	1636	1589	5262	49.6	9e-07	13/16	81	hAT-12_VVi:ClassII:TIR:hAT
all_isotig47313	177	52	111	2735	2794	3045	32.2	9e-06	10/20	50	Penelope-13_HM:ClassI:PLE:Penelope
all_isotig47405	178	177	121	2393	2337	7072	48.7	2e-11	13/19	68	RTAg4:ClassI:LINE:I
all_isotig47484	178	71	136	2773	2708	3016	41.8	8e-06	16/22	72	Helitron-N3_DR:ClassII:Helitron:Helitron
all_isotig47605	178	93	1	3223	3131	5321	46.9	6e-06	16/31	51	ERV38_MD:ClassI:LTR:ERV
all_isotig47651	179	98	160	938	1000	1680	37.3	1e-06	10/21	47	HAT-4N1_Mad:ClassII:TIR:hAT
all_isotig47779	176	6	77	508	437	861	39.6	1e-06	12/24	50	DNA3-11_Mad:ClassII:?:?
all_isotig47903	178	3	113	309	199	1473	68.9	1e-12	29/37	78	Tc1-2Ory:ClassII:TIR:Tc1-Mariner
all_isotig48040	176	134	42	1312	1220	8857	46.9	6e-06	14/31	45	EnSpm-4_HM:ClassII:TIR:CACTA
all_isotig48080	176	176	9	741	908	1738	59.7	8e-10	28/56	50	hAT-N22_DR:ClassII:TIR:hAT
all_isotig48108	173	60	173	1020	907	4097	79.4	1e-15	23/38	60	Sola1-1_AC:ClassII:?:Sola
all_isotig48159	176	22	132	3138	3028	4166	45.5	3e-06	21/37	56	Helitron-2_SMo:ClassII:Helitron:Helitron
all_isotig48187	174	139	89	7111	7061	15099	46.4	7e-10	12/17	70	TART_DV:ClassI:LINE:Jockey
all_isotig48322	176	117	167	7042	6992	15099	57.4	4e-09	15/17	88	TART_DV:ClassI:LINE:Jockey
all_isotig48333	176	82	144	6058	6120	27412	42.8	1e-07	14/21	66	Helitron-2_DR:ClassII:Helitron:Helitron
all_isotig48400	173	160	62	2502	2600	3401	44.1	2e-09	17/33	51	REX1_FURC:ClassI:LINE:Jockey
all_isotig48477	175	6	161	5751	5906	8309	111	2e-25	36/52	69	ERV1-1-I_XT:ClassI:LTR:ERV
all_isotig48588	174	173	9	1257	1421	5385	87.2	4e-18	35/55	63	Gypsy38-I_DR:ClassI:LTR:Gypsy
all_isotig48624	175	99	13	432	346	509	46.4	8e-06	17/29	58	RLTR34_MM:ClassI:LTR:ERV
all_isotig48673	173	120	34	807	893	1680	34.1	1e-05	14/29	48	HAT-4N1_Mad:ClassII:TIR:hAT
all_isotig48760	163	161	84	1065	1142	1210	46.4	6e-06	15/26	57	hAT-2n1_DR:ClassII:TIR:hAT
all_isotig48771	172	69	131	2737	2799	8912	50.6	3e-10	17/21	80	Sola3-1_BF:ClassII:?:Sola
all_isotig48779	174	62	6	1145	1201	1635	35.9	4e-06	10/19	52	Tc1-16_Xt:ClassII:TIR:Tc1-Mariner
all_isotig48801	175	121	59	220	282	1640	51.0	5e-12	18/21	85	MARINER_OL:ClassII:TIR:Tc1-Mariner
all_isotig48904	173	169	38	719	588	8217	57.4	4e-09	23/44	52	Gypsy-3_DPu-I:ClassI:LTR:Gypsy
all_isotig48924	170	59	169	619	729	8217	51.9	2e-07	20/37	54	Gypsy-3_DPu-I:ClassI:LTR:Gypsy
all_isotig48976	173	78	1	2899	2822	15099	49.6	1e-12	13/26	50	TART_DV:ClassI:LINE:Jockey
all_isotig49160	171	103	44	7306	7247	15099	66.6	1e-38	16/20	80	TART_DV:ClassI:LINE:Jockey
all_isotig49182	171	170	21	4054	4203	8080	58.3	2e-09	19/50	38	Gypsy-6-I_HM:ClassI:LTR:Gypsy
all_isotig49284	166	166	2	802	966	4097	46.9	5e-06	20/55	36	Sola1-1_AC:ClassII:?:Sola
all_isotig49417	169	2	166	2046	2210	2936	100	5e-22	37/55	67	REX1-7_XT:ClassI:LINE:Jockey
all_isotig49439	171	117	70	3383	3336	4713	44.6	2e-06	11/16	68	Jockey-3_DGri:ClassI:LINE:Jockey
all_isotig49442	171	99	61	772	810	1430	33.6	1e-06	8/13	61	Harbinger2N_TP:ClassII:TIR:PIF-Harbinger
all_isotig49476	165	13	165	989	1141	1597	99.6	7e-22	37/51	72	Tc1-8B_DR:ClassII:TIR:Tc1-Mariner
all_isotig49513	171	48	116	3299	3367	3375	49.6	8e-07	16/23	69	RTE-1_GA:ClassI:LINE:RTE
all_isotig49625	170	43	132	3025	2936	3392	59.3	1e-09	20/30	66	Novosib-6_CR:ClassII:?:Novosib
all_isotig49626	169	127	23	6522	6626	9040	53.8	5e-08	19/35	54	EnSpm-4_DR:ClassII:TIR:CACTA
all_isotig49666	170	170	39	462	593	2346	59.3	4e-12	24/44	54	Mariner-32_SM:ClassII:TIR:Tc1-Mariner
all_isotig49779	160	1	60	298	357	1099	41.8	1e-09	13/20	65	hATN-4_ACar:ClassII:TIR:hAT
all_isotig49780	165	119	78	6985	6944	15099	44.6	9e-08	11/14	78	TART_DV:ClassI:LINE:Jockey
all_isotig49798	169	77	145	920	988	3944	36.8	8e-06	12/23	52	Homo6:ClassII:TIR:hAT
all_isotig49841	170	19	162	2546	2689	2775	70.6	4e-13	28/48	58	Copia-33_GM-I:ClassI:LTR:Copia
all_isotig49888	168	38	106	2880	2948	8912	35.4	5e-06	13/23	56	Sola3-1_BF:ClassII:?:Sola
all_isotig49899	168	15	167	2903	3055	4366	61.3	2e-10	24/51	47	Gypsy-165-I_DR:ClassI:LTR:Gypsy
all_isotig50001	169	53	151	1619	1521	2140	40.5	5e-09	15/33	45	DNA-8-5_DR:ClassII:?:?
all_isotig50008	168	123	1	4359	4481	7102	47.3	4e-06	21/41	51	Novosib-1_EmiHux:ClassII:?:Novosib
all_isotig50118	160	157	89	162	94	1627	37.7	3e-06	16/23	69	Tc1-11Xt:ClassII:TIR:Tc1-Mariner
all_isotig50240	166	9	80	429	500	670	52.8	8e-08	17/24	70	RLTR32_Rn:ClassI:LTR:ERV
all_isotig50341	172	159	73	799	885	1375	34.1	3e-06	15/29	51	LOOPERN2_DR:ClassII:?:?
all_isotig50382	164	45	161	9265	9381	10534	63.4	5e-11	22/39	56	EnSpm1_HV:ClassII:TIR:CACTA
all_isotig50441	167	167	117	385	335	6796	32.2	9e-06	10/17	58	DIRS-4_DR:ClassI:DIRS:DIRS
all_isotig50527	166	43	150	1339	1446	5393	48.7	1e-06	17/36	47	Proto1-2_NG:ClassI:LINE:L1
all_isotig50555	166	156	22	4110	3976	4270	56.5	7e-09	20/45	44	CR1-80_HM:ClassI:LINE:Jockey
all_isotig50593	164	133	14	2947	3066	7464	70.3	5e-13	25/40	62	ERV1-3-I_DR:ClassI:LTR:ERV
all_isotig50656	166	159	1	595	753	2089	76.7	6e-15	28/53	52	Gypsy-12_Ano-I:ClassI:LTR:Gypsy
all_isotig50752	165	165	1	3219	3383	16276	99.6	7e-22	39/55	70	Polinton-2_DR:ClassII:Maverick:Maverick
all_isotig50779	165	12	47	1671	1636	2140	35.4	2e-06	11/12	91	DNA-8-5_DR:ClassII:?:?
all_isotig50818	161	107	48	928	869	1680	35.4	2e-06	12/20	60	HAT-4N1_Mad:ClassII:TIR:hAT
all_isotig50948	165	133	8	737	612	1744	46.9	5e-06	21/42	50	Gypsy-13_SMo-LTR:ClassI:LTR:Gypsy
all_isotig50949	163	66	140	1820	1746	5136	47.3	2e-08	16/25	64	Chapaev-7_HM:ClassII:?:Chapaev
all_isotig51011	162	160	2	2390	2232	3822	50.7	3e-07	20/53	37	Harbinger-4C_PSt:ClassII:TIR:PIF-Harbinger
all_isotig51019	164	109	23	4691	4605	8221	53.8	4e-08	16/29	55	EnSpm-5_HM:ClassII:TIR:CACTA
all_isotig51073	163	78	7	5104	5175	8955	49.2	3e-07	19/24	79	EnSpm-9_OS:ClassII:TIR:CACTA
all_isotig51267	161	137	42	585	490	606	33.6	2e-07	13/32	40	RLTR23_MM:ClassI:LTR:ERV
all_isotig51285	159	13	159	2109	2255	6873	96.4	6e-21	35/49	71	BEL32-I_DR:ClassI:LTR:Bel-Pao
all_isotig51369	163	103	2	2015	2116	3160	69.3	4e-18	29/34	85	CHAPLIN8_FR:ClassII:TIR:hAT
all_isotig51404	162	87	161	657	731	6629	50.1	5e-07	19/25	76	I-7B_AAe:ClassI:LINE:I
all_isotig51446	161	61	108	2880	2833	8912	41.8	5e-10	12/16	75	Sola3-1_BF:ClassII:?:Sola
all_isotig51496	163	157	89	4614	4546	4708	37.3	3e-07	11/23	47	TRE3D:ClassI:LINE:L1
all_isotig51522	161	1	135	11352	11486	14828	66.1	7e-12	26/45	57	Polinton-2_XT:ClassII:Maverick:Maverick
all_isotig51556	159	146	84	15076	15014	21301	33.6	3e-06	11/21	52	Polinton-2_NV:ClassII:Maverick:Maverick
all_isotig51618	157	67	5	2483	2421	7072	47.8	9e-11	13/21	61	RTAg4:ClassI:LINE:I
all_isotig51785	156	121	156	2784	2749	8912	38.6	1e-06	12/12	100	Sola3-1_BF:ClassII:?:Sola
all_isotig51989	156	112	17	254	349	545	46.0	8e-06	20/32	62	RMER17C2:ClassI:LTR:ERV
all_isotig52089	158	67	144	752	675	5081	48.7	1e-06	18/26	69	Kolobok-3_Aplcal:ClassII:?:Kolobok
all_isotig52095	160	107	160	928	875	5340	41.4	5e-06	13/18	72	Copia3-I_CR:ClassI:LTR:Copia
all_isotig52431	154	54	116	2976	2914	3392	35.4	9e-07	12/21	57	Novosib-6_CR:ClassII:?:Novosib
all_isotig52521	157	66	31	898	933	1430	47.8	5e-14	11/12	91	Harbinger2N_TP:ClassII:TIR:PIF-Harbinger
all_isotig52574	157	148	2	2610	2756	4391	82.6	7e-17	32/49	65	Gypsy158-I_DR:ClassI:LTR:Gypsy
all_isotig52606	154	21	152	5787	5918	11697	47.3	3e-06	20/44	45	ENSPM-6_ZM:ClassII:TIR:CACTA
all_isotig52613	156	64	5	650	709	1345	51.0	2e-07	14/20	70	Gypsy82-LTR_Dr:ClassI:LTR:Gypsy
all_isotig52643	154	13	150	800	937	940	59.7	6e-10	25/46	54	SENKUSHA1A:ClassII:TIR:PIF-Harbinger
all_isotig52668	156	155	3	1035	1187	1840	59.0	8e-10	25/51	49	P126:ClassII:TIR:P
all_isotig52687	155	42	110	4903	4835	7313	47.3	4e-08	16/23	69	DIRS-8B_DR:ClassI:DIRS:DIRS
all_isotig52693	147	63	4	1730	1789	10808	41.8	9e-08	13/20	65	Gypsy-15_LBS-I:ClassI:LTR:Gypsy
all_isotig52803	156	14	133	1297	1178	1478	89.5	6e-19	36/40	90	TZF28B:ClassII:TIR:Tc1-Mariner
all_isotig53026	152	129	1	1039	911	4097	108	1e-24	36/43	83	Sola1-1_AC:ClassII:?:Sola
all_isotig53125	154	145	65	11508	11428	15099	46.0	1e-07	14/27	51	TART_DV:ClassI:LINE:Jockey
all_isotig53129	154	58	26	1205	1173	1248	34.5	3e-08	11/11	100	TC1_FR3:ClassII:TIR:Tc1-Mariner
all_isotig53154	151	146	9	1642	1779	6613	64.3	2e-11	25/46	54	MuDR-9_ZM:ClassII:?:MuDR
all_isotig53165	151	137	3	1324	1190	6116	69.8	4e-13	21/45	46	L1-4_VC:ClassI:LINE:L1
all_isotig53198	154	53	130	961	884	1680	35.4	8e-07	13/26	50	HAT-4N1_Mad:ClassII:TIR:hAT
all_isotig53249	152	151	89	5243	5181	5378	38.6	1e-05	10/21	47	DINOLT1:ClassI:LINE:L1
all_isotig53340	140	140	24	5819	5703	5819	78.5	8e-16	34/39	87	hAT-N53_DR:ClassII:TIR:hAT
all_isotig53391	150	43	81	447	485	861	34.1	7e-06	7/13	53	DNA3-11_Mad:ClassII:?:?
all_isotig53492	152	13	120	334	441	485	61.1	2e-10	26/36	72	L28:ClassI:?:?
all_isotig53563	153	34	135	4603	4502	10580	47.8	2e-06	19/34	55	ENSPM2_OS:ClassII:TIR:CACTA
all_isotig53790	150	17	124	2712	2819	4707	50.6	3e-07	18/36	50	ATCOPIA24I:ClassI:LTR:Copia
all_isotig53805	147	102	43	4545	4486	8221	62.5	3e-23	16/20	80	EnSpm-5_HM:ClassII:TIR:CACTA
all_isotig53830	148	67	126	2002	1943	2858	35.4	6e-08	13/20	65	L1-3A_ME:ClassI:LINE:L1
all_isotig54065	147	68	124	827	771	11144	43.2	2e-06	14/19	73	hAT-10_XT:ClassII:TIR:hAT
all_isotig54161	149	85	32	1925	1872	7072	37.3	1e-06	11/18	61	RTAg4:ClassI:LINE:I
all_isotig54181	148	106	44	4545	4483	8221	44.1	1e-12	12/21	57	EnSpm-5_HM:ClassII:TIR:CACTA
all_isotig54271	149	38	100	1230	1168	5660	71.6	3e-16	18/21	85	MinoAg1:ClassI:LINE:I
all_isotig54342	147	2	79	5023	5100	5304	51.5	1e-13	20/26	76	LIN9_SM:ClassI:LINE:R2
all_isotig54417	147	145	23	6666	6544	7193	45.1	2e-06	17/41	41	Gypsy8-I_Dpse:ClassI:LTR:Gypsy
all_isotig54592	147	137	45	3198	3290	6710	34.5	2e-06	12/31	38	HAT-10_Mad:ClassII:TIR:hAT
all_isotig54604	147	6	128	4430	4308	4663	48.3	1e-06	16/41	39	Kiri-1_DPer:ClassI:?:?
all_isotig54633	144	69	34	1488	1453	4725	36.8	1e-06	9/12	75	Ag-Jock-1:ClassI:LINE:Jockey
all_isotig54643	145	5	73	505	573	577	48.7	9e-07	19/23	82	TC2_FR1A:ClassII:TIR:Tc1-Mariner
all_isotig54718	147	55	14	324	283	4435	50.1	3e-07	13/14	92	hAT-2_HM:ClassII:TIR:hAT
all_isotig54827	145	103	17	1409	1323	2140	33.1	8e-07	13/29	44	DNA-8-5_DR:ClassII:?:?
all_isotig54907	146	60	116	3609	3665	9533	40.0	1e-08	14/19	73	piggyBac-4_BF:ClassII:TIR:PiggyBac
all_isotig55063	141	91	138	1218	1171	18379	39.6	1e-07	12/16	75	Polinton-5_NVi:ClassII:Maverick:Maverick
all_isotig55101	141	3	107	5319	5423	6528	59.5	1e-11	25/35	71	Gypsy149-I_DR:ClassI:LTR:Gypsy
all_isotig55125	142	119	33	5137	5223	9040	47.3	2e-06	18/29	62	EnSpm-4_DR:ClassII:TIR:CACTA
all_isotig55136	143	61	11	2387	2337	7072	48.7	9e-12	12/17	70	RTAg4:ClassI:LINE:I
all_isotig55144	141	11	97	740	654	5081	46.4	4e-06	18/29	62	Kolobok-3_Aplcal:ClassII:?:Kolobok
all_isotig55145	144	139	62	4129	4206	5081	47.3	2e-06	15/26	57	Kolobok-3_Aplcal:ClassII:?:Kolobok
all_isotig55199	142	140	51	263	352	1738	43.7	4e-10	17/30	56	hAT-N22_DR:ClassII:TIR:hAT
all_isotig55206	144	44	118	725	799	5513	55.1	9e-09	16/25	64	R1_DYa:ClassI:LINE:I
all_isotig55250	144	77	142	835	900	2268	32.7	3e-06	12/22	54	CACTA-Q:ClassII:TIR:CACTA
all_isotig55276	144	112	26	642	728	1345	35.4	1e-06	14/29	48	Gypsy82-LTR_Dr:ClassI:LTR:Gypsy
all_isotig55289	138	42	110	1	69	386	47.8	1e-06	17/23	73	TDR21:ClassII:?:?
all_isotig55312	144	3	143	10708	10568	11744	54.4	2e-08	21/47	44	EnSpm-1_HV:ClassII:TIR:CACTA
all_isotig55551	138	15	104	475	386	8112	38.2	8e-07	15/30	50	ERV1-1_SSc-I:ClassI:LTR:ERV
all_isotig55600	134	51	134	500	583	1738	34.1	4e-07	14/28	50	hAT-N22_DR:ClassII:TIR:hAT
all_isotig55643	142	80	9	622	693	1573	48.7	8e-07	17/24	70	BRIDGE2_FR_#2:ClassI:PLE:Penelope
all_isotig55675	141	85	17	635	567	907	36.3	5e-07	13/23	56	Gypsy-50_GA-LTR:ClassI:LTR:Gypsy
all_isotig55697	139	127	53	1330	1256	1387	51.0	2e-07	16/25	64	Lx3B_3end:ClassI:LINE:L1
all_isotig55743	142	120	22	102	200	1840	48.3	1e-06	16/33	48	P126:ClassII:TIR:P
all_isotig55788	142	130	26	995	891	4336	56.1	5e-09	18/35	51	Ginger1-1_AC:ClassII:?:Ginger1
all_isotig55950	141	107	24	932	1015	1680	35.0	3e-06	13/28	46	HAT-4N1_Mad:ClassII:TIR:hAT
all_isotig56060	139	38	3	10009	10044	14710	45.1	5e-10	12/12	100	EnSpm1_SB:ClassII:TIR:CACTA
all_isotig56082	138	110	12	355	453	3051	39.6	1e-09	17/33	51	Helitron-N1_PTr_#2:ClassII:Helitron:Helitron
all_isotig56145	140	63	140	655	578	3292	47.8	1e-06	21/26	80	HAT1_DR:ClassII:TIR:hAT
all_isotig56185	140	4	69	6082	6147	6708	38.2	2e-06	11/22	50	BEL-23_CQ-I:ClassI:LTR:Bel-Pao
all_isotig56262	140	117	55	4393	4331	5081	34.1	9e-06	11/21	52	Kolobok-3_Aplcal:ClassII:?:Kolobok
all_isotig56320	137	130	2	523	651	1006	87.7	1e-18	32/43	74	TC1DR1:ClassII:TIR:Tc1-Mariner
all_isotig56383	139	124	2	2821	2943	3590	75.8	6e-15	32/41	78	L2-8_DR:ClassI:LINE:Jockey
all_isotig56536	138	9	92	348	265	428	52.8	5e-08	19/28	67	LTR24_Sar:ClassI:LTR:ERV
all_isotig56743	135	104	15	469	558	577	47.8	1e-06	20/30	66	TC2_FR1A:ClassII:TIR:Tc1-Mariner
all_isotig56753	135	100	23	443	520	585	32.2	8e-07	14/26	53	RLTR20A4:ClassI:LTR:ERV
all_isotig56796	134	3	68	693	758	1345	51.9	9e-08	15/22	68	Gypsy82-LTR_Dr:ClassI:LTR:Gypsy
all_isotig57033	135	83	21	3233	3171	8037	46.4	2e-12	12/21	57	RT1:ClassI:LINE:I
all_isotig57116	134	121	56	5336	5401	27412	46.9	2e-10	16/22	72	Helitron-2_DR:ClassII:Helitron:Helitron
all_isotig57251	133	82	32	622	672	1131	32.8	3e-11	12/17	70	CACTA-K:ClassII:TIR:CACTA
all_isotig57323	129	78	4	5186	5260	7732	49.2	6e-07	18/25	72	ERV1-1-EC_I:ClassI:LTR:ERV
all_isotig57514	130	125	6	8180	8299	8970	64.3	2e-11	25/40	62	EnSpm-7_STu:ClassII:TIR:CACTA
all_isotig57524	130	4	57	1276	1329	1640	45.5	3e-11	16/18	88	MARINER_OL:ClassII:TIR:Tc1-Mariner
all_isotig57551	131	115	65	2922	2972	8912	35.0	5e-07	11/17	64	Sola3-1_BF:ClassII:?:Sola
all_isotig57552	131	129	13	941	1057	4556	68.7	8e-13	22/39	56	Gypsy56-I_DR:ClassI:LTR:Gypsy
all_isotig57871	131	21	131	3500	3610	5480	74.4	1e-14	27/37	72	Copia-1_CMe-I:ClassI:LTR:Copia
all_isotig57928	128	65	115	8214	8264	8771	36.3	1e-06	11/17	64	Helitron-1_AC:ClassII:Helitron:Helitron
all_isotig58042	129	127	32	324	419	930	68.4	3e-15	27/32	84	Penelope-1_AFC:ClassI:PLE:Penelope
all_isotig58064	132	51	125	2227	2153	3595	48.7	8e-07	18/25	72	Harbinger-3_PSt:ClassII:TIR:PIF-Harbinger
all_isotig58196	131	60	1	10742	10683	11272	39.6	2e-06	13/20	65	Gypsy-59_CQ-I:ClassI:LTR:Gypsy
all_isotig58224	130	55	129	91	17	4708	51.5	6e-12	15/25	60	TRE3D:ClassI:LINE:L1
all_isotig58342	128	94	35	2105	2046	7072	55.6	6e-19	15/20	75	RTAg4:ClassI:LINE:I
all_isotig58358	125	18	125	2703	2596	5961	73.9	2e-14	28/36	77	EnSpm-22_HMa:ClassII:TIR:CACTA
all_isotig58409	129	46	114	370	302	1612	44.6	2e-12	16/23	69	Tc1-10Xt:ClassII:TIR:Tc1-Mariner
all_isotig58423	129	127	2	753	878	1555	104	1e-23	41/42	97	TC1_FR5:ClassII:TIR:Tc1-Mariner
all_isotig58431	129	26	112	932	1018	1680	35.4	7e-07	12/29	41	HAT-4N1_Mad:ClassII:TIR:hAT
all_isotig58474	128	12	119	821	928	4556	62.0	8e-11	22/36	61	Gypsy56-I_DR:ClassI:LTR:Gypsy
all_isotig58489	126	124	53	3176	3105	3392	35.4	1e-07	12/24	50	Novosib-6_CR:ClassII:?:Novosib
all_isotig58557	126	76	2	13941	14015	32616	54.7	1e-08	19/25	76	ENSPM-6_DR:ClassII:TIR:CACTA
all_isotig58597	128	68	3	434	369	8112	47.8	1e-06	16/22	72	ERV1-1_SSc-I:ClassI:LTR:ERV
all_isotig58706	124	111	58	1907	1854	2026	34.1	5e-06	9/18	50	TSESSEBEII:ClassII:TIR:Tc1-Mariner
all_isotig58773	127	1	114	617	730	1671	46.0	5e-06	18/38	47	Mariner-4_PGr:ClassII:TIR:Tc1-Mariner
all_isotig59078	122	120	46	340	266	428	46.0	5e-06	15/25	60	LTR24_Sar:ClassI:LTR:ERV
all_isotig59107	124	3	62	4027	3968	11760	46.4	4e-06	10/20	50	GYPSY3-I_MT:ClassI:LTR:Gypsy
all_isotig59221	120	9	119	2487	2597	6749	67.1	3e-12	25/37	67	BEL31-I_DR:ClassI:LTR:Bel-Pao
all_isotig59278	115	1	114	1052	1165	3279	68.4	9e-13	26/38	68	HERO-1_BF:ClassI:LINE:R2
all_isotig59304	123	94	20	1026	952	5247	49.2	6e-07	17/25	68	hAT-50_HM:ClassII:TIR:hAT
all_isotig59366	123	1	90	1471	1560	15988	55.0	1e-08	22/30	73	MarinerL-1_CR:ClassII:TIR:Tc1-Mariner
all_isotig59394	120	56	24	1205	1173	1248	34.5	2e-08	11/11	100	TC1_FR3:ClassII:TIR:Tc1-Mariner
all_isotig59710	118	12	113	4682	4783	6411	51.5	1e-07	21/34	61	ERV8_MD_I:ClassI:LTR:ERV
all_isotig60039	119	72	119	1022	1069	1680	34.5	1e-07	11/16	68	HAT-4N1_Mad:ClassII:TIR:hAT
all_isotig60083	116	6	116	1257	1367	6706	46.4	4e-06	18/37	48	BEL8-I_DR:ClassI:LTR:Bel-Pao
all_isotig60092	119	98	24	1	75	2884	49.2	6e-07	20/25	80	hAT-11_XT:ClassII:TIR:hAT
all_isotig60219	118	1	87	529	443	861	44.1	4e-08	14/29	48	DNA3-11_Mad:ClassII:?:?
all_isotig60297	116	65	9	17180	17124	18485	45.5	1e-08	14/19	73	Polinton-1_DR:ClassII:Maverick:Maverick
all_isotig60321	117	52	75	6985	6962	15099	36.8	2e-06	8/8	100	TART_DV:ClassI:LINE:Jockey
all_isotig60338	117	31	99	17669	17601	18485	51.0	5e-14	16/23	69	Polinton-1_DR:ClassII:Maverick:Maverick
all_isotig60458	117	88	38	1730	1680	7072	39.6	5e-08	10/17	58	RTAg4:ClassI:LINE:I
all_isotig60590	116	97	2	2445	2540	3365	56.5	4e-09	24/32	75	EXPANDER1_DR:ClassI:LINE:RTE
all_isotig60615	115	69	1	955	1023	4097	38.2	1e-06	12/23	52	Sola1-1_AC:ClassII:?:Sola
all_isotig60870	115	104	12	1117	1025	1680	43.7	1e-08	16/31	51	HAT-4N1_Mad:ClassII:TIR:hAT
all_isotig60931	115	31	93	1659	1597	2140	62.9	2e-15	20/21	95	DNA-8-5_DR:ClassII:?:?
all_isotig60996	112	32	97	2918	2983	3392	36.8	7e-07	12/22	54	Novosib-6_CR:ClassII:?:Novosib
all_isotig61025	114	1	45	19188	19144	21301	55.1	9e-09	13/15	86	Polinton-2_NV:ClassII:Maverick:Maverick
all_isotig61204	111	43	111	2918	2986	3392	63.8	2e-11	20/23	86	Novosib-6_CR:ClassII:?:Novosib
all_isotig61388	112	24	86	31714	31652	32616	51.0	2e-07	15/21	71	ENSPM-6_DR:ClassII:TIR:CACTA
all_isotig61619	109	2	100	2156	2058	3121	68.4	9e-13	26/33	78	Copia-1_ST-LTR:ClassI:LTR:Copia
all_isotig61823	108	39	1	17180	17142	18485	42.8	8e-12	13/13	100	Polinton-1_DR:ClassII:Maverick:Maverick
all_isotig61894	107	106	2	691	795	3533	62.0	8e-11	24/35	68	CR1-31_DR:ClassI:LINE:Jockey
all_isotig61903	108	2	61	6129	6070	27412	33.1	4e-06	11/20	55	Helitron-2_DR:ClassII:Helitron:Helitron
all_isotig62038	106	54	1	111	164	577	34.1	2e-06	14/18	77	TC2_FR1A:ClassII:TIR:Tc1-Mariner
all_isotig62128	106	103	56	11421	11374	15099	58.8	8e-18	14/16	87	TART_DV:ClassI:LINE:Jockey
all_isotig62539	104	102	19	3100	3183	3392	65.2	9e-12	20/28	71	Novosib-6_CR:ClassII:?:Novosib
all_isotig62997	101	80	12	2126	2058	3121	43.1	3e-07	14/23	60	Copia-1_ST-LTR:ClassI:LTR:Copia
all_isotig63251	100	3	44	11418	11377	15099	36.3	5e-07	9/14	64	TART_DV:ClassI:LINE:Jockey
